# Supplementary material for: Tcf4 regulates secretory cell fate decisions in the small intestine and colon tumors: insights from transcriptomic, histological, and microbiome analyses
Source: Stem Cell Res Ther. 2025 Apr 12;16:170. doi: 10.1186/s13287-025-04280-y (PMC11993999; doi:10.1186/s13287-025-04280-y)
Supplement: Supplementary file 2 — Supplementary material 2. [file 13287_2025_4280_MOESM2_ESM.xlsx]

## Sheet: Legend
Supplementary Table S2
The genes specifically expressed in each identified cluster of Mki67-RFP-positive cells in the small intestinal crypts are listed in the corresponding sheet.
Genes with the average expression |log2 FC | > 0.25 and p-value < 0.05 were considered as significant.
False discovery rate (FDR) correction based on the total number of genes in the dataset was used to adjust the p-value.
The percentage of cells with the gene expression in the first and second most significant group is indicated.

## Sheet: cluster 1
Gene symbol	p value	average logFC	% in 1st group	% in 2nd group	p value adjusted
Olfm4	0	1.5138	100	88.5	0
Slc12a2	1.4343e-298	1.04295	100	89.5	2.20452e-294
Jaml	1.19301e-263	0.821749	99.8	68.3	1.83366e-259
Gkn3	1.4332e-306	0.812565	87.5	29.9	2.20283e-302
Ifitm3	4.66599e-205	0.775078	99.2	89.7	7.17162e-201
Cdca7	2.60797e-258	0.762736	99.4	78.3	4.00845e-254
Clca3b	1.62263e-244	0.743485	99.8	92.5	2.49399e-240
Cd74	6.8193e-131	0.739427	92.7	69	1.04813e-126
Lypd8l	1.18449e-121	0.691847	70.3	38.1	1.82056e-117
Hmgcs2	4.13332e-198	0.690908	76.6	32.1	6.35292e-194
Lgr5	6.32521e-262	0.670231	67.7	15.8	9.72185e-258
Cdk6	1.34327e-238	0.647011	97.3	65.8	2.06461e-234
Soat1	6.52954e-209	0.64686	96.6	68.3	1.00359e-204
Pdgfa	2.69605e-139	0.640632	83.9	55.3	4.14383e-135
Oat	1.38458e-134	0.624715	99.8	96.4	2.12811e-130
Arid5b	2.84029e-234	0.623255	96.7	67.3	4.36552e-230
Clca4b	2.8418e-145	0.573679	89.8	59.9	4.36784e-141
Vdr	4.71673e-167	0.567814	95.6	77.5	7.24961e-163
Acot1	1.8752e-266	0.553293	90.2	42.6	2.88218e-262
Sdc4	8.63018e-208	0.527084	99.5	90	1.32646e-203
Rgmb	8.8966e-173	0.482919	91.3	61.8	1.36741e-168
Zbtb38	3.72619e-160	0.477366	94.4	73.7	5.72715e-156
App	1.0226e-154	0.467604	99.6	94.5	1.57173e-150
Cps1	3.22987e-134	0.464423	99.9	90.9	4.96431e-130
Igfbp4	5.23611e-175	0.45977	82.8	45.5	8.0479e-171
Axin2	8.04363e-177	0.455556	94.9	61.9	1.23631e-172
Trim24	2.17606e-176	0.450782	91.6	65.4	3.3446e-172
Ogt	6.4292e-133	0.44104	96	88.3	9.88168e-129
Smoc2	5.68387e-158	0.42423	97.6	79.9	8.7361e-154
Sorbs2	5.98248e-158	0.419986	72.3	32.6	9.19507e-154
Impdh2	3.18121e-168	0.415386	99.4	93	4.88952e-164
Ifitm2	3.4094e-153	0.408582	99.6	96	5.24025e-149
Npm1	4.93395e-183	0.407826	100	98.8	7.58348e-179
Ascl2	1.93023e-172	0.403625	80.5	34.3	2.96676e-168
Glrx	7.85137e-118	0.400887	91.1	77.5	1.20676e-113
Sox9	7.18792e-101	0.386094	95.8	76.6	1.10478e-96
Txnip	2.06551e-70	0.386073	96.9	92	3.17468e-66
Zfp292	9.83432e-94	0.384444	91.6	82.7	1.51153e-89
Kcne3	7.32959e-96	0.381392	97	80.9	1.12656e-91
Rgcc	5.99987e-116	0.380533	79.5	41.2	9.2218e-112
Rpl10a	0	0.379609	100	99.4	0
Rpl3	1.45002e-290	0.378951	100	99.4	2.22868e-286
Pabpc1	1.57703e-166	0.377195	100	98.3	2.4239e-162
Eef1a1	2.0932e-262	0.374716	100	99.9	3.21725e-258
Nlrp6	1.28104e-106	0.370785	98.2	74.5	1.96896e-102
Myc	1.61427e-122	0.368291	82	53.6	2.48113e-118
Cftr	2.59872e-114	0.367511	95.8	74.7	3.99424e-110
Ivns1abp	1.8229e-111	0.364539	99.5	96.2	2.8018e-107
Rnf43	2.39978e-147	0.363366	81	49.1	3.68846e-143
Rpl17	1.26227e-290	0.352852	100	99.3	1.94011e-286
Aqp4	4.79657e-119	0.351755	88.5	58.9	7.37233e-115
Rps28	2.11168e-286	0.351632	100	99.5	3.24566e-282
Irf2bp2	9.3964e-118	0.351024	99.2	92.3	1.44423e-113
H2-Eb1	5.36631e-85	0.347914	63.1	34.9	8.24802e-81
Rps4x	1.05343e-236	0.347067	100	99.5	1.61913e-232
Pik3r1	1.92045e-100	0.343763	93.5	80.9	2.95173e-96
Hes1	1.02562e-37	0.341462	85.6	76	1.57638e-33
Clca3a2	6.29799e-141	0.340565	81.5	48	9.68001e-137
Hnrnpa1	1.30644e-135	0.340415	99.8	96.6	2.00799e-131
Zfp36l2	3.18252e-103	0.340382	98.9	89.6	4.89153e-99
Kcnq1	5.39934e-135	0.333347	86.9	56.9	8.29879e-131
ENSMUSG00000095041	4.26081e-74	0.332928	70.4	43.3	6.54887e-70
Rnf149	2.48479e-85	0.3328	92.6	84.8	3.81912e-81
Rps5	3.19298e-277	0.332109	100	99.4	4.90761e-273
Rps9	5.61012e-299	0.328281	100	99.1	8.62276e-295
Gas6	3.77617e-89	0.325946	61.7	34.7	5.80397e-85
Paics	1.08956e-128	0.32398	93.5	69.2	1.67465e-124
Cd44	2.39382e-113	0.323596	87.5	60.4	3.6793e-109
Dhrs4	3.6191e-103	0.321898	99.5	92.3	5.56256e-99
Tmem176b	5.0908e-99	0.319732	98.8	91.2	7.82455e-95
Rpl12	1.82453e-267	0.319393	100	99.4	2.8043e-263
Rps7	6.4533e-268	0.318868	100	99.5	9.91872e-264
Cnn3	5.70636e-104	0.315474	96.4	67.7	8.77067e-100
Fam13a	6.5651e-76	0.314205	83.9	67.8	1.00906e-71
Prlr	1.11873e-79	0.313876	92.3	68.6	1.71948e-75
Eef1b2	4.838e-228	0.313827	100	99.1	7.436e-224
Eif3e	8.17803e-153	0.313244	99.9	96.5	1.25696e-148
Rack1	7.09066e-255	0.312905	99.9	99.2	1.08983e-250
Cct4	4.56987e-133	0.311463	99.6	96.2	7.02388e-129
Rps19	7.97543e-282	0.311134	100	99.7	1.22582e-277
Utrn	8.12765e-86	0.309519	90.8	78.3	1.24922e-81
Rps26	6.47666e-277	0.308871	100	99.4	9.95463e-273
Sox4	6.21747e-145	0.307571	98	75.6	9.55625e-141
Cyba	3.22218e-65	0.306069	99	93.3	4.95248e-61
Hsp90ab1	3.80862e-159	0.304842	100	99.2	5.85385e-155
Tns3	1.3877e-123	0.30462	79.4	52.2	2.1329e-119
Eef2	1.41204e-122	0.302928	99.9	98.3	2.1703e-118
Agr3	4.00918e-157	0.300944	58.7	19.1	6.16211e-153
Trim2	9.01366e-79	0.297423	96.3	86.3	1.3854e-74
Zbtb20	3.21379e-50	0.297135	59.2	40.3	4.9396e-46
Rps3a1	5.33084e-243	0.295882	100	99.6	8.19351e-239
Aqp1	1.03358e-97	0.295773	84.1	62.5	1.58861e-93
Eif3f	5.21503e-125	0.291529	99.9	97.4	8.0155e-121
Rps10	1.51383e-206	0.291405	99.9	98.8	2.32675e-202
Rps3	4.45633e-268	0.289872	100	99.6	6.84939e-264
Rps18	1.46909e-282	0.286957	100	99.6	2.25799e-278
Eif4b	5.13437e-111	0.286034	99.5	95.8	7.89153e-107
Rpl7	2.39757e-254	0.28331	100	99.3	3.68507e-250
Myb	2.5066e-81	0.282231	97.4	82.7	3.85265e-77
Rpl9	1.75634e-262	0.280302	100	99.5	2.69949e-258
Rpl27a	4.00661e-300	0.279752	100	99.6	6.15816e-296
Slco3a1	2.94391e-114	0.279314	74.9	41.1	4.52479e-110
Ccnd2	3.94504e-44	0.27901	98.9	92.9	6.06352e-40
Nsa2	1.16231e-117	0.27895	99.5	96.7	1.78648e-113
Rpl18a	1.13624e-278	0.278924	100	99.6	1.74641e-274
Rpl36a	5.53426e-211	0.277667	100	99.1	8.50616e-207
Pnisr	1.4047e-75	0.276591	97.6	92.2	2.15903e-71
Pdcd4	5.18397e-66	0.274815	99.4	95.2	7.96776e-62
Rps20	6.73995e-244	0.273691	100	99.7	1.03593e-239
Cers6	1.46532e-89	0.273329	94.2	86.3	2.25219e-85
Ceacam10	2.34508e-49	0.273263	72.1	53.9	3.60438e-45
H2-Ab1	3.07854e-43	0.272726	65.9	50.5	4.73172e-39
Slc27a2	2.80729e-106	0.269896	81.1	56.3	4.3148e-102
Rpl23	2.06219e-277	0.267708	100	99.8	3.16959e-273
Shisa2	8.67021e-102	0.266054	64.1	33.6	1.33261e-97
Rps16	1.72063e-283	0.260964	100	99.7	2.6446e-279
Tmc4	4.69586e-84	0.260892	98.6	92.8	7.21753e-80
Tubb2b	4.87803e-37	0.260293	71.6	52.6	7.49753e-33
Rpl21	2.2741e-198	0.259245	100	99.2	3.49529e-194
Thoc2l	2.84196e-58	0.258939	64.1	38.5	4.36809e-54
Rps15a	3.58809e-257	0.255849	100	99.4	5.51489e-253
Naca	4.31437e-177	0.254729	100	98.8	6.63119e-173
Nedd4	1.44317e-80	0.25434	99.3	94.7	2.21815e-76
Rpl32	6.66301e-257	0.254287	100	99.7	1.0241e-252
Rplp1	7.54447e-255	0.253785	100	99.7	1.15959e-250
Cd320	2.59931e-114	0.253487	85.6	61.1	3.99515e-110
Uaca	1.42982e-37	0.253454	82	74.5	2.19764e-33
Rpl28	4.16027e-238	0.25121	100	99.7	6.39434e-234

## Sheet: cluster 2
Gene symbol	p value	average logFC	% in 1st group	% in 2nd group	p value adjusted
Hist1h2ap	1.93739e-51	1.14571	57.9	36.3	2.97777e-47
Hist1h2ae	1.51403e-60	0.985985	57.1	31	2.32707e-56
Hist1h1b	5.59243e-64	0.960415	56.9	27.6	8.59557e-60
Top2a	2.36585e-182	0.958465	100	64.8	3.63631e-178
H1f5	2.87293e-49	0.923554	41.4	17.4	4.41569e-45
H2ac24	2.51506e-37	0.831924	41.4	21	3.86564e-33
Ube2c	8.16559e-160	0.81385	100	76.1	1.25505e-155
Prc1	2.4107e-222	0.776052	100	42.3	3.70524e-218
Mki67	1.71887e-151	0.755108	99.6	69.9	2.6419e-147
Pclaf	1.56407e-159	0.737565	99.8	65.6	2.40398e-155
Tuba1b	2.76776e-178	0.72245	100	86.7	4.25405e-174
Birc5	8.23865e-164	0.668615	100	65.3	1.26628e-159
Cdk1	3.26421e-193	0.661891	100	56.8	5.01709e-189
Smc4	7.1901e-168	0.65594	100	79.3	1.10512e-163
Tubb4b	8.60239e-137	0.655055	100	95.5	1.32219e-132
Nusap1	1.94186e-212	0.650021	99.3	34.4	2.98464e-208
Dmbt1	3.62038e-92	0.619388	100	89.6	5.56453e-88
Hmgb2	2.8806e-114	0.603659	100	95.4	4.42748e-110
Smc2	9.1185e-165	0.603335	100	65.5	1.40151e-160
Hist1h1e	4.22135e-33	0.598499	57.1	42.9	6.48822e-29
H1f4	5.9444e-08	0.594353	41	40.8	0.000913654
Cks2	3.0573e-141	0.590529	100	85.2	4.69907e-137
Cenpf	9.68214e-141	0.590355	99.6	54.3	1.48815e-136
Hist1h4d	1.84087e-39	0.588258	57.5	40.7	2.82942e-35
Kif11	1.27995e-197	0.570467	99.1	42.1	1.96728e-193
H2ax	4.96444e-13	0.567249	41.8	37	7.63034e-09
Aurkb	6.11975e-243	0.557873	99.6	34.3	9.40606e-239
Hist1h3c	2.02004e-95	0.557061	56.4	20.2	3.1048e-91
Tuba1c	7.8501e-155	0.553545	99.6	77.5	1.20656e-150
Incenp	2.62646e-189	0.55288	99.1	49.2	4.03687e-185
Cenpe	6.66176e-156	0.547246	99.1	49.1	1.02391e-151
H2ac8	2.81089e-33	0.539889	40.4	21.8	4.32034e-29
Cdca8	7.73459e-140	0.534346	100	63.5	1.18881e-135
Plk1	3.13041e-206	0.510308	98.3	39.9	4.81145e-202
Tpx2	2.71017e-170	0.4987	98.9	42.9	4.16554e-166
Hist2h2ac	6.54371e-69	0.493466	55.4	25.3	1.00577e-64
Esco2	6.64499e-204	0.488812	97	34.7	1.02134e-199
H4c4	1.63557e-21	0.487528	41.6	29	2.51387e-17
Hmmr	2.63154e-160	0.483672	97.8	40.6	4.04468e-156
Pbk	9.5457e-171	0.483632	99.1	48.1	1.46717e-166
Kif20b	2.62573e-164	0.478944	99.3	48.7	4.03575e-160
Knl1	1.30096e-172	0.473427	98.7	42.7	1.99958e-168
Spc25	7.83511e-217	0.469282	98.3	35.4	1.20426e-212
Kif23	1.66038e-166	0.468396	98.1	46.8	2.552e-162
H2afx	5.09052e-46	0.467783	58.2	38.6	7.82412e-42
Arl6ip1	2.31582e-119	0.466357	99.8	89.7	3.55942e-115
Tubb5	4.06688e-104	0.461218	100	90.6	6.2508e-100
Ccna2	4.64089e-146	0.457531	99.4	53.3	7.13305e-142
Aurka	6.66615e-213	0.452255	96.8	35.7	1.02459e-208
Hsp90aa1	8.83497e-80	0.448004	100	98.2	1.35793e-75
Ube2s	4.70993e-34	0.444993	73	53.7	7.23916e-30
Spc24	6.5923e-134	0.441478	100	69.7	1.01324e-129
Reg3b	2.78239e-10	0.414136	79.6	68.7	4.27653e-06
Dek	6.89425e-97	0.408111	100	91.4	1.05965e-92
Cdca3	5.30086e-102	0.40189	99.8	71.5	8.14743e-98
Ranbp1	2.12711e-109	0.398685	100	96.4	3.26936e-105
Lsm2	2.0578e-138	0.394655	99.8	88	3.16283e-134
Kif15	2.32843e-159	0.394235	96.8	43.3	3.5788e-155
H2az1	0.00297574	0.393076	41.8	50.1	1
Lsm3	6.31448e-136	0.391533	100	87.3	9.70536e-132
Hist1h4h	1.24156e-58	0.387661	56.9	29.3	1.90828e-54
Tyms	5.81385e-115	0.385837	99.8	77.7	8.93588e-111
Racgap1	1.95666e-153	0.383631	98.3	45.7	3.00739e-149
Tmpo	1.75612e-101	0.376496	100	90.7	2.69915e-97
Tk1	1.19407e-134	0.374914	98.5	52.4	1.83528e-130
Bub3	1.05119e-125	0.368765	100	80.4	1.61568e-121
Hist1h2ab	3.33489e-101	0.366069	54.9	17.1	5.12573e-97
Gsr	6.51408e-85	0.363707	100	90.5	1.00121e-80
Sfn	7.06124e-74	0.361969	99.4	82.4	1.08531e-69
Cks1b	1.62036e-118	0.358457	98.9	63.9	2.49049e-114
Hist1h3e	6.15146e-76	0.356987	55.4	23	9.4548e-72
Ccnb1	1.10903e-124	0.35692	96.8	45.8	1.70458e-120
Tomm40	2.45007e-106	0.356906	100	92.7	3.76577e-102
Ccdc34	1.15437e-88	0.353803	100	92.6	1.77427e-84
Ran	3.50495e-103	0.348008	100	97.6	5.38711e-99
Cbx5	1.03985e-100	0.346231	100	83	1.59825e-96
Mis18bp1	7.98128e-187	0.345022	96.1	33.8	1.22672e-182
Cenpa	5.51532e-75	0.34365	98.3	58.7	8.47705e-71
Lmnb1	7.96031e-87	0.341944	100	78.2	1.2235e-82
Cmc2	9.66639e-124	0.338656	100	73.8	1.48572e-119
Nucks1	3.05157e-81	0.336823	100	95.1	4.69027e-77
Bora	4.27598e-138	0.335526	96.4	50.8	6.57219e-134
Dbf4	9.71742e-126	0.332648	98.5	59.4	1.49357e-121
Sgo1	3.47961e-150	0.328638	97.2	44.8	5.34817e-146
Tacc3	3.21733e-140	0.327312	97.8	47.7	4.94503e-136
Hspd1	1.07672e-71	0.32544	100	97.8	1.65492e-67
Snrpd1	4.40497e-100	0.325147	100	96	6.77044e-96
Fbxo5	1.14116e-143	0.324697	92.1	36.8	1.75396e-139
Pycard	5.87109e-63	0.323242	100	96.3	9.02386e-59
Rangap1	1.09642e-93	0.321208	100	84.4	1.6852e-89
Jpt1	2.99481e-102	0.319784	100	96.9	4.60302e-98
Alyref	9.54804e-98	0.319246	99.8	92.5	1.46753e-93
Cdc20	8.85423e-89	0.317891	94.9	46.5	1.3609e-84
Hjurp	5.36303e-96	0.315566	99.3	74.6	8.24298e-92
Anln	1.09359e-183	0.315073	92.9	30.7	1.68085e-179
Ckap2l	2.96739e-172	0.311005	93.4	32.7	4.56087e-168
Ncapg	2.70771e-158	0.307753	94.8	37.3	4.16175e-154
Melk	5.51276e-138	0.305769	94.4	41.7	8.47311e-134
Mrpl18	4.26676e-94	0.305767	100	95.6	6.55802e-90
Mrpl12	1.28242e-90	0.304187	100	96.5	1.97109e-86
Bub1b	4.9661e-134	0.302054	93.6	39.9	7.6329e-130
Ccnf	1.33648e-236	0.301332	92.1	24.4	2.05417e-232
Ckap5	1.85442e-101	0.298831	95.1	61.5	2.85024e-97
Rrm1	1.22062e-95	0.297647	98.1	64.2	1.8761e-91
Hspe1	1.18868e-75	0.296653	100	98.5	1.827e-71
Cycs	1.70671e-67	0.293115	100	97	2.62321e-63
Nhp2	7.505e-69	0.291659	100	94.7	1.15352e-64
Kif4	1.15368e-149	0.290708	93.3	36.3	1.7732e-145
Stmn1	1.41823e-47	0.28983	100	92.1	2.17982e-43
Ptma	2.90246e-75	0.289823	100	99.5	4.46108e-71
Cdca2	3.51679e-184	0.289362	91.2	28.6	5.4053e-180
Hist1h1d	2.16254e-69	0.285848	54.3	21.9	3.32383e-65
Anp32b	3.23545e-66	0.285564	100	97.4	4.97288e-62
Ncaph	8.59495e-146	0.284891	92.9	37.8	1.32104e-141
Kif22	1.22447e-146	0.284025	95.7	40	1.88201e-142
Kpna2	3.8439e-123	0.283387	90.3	42.3	5.90808e-119
Rbp7	1.47698e-84	0.283329	89.5	44.6	2.27012e-80
Dtymk	4.70765e-77	0.283138	100	88.3	7.23566e-73
Lig1	3.03569e-71	0.283121	95.1	60.6	4.66586e-67
Nudc	1.68327e-82	0.282262	100	94.1	2.58719e-78
Rrm2	2.36398e-99	0.281555	90.4	43.4	3.63344e-95
H3c3	7.40881e-67	0.280824	36.7	10.5	1.13873e-62
Ndc80	7.78836e-169	0.280353	90.3	30.8	1.19707e-164
Hirip3	6.41889e-77	0.279514	92.9	57.2	9.86583e-73
Id1	5.32252e-50	0.278792	96.3	67.5	8.18071e-46
Ptges3	3.4558e-70	0.278232	100	96.1	5.31156e-66
Ldha	2.31276e-56	0.270506	100	97.2	3.55471e-52
Timm8a1	9.45803e-70	0.269467	99.8	91.6	1.4537e-65
Cyc1	9.36892e-65	0.268519	100	96.9	1.44e-60
Shcbp1	2.00904e-151	0.268302	90.3	34.5	3.08789e-147
Asf1b	1.90453e-139	0.267455	91.8	38.6	2.92726e-135
Arhgap11a	2.21702e-111	0.266982	95.1	52.6	3.40756e-107
Pgam1	4.04306e-59	0.266311	100	93.1	6.21418e-55
Ywhah	3.98678e-84	0.266267	100	95.1	6.12768e-80
H2afz	8.31631e-12	0.264982	58.2	48.9	1.27822e-07
Dut	4.76463e-46	0.264457	99.6	81.9	7.32324e-42
Hmgb1	3.00367e-52	0.262402	100	98.6	4.61664e-48
C1qbp	8.48698e-63	0.262372	100	95.6	1.30445e-58
Rfc4	3.51368e-77	0.262026	98.9	67.7	5.40053e-73
Mrpl51	1.39769e-81	0.260981	100	95.5	2.14825e-77
H2ac20	1.95059e-48	0.259772	39	15.4	2.99805e-44
Anp32e	8.8268e-70	0.257801	99.8	87.1	1.35668e-65
Ubald2	3.54787e-63	0.257501	99.8	94.3	5.45307e-59
Atp5g1	1.26168e-65	0.255616	100	98.4	1.93921e-61
Hsph1	1.40548e-27	0.253942	99.4	86.4	2.16023e-23
Ctcf	6.52298e-74	0.253618	99.6	89.4	1.00258e-69
Akr1c19	1.33225e-63	0.252028	86.1	47.5	2.04767e-59
Fkbp4	1.10693e-72	0.25158	100	97.1	1.70136e-68
Hnrnpab	3.08809e-62	0.251063	100	97.4	4.74639e-58
Ndufa5	1.88236e-67	0.250792	100	96.7	2.89318e-63

## Sheet: cluster 3
Gene symbol	p value	average logFC	% in 1st group	% in 2nd group	p value adjusted
Zg16	9.12462e-99	3.19028	66.9	40.3	1.40245e-94
Spink4	0	2.74898	100	91.3	0
Fcgbp	2.46584e-265	2.65403	96.9	59.1	3.79e-261
Guca2a	0	2.58283	98.8	37.5	0
Agr2	0	2.57755	100	81.2	0
Tff3	0	2.57032	100	80.9	0
Defa24	2.62935e-101	2.51651	82.9	65.1	4.04131e-97
Muc2	0	2.51286	99.9	56.9	0
Lyz1	2.88742e-192	2.457	89.6	55	4.43797e-188
Itln1	3.00559e-182	2.36633	90.3	60.2	4.61959e-178
Clca1	3.10217e-157	2.16854	44.4	9.2	4.76803e-153
Ccl9	0	1.95902	96	17.1	0
Reg4	2.64267e-290	1.94042	75.3	18	4.06179e-286
Guca2b	0	1.93969	96.9	29.2	0
Mmp7	5.00686e-284	1.92085	80.5	23.7	7.69555e-280
Ccl6	3.2173e-200	1.73856	50.2	9.1	4.94499e-196
Selenom	0	1.7095	100	31.3	0
Defa17	5.56308e-59	1.67953	46.1	23.7	8.55045e-55
Rnase1	1.17124e-256	1.59676	87	33.5	1.8002e-252
Txndc5	0	1.50937	100	73.3	0
Fxyd3	0	1.44965	100	75	0
Klk1	0	1.38074	98.8	51.5	0
Rep15	0	1.36126	93.9	10.7	0
Qsox1	0	1.29435	99.9	52	0
Creb3l1	0	1.29399	99.7	24.5	0
Galnt7	0	1.26941	99.9	83.4	0
Rnase4	2.03752e-296	1.25963	99.6	62.7	3.13167e-292
Sct	0	1.25186	95.8	17	0
Gfpt1	0	1.24103	99.7	79.2	0
Tmsb10	0	1.23799	100	98.2	0
Tspan13	0	1.22568	99.7	72.2	0
Hepacam2	0	1.22063	98.8	14.6	0
Ang4	2.96335e-181	1.19842	47.5	8.8	4.55467e-177
Smim14	0	1.1888	100	72.2	0
Smim6	5.92907e-302	1.16708	99.9	81	9.11298e-298
Cd24a	4.22577e-238	1.16435	99.6	92.3	6.49501e-234
Slc12a8	0	1.16172	99.4	39.5	0
Klf4	0	1.1616	97.8	36.8	0
Asph	0	1.13834	99.4	55.6	0
S100a6	7.41928e-222	1.13523	92.1	41.4	1.14034e-217
Tpd52	0	1.0976	99.9	96.6	0
Spdef	0	1.08673	98.5	12.6	0
Hspa5	2.3035e-259	1.08538	100	97.8	3.54049e-255
Tpsg1	0	1.07575	95.1	9.8	0
Gcnt3	0	1.07435	98.8	31.6	0
Fkbp11	0	1.07192	93	35.9	0
Dnajc10	0	1.06772	99.6	60.3	0
Pdia6	0	1.06718	99.9	96.1	0
Galnt12	0	1.05503	99.6	52	0
Ern2	0	1.01231	98.5	13.7	0
Fos	1.86833e-189	1.01097	85.1	42.1	2.87162e-185
Atoh1	0	0.991329	96.9	14.4	0
Serp1	0	0.989716	100	91.9	0
Ramp1	0	0.985092	76.6	5.5	0
Cmpk1	0	0.945915	99.9	96.3	0
Sytl2	0	0.944858	96.3	11.4	0
Sec61b	0	0.931777	100	98	0
Pdia5	0	0.928492	98.7	36	0
Reep5	0	0.924297	94.5	14.1	0
Retnlb	1.99857e-91	0.920242	31.9	7.4	3.07181e-87
Krt18	4.08001e-295	0.918539	100	97.6	6.27097e-291
Tm9sf3	0	0.917256	100	97.5	0
Pdia3	0	0.915438	100	97.3	0
Wars	0	0.908108	99.6	66.8	0
Manf	2.76669e-239	0.908004	99.9	95.1	4.2524e-235
P4hb	2.33046e-287	0.901372	99.9	95	3.58191e-283
Calr	2.32639e-289	0.898429	100	97.8	3.57567e-285
Oit1	4.40959e-272	0.894972	98.8	77.5	6.77755e-268
Kdelr2	1.28948e-301	0.894564	99.7	93.1	1.98194e-297
C1galt1	2.50275e-297	0.884824	98.7	75.1	3.84673e-293
Rrbp1	9.44313e-262	0.87698	100	97.3	1.45141e-257
Stard10	0	0.874664	100	96.9	0
Sh3bgrl3	2.64604e-222	0.872443	99.9	95.9	4.06696e-218
Scin	6.62106e-84	0.869634	26.5	5.5	1.01766e-79
Hpd	0	0.86727	94	10.1	0
Atp2a3	0	0.859359	97	24.7	0
Sec11c	1.08747e-305	0.858952	100	96.7	1.67143e-301
Ostc	1.9736e-296	0.853835	99.9	95.7	3.03343e-292
Egr1	5.67633e-182	0.847232	72.9	27.6	8.72452e-178
Hsp90b1	1.86771e-253	0.834917	100	97.9	2.87066e-249
Mia3	5.69312e-282	0.825635	99.3	76.5	8.75033e-278
Rab27b	0	0.817814	94.5	37.1	0
Krt7	4.31387e-264	0.816867	99.7	88.1	6.63041e-260
Ang	1.04074e-281	0.812541	97.5	53.5	1.59962e-277
Tspan1	7.69085e-196	0.809375	98.2	79.6	1.18208e-191
Hdlbp	8.82486e-288	0.804573	100	95.5	1.35638e-283
Tmed3	1.2066e-286	0.798465	99.1	74.7	1.85455e-282
Gcc2	3.46405e-261	0.79706	99.9	92.3	5.32424e-257
Tmprss2	3.52618e-266	0.781738	99.4	87.9	5.41974e-262
Selenos	3.85077e-267	0.768858	99.7	89	5.91863e-263
Cbfa2t3	0	0.768217	93.3	12.5	0
Foxa3	1.10437e-295	0.767686	99	53.1	1.69742e-291
C1galt1c1	8.87633e-298	0.762268	96.9	56	1.36429e-293
Cpd	3.42878e-284	0.761237	99	69.1	5.27003e-280
Rab3d	0	0.761024	98.5	37.3	0
Creb3l4	0	0.758506	96	14.5	0
Lrrc26	0	0.756988	90.3	14.4	0
Arf4	7.72707e-303	0.755055	100	95.4	1.18765e-298
Herpud1	8.076e-259	0.747265	99	75.7	1.24128e-254
Btg2	2.09455e-208	0.741307	96.4	69	3.21933e-204
Liph	0	0.739672	94.3	26.3	0
Sdf2l1	1.04976e-216	0.73842	96.9	75.4	1.61347e-212
Tsta3	8.40467e-86	0.731067	63.2	44	1.2918e-81
Krtcap2	4.12946e-278	0.728729	99.7	96.9	6.34697e-274
Tulp4	1.44309e-273	0.726998	98.4	68.1	2.21803e-269
Rap1gap	0	0.726142	94.6	12	0
Car8	0	0.723557	93.6	33.4	0
Ssr2	1.57614e-257	0.721003	99.9	96.5	2.42253e-253
Rpn1	3.92352e-278	0.718724	100	95.1	6.03045e-274
Nupr1	0	0.715128	64.2	8.6	0
Xbp1	1.33451e-262	0.714097	99.7	90.7	2.05115e-258
Elapor1	2.36382e-65	0.71056	36.4	14	3.63319e-61
Stt3a	6.36269e-292	0.706634	99.7	85.7	9.77946e-288
Dnajc3	1.63725e-240	0.70486	99.1	90.7	2.51646e-236
Galnt3	1.45599e-280	0.704452	97.2	61.8	2.23785e-276
Clps	2.77233e-252	0.703463	52.5	7	4.26107e-248
Arfgef3	0	0.702558	97.2	42.2	0
Sec61a1	1.97079e-270	0.700603	99.6	87.6	3.0291e-266
Ssr3	1.35857e-266	0.693823	99.3	93.3	2.08813e-262
Prxl2a	1.641e-235	0.69319	73.6	21.5	2.52221e-231
Tram1	3.90352e-268	0.692416	99.4	84.2	5.99971e-264
Lman1	8.07631e-264	0.691708	99.6	92	1.24133e-259
Rab15	0	0.689129	97.8	37.9	0
Mlph	6.86242e-296	0.682234	94.5	41.9	1.05475e-291
Ndrg1	0	0.677676	94.5	29.2	0
Tceal9	7.61297e-205	0.676733	99.3	84.6	1.17011e-200
Ergic1	3.41544e-281	0.672551	98.5	71.3	5.24953e-277
Spint2	4.03978e-283	0.667783	100	97.5	6.20915e-279
Fndc3a	1.45351e-235	0.66291	97.9	74.6	2.23404e-231
P2rx4	1.84782e-295	0.661229	94.9	44.9	2.8401e-291
Copb2	1.35993e-269	0.659523	99.6	92	2.09021e-265
Jun	2.25119e-57	0.655158	84.2	72.8	3.46008e-53
5330417C22Rik	3.61809e-241	0.65021	60.4	11.2	5.561e-237
Tm9sf2	1.24625e-252	0.644159	99.9	94.1	1.91549e-248
Tm4sf4	1.71441e-189	0.639824	66.5	19.2	2.63505e-185
Sec61g	1.47291e-248	0.639791	100	98.6	2.26387e-244
Ssr1	5.95154e-249	0.637501	99.7	90.9	9.14751e-245
Sppl2a	4.3777e-242	0.637102	98.7	87.1	6.72853e-238
Golm1	2.04723e-229	0.635212	99.7	93.8	3.1466e-225
Tmed9	3.49701e-237	0.632834	99.7	95.4	5.37491e-233
Tnfaip8	6.29301e-248	0.631377	85.5	33.6	9.67235e-244
Ttc39a	0	0.631234	92.1	23.4	0
Hmgcs1	3.88631e-107	0.631042	90.5	74.1	5.97326e-103
Uap1	2.3291e-215	0.624182	96.3	76.5	3.57983e-211
Rcn1	0	0.618724	76.9	13.7	0
Samhd1	4.02535e-252	0.616644	95.1	58.7	6.18697e-248
Gale	1.6378e-214	0.612444	97.8	83.8	2.5173e-210
Nans	3.286e-248	0.611314	99.4	84.6	5.05059e-244
Golgb1	2.54548e-193	0.610966	98.5	88.4	3.91241e-189
Fosb	8.46173e-159	0.610884	57.7	16.1	1.30057e-154
Ano7	0	0.610142	83.2	10.8	0
Dpysl2	0	0.609987	92.3	25.8	0
Lgals2	1.89368e-159	0.609505	100	99.1	2.91058e-155
Stard3nl	1.44846e-270	0.606532	98.1	70.3	2.22628e-266
Kit	0	0.606496	86.7	13.2	0
Spats2l	0	0.606286	86.9	9	0
Dap	3.23745e-264	0.601758	95.8	59.3	4.97595e-260
Npdc1	2.16018e-284	0.599318	94.8	47.6	3.3202e-280
Cd63	3.50776e-216	0.595121	99.7	96.5	5.39143e-212
Bace2	0	0.594221	76.6	9.4	0
Copa	1.41132e-248	0.594127	99.1	85.5	2.1692e-244
Slc26a2	3.16679e-187	0.589598	93.6	61.6	4.86736e-183
Tent5c	1.14982e-216	0.588305	56.8	11.3	1.76727e-212
Pla2g10	0	0.587801	82.6	8.4	0
Selenok	8.98537e-196	0.586752	99.6	91.8	1.38105e-191
Bcas1	0	0.585592	74.1	5.8	0
Kcnk6	0	0.584596	84.8	9.7	0
Cracr2a	0	0.584012	82.4	12.5	0
Mcf2l	0	0.583613	85.5	17	0
Tmed2	2.02295e-265	0.582496	99.6	96.3	3.10928e-261
Capns1	1.75804e-222	0.578234	99	86.1	2.70211e-218
Lgals4	4.57643e-104	0.572218	100	98.9	7.03397e-100
Creld2	1.30141e-183	0.571801	93.6	67	2.00027e-179
Phlda1	2.08546e-130	0.571649	88.7	53.7	3.20535e-126
Muc13	2.03619e-172	0.569552	100	96.7	3.12963e-168
Slc50a1	1.65038e-220	0.569355	96.1	75	2.53663e-216
Kdelr3	0	0.5654	78.2	7.4	0
Muc3a	3.92264e-246	0.560648	92.4	45.9	6.0291e-242
Ift20	4.69265e-221	0.560303	99.4	93.4	7.2126e-217
Edem1	2.31751e-248	0.559308	92.3	50.2	3.56201e-244
Defa3	1.89802e-150	0.559244	26.7	2.3	2.91726e-146
S100a13	1.98694e-260	0.559067	84.1	31.4	3.05393e-256
Gmppb	4.12374e-197	0.558648	93.1	66.5	6.33818e-193
Pdia4	5.35974e-170	0.548681	95.4	83.3	8.23793e-166
Slc35b1	3.68937e-201	0.546162	96.7	77.8	5.67056e-197
Galnt4	1.66717e-235	0.544591	97.5	68.5	2.56244e-231
Prrc1	6.2234e-253	0.54404	95.4	58.6	9.56536e-249
Tbrg1	1.05295e-225	0.541865	99.9	95.2	1.61838e-221
Dynll1	3.40277e-138	0.540987	99.9	93.8	5.23005e-134
Rpn2	5.77982e-223	0.540962	99.9	95.2	8.88358e-219
Stx17	2.13173e-220	0.540091	93.7	59.1	3.27646e-216
Galnt6	3.36074e-205	0.539402	96.6	72.8	5.16545e-201
Mydgf	1.82025e-207	0.533875	99.4	94.4	2.79772e-203
Cgref1	1.3118e-211	0.533385	87.6	44.7	2.01624e-207
Edem2	4.82691e-227	0.533201	94	62.5	7.41896e-223
Fam174b	0	0.532513	89.7	27.5	0
Tmem263	0	0.532512	86.9	22.6	0
Fabp2	6.77104e-61	0.531317	98.5	95.1	1.04071e-56
Camk2n1	1.0728e-205	0.530975	90.5	45.1	1.6489e-201
Ppib	1.81806e-268	0.528073	100	98.1	2.79435e-264
Tmbim4	1.20312e-208	0.526195	98.2	86.3	1.8492e-204
Mbnl2	3.58389e-199	0.525881	98.1	88	5.50844e-195
Mien1	3.13275e-193	0.521999	98.5	91.6	4.81504e-189
Arl1	6.05141e-206	0.521398	99	93.3	9.30102e-202
Yipf1	3.59419e-214	0.520549	97.2	82.4	5.52427e-210
Ddost	1.82155e-210	0.519269	99.9	95.4	2.79972e-206
Nucb2	0	0.519241	81.7	21.1	0
Dll1	5.29013e-218	0.517614	79.9	26.8	8.13092e-214
Cd9	2.25981e-176	0.513199	98.7	89	3.47332e-172
Ssr4	6.77992e-237	0.513054	100	97.6	1.04207e-232
Srp9	2.19453e-208	0.509734	99.7	96.6	3.373e-204
Id4	0	0.50899	73.3	7.2	0
Tspan8	1.17686e-145	0.508653	100	97.7	1.80884e-141
Lgmn	3.79928e-124	0.507601	70	37.1	5.83949e-120
Hyou1	8.74323e-207	0.505808	90	51.2	1.34383e-202
Ifi27l2b	3.84116e-40	0.505532	94.5	88.6	5.90386e-36
Rasa4	9.90781e-216	0.504021	71.4	20.8	1.52283e-211
Galnt10	1.90617e-239	0.502477	92.8	50.2	2.92979e-235
Nktr	6.39704e-151	0.502171	98.5	91.3	9.83225e-147
Sec62	1.1125e-211	0.496531	99.4	95.5	1.70991e-207
Spcs3	6.47332e-180	0.494068	94.3	74.3	9.94949e-176
Mxd4	3.80802e-206	0.492946	91.8	50.4	5.85292e-202
Lbh	1.07597e-169	0.491906	70.2	23.8	1.65376e-165
Sel1l3	4.10399e-214	0.490662	92.8	58.6	6.30783e-210
Hgfac	0	0.489701	76.8	8.8	0
Dad1	2.8494e-200	0.487448	100	97.5	4.37953e-196
Ly6e	3.97711e-98	0.486251	92.7	75.3	6.11281e-94
Galnt5	0	0.485114	80.8	6.2	0
Bhlhe40	9.18582e-198	0.481894	87.9	47.1	1.41186e-193
Spcs2	5.81187e-156	0.481841	99.9	96.6	8.93284e-152
Cmas	5.67072e-158	0.480194	99.6	94.3	8.71589e-154
Copb1	1.51201e-192	0.478459	99.3	88.1	2.32396e-188
Gmds	2.29675e-191	0.476212	99.9	97.1	3.5301e-187
Slc39a7	8.60649e-216	0.475889	96	68.6	1.32282e-211
Tgoln1	2.43682e-181	0.471427	96.6	83	3.74539e-177
Pdxdc1	7.533e-189	0.470842	98.7	89.9	1.15782e-184
Surf4	2.58607e-185	0.4692	99.4	89	3.97479e-181
Tfcp2l1	0	0.468932	83.3	20.1	0
Litaf	3.46861e-250	0.467445	92.8	43.3	5.33125e-246
Golph3l	4.4859e-187	0.465916	91.2	61.5	6.89482e-183
Pmm2	7.96625e-175	0.46501	97	82.8	1.22441e-170
Jund	1.02727e-135	0.46205	99.7	95.7	1.57891e-131
Fryl	3.26778e-157	0.461794	96.6	76.2	5.02258e-153
Carhsp1	2.08364e-162	0.461325	98.2	89.5	3.20255e-158
Cope	7.75009e-168	0.460924	99.4	93.8	1.19119e-163
Trabd	9.61577e-177	0.458821	96.1	80.6	1.47794e-172
Sec24d	0	0.458754	86.4	24.6	0
Chpt1	2.01712e-125	0.454797	97.6	88.5	3.10031e-121
Rnh1	1.42025e-165	0.453718	98.2	92.9	2.18292e-161
Nucb1	5.05279e-188	0.451253	97.5	83.3	7.76614e-184
Acly	5.83261e-186	0.450863	93.3	63.6	8.96472e-182
Gabarap	7.84767e-187	0.446872	99.7	97	1.20619e-182
Rab2a	6.24752e-193	0.445001	99.7	96.2	9.60243e-189
Ptov1	1.60248e-173	0.444275	95.4	72.5	2.46301e-169
Tecpr1	4.14518e-226	0.443936	86.4	35.6	6.37115e-222
Fut4	1.22715e-252	0.443724	79.4	24.8	1.88612e-248
Adgre5	3.03732e-272	0.441556	82.4	24	4.66836e-268
Abhd17b	4.4299e-144	0.441545	91.1	68.8	6.80875e-140
Rab1a	5.94102e-189	0.438946	99.6	92.4	9.13135e-185
Anxa13	5.55297e-06	0.437669	36.2	36.9	0.0853491
Larp4b	2.69694e-150	0.43645	99	92.4	4.1452e-146
Cdhr5	1.96527e-152	0.435983	94.8	70.5	3.02063e-148
Fut8	2.45366e-153	0.435969	96.6	86.8	3.77128e-149
Ms4a8a	2.09352e-147	0.434298	87	52.5	3.21774e-143
Mid1ip1	7.52291e-129	0.432681	90.9	69.3	1.15627e-124
Grk2	2.27586e-206	0.43163	92.5	58.3	3.498e-202
Glg1	8.83059e-137	0.431612	95.1	78.1	1.35726e-132
Kctd14	2.07517e-227	0.431577	80.6	29	3.18954e-223
Ost4	1.74118e-162	0.429624	99.3	95.7	2.67619e-158
Tpm4	6.03706e-134	0.429473	96	79	9.27896e-130
St3gal6	2.87553e-78	0.425869	83.3	70.2	4.41968e-74
H13	1.71276e-168	0.425704	98.4	83.2	2.63251e-164
Ckap4	4.88869e-205	0.42469	77.5	28.4	7.51392e-201
Cracr2b	1.81469e-254	0.424623	87.5	33.2	2.78917e-250
Tmem258	3.16907e-159	0.424609	99.6	97	4.87087e-155
Atf4	1.77331e-150	0.424591	98.2	89.4	2.72557e-146
Syngr2	1.57682e-157	0.423774	98.7	92.2	2.42357e-153
Guk1	7.08721e-101	0.422469	97	94.7	1.0893e-96
Tmed10	5.01083e-192	0.422331	99.9	97	7.70165e-188
Srpr	6.56978e-168	0.422218	96.6	84.1	1.00978e-163
Selenof	4.94719e-175	0.421913	99.9	96.5	7.60383e-171
Ufm1	8.10246e-161	0.421513	97.9	89.3	1.24535e-156
Anxa5	3.48883e-243	0.420315	78.2	25	5.36234e-239
Nectin1	3.98648e-190	0.419851	86.9	45.5	6.12723e-186
Clptm1l	1.42671e-170	0.418908	96.4	81.7	2.19285e-166
Mllt3	1.25152e-105	0.418479	81.4	59.5	1.92358e-101
Fer1l6	7.11342e-303	0.417848	46.6	3.3	1.09333e-298
Tmbim6	9.20985e-177	0.417616	100	96.7	1.41555e-172
Samd5	4.9715e-204	0.415063	35.3	3.1	7.6412e-200
Ldlr	4.63115e-125	0.414015	85.7	57.1	7.11807e-121
Impad1	2.54133e-63	0.413561	61.4	40.4	3.90603e-59
Sec31a	8.32772e-163	0.413123	98.7	88.5	1.27997e-158
Srp19	2.83364e-132	0.410705	98.5	93.2	4.3553e-128
Arcn1	5.26186e-147	0.409725	98.5	89.5	8.08749e-143
Bet1	2.47008e-160	0.408405	94.9	78.2	3.79651e-156
Tmem183a	1.22247e-174	0.407956	98.7	89.9	1.87894e-170
Cldn3	7.26488e-136	0.405309	100	97.2	1.11661e-131
Atp6ap2	6.28953e-164	0.404491	98.5	92.3	9.66702e-160
Dnajb11	2.44751e-117	0.402387	96.9	87.8	3.76183e-113
Mfsd6	1.8271e-166	0.400482	86.3	51.7	2.80826e-162
Sox9	2.57447e-41	0.40037	90	78.1	3.95696e-37
Chst4	0	0.399398	70.9	11.9	0
Sypl	1.76829e-79	0.39873	99.6	96.4	2.71786e-75
Fkbp2	2.24116e-132	0.39866	99.7	94.4	3.44466e-128
Kdelr1	3.41014e-167	0.397894	99.1	94.7	5.24138e-163
Tmem59	1.02062e-128	0.397668	99.4	96.3	1.5687e-124
Man2a1	8.26025e-127	0.396886	95.7	81.8	1.2696e-122
Phgr1	9.41928e-89	0.395643	100	97.1	1.44774e-84
Slc35a1	1.29367e-155	0.394035	88.5	62.7	1.98837e-151
Junb	8.32015e-84	0.393676	79.1	56.9	1.27881e-79
Uggt1	5.96844e-164	0.39308	93.3	69.1	9.17349e-160
Tmco3	9.02953e-223	0.390755	77	27.2	1.38784e-218
Gne	1.55214e-146	0.389705	82.7	52.9	2.38564e-142
Tmem123	3.83537e-157	0.389522	77.8	36.6	5.89496e-153
Bpnt2	0.00382637	0.386987	36.2	43.1	1
Yipf5	2.05549e-147	0.385517	91.5	73.3	3.15929e-143
Tsc22d1	1.49738e-124	0.384761	91.4	72.8	2.30147e-120
Sar1a	1.26266e-167	0.383346	95.8	78.8	1.9407e-163
Plpp5	4.04082e-183	0.381703	84.1	43.9	6.21074e-179
Cyp51	3.7051e-93	0.380886	86.9	68.6	5.69474e-89
Galk2	2.77319e-147	0.38023	89.9	64.3	4.26239e-143
Hk2	2.81235e-106	0.379095	91.7	70.4	4.32258e-102
Arf5	2.4628e-156	0.377883	100	96.9	3.78533e-152
Uso1	5.33267e-146	0.377593	92.1	67.7	8.19631e-142
Stx5a	8.0564e-158	0.3774	92.1	64.9	1.23827e-153
Scd2	2.67571e-45	0.377257	67.2	45.3	4.11256e-41
S100a11	2.52835e-84	0.376935	99.3	92.4	3.88608e-80
Plscr1	1.19224e-109	0.376166	84.1	63.4	1.83248e-105
Sel1l	3.20425e-106	0.376147	88.4	69.4	4.92494e-102
Tars	5.94896e-133	0.375781	97	83.8	9.14356e-129
Pla2g2f	1.08163e-269	0.374083	45.8	4	1.66247e-265
Tcf7l2	8.79792e-89	0.37302	91.4	78.9	1.35224e-84
Cd164	2.41084e-148	0.37111	98.4	90.8	3.70546e-144
Fam114a1	8.75323e-253	0.370904	75.6	21.6	1.34537e-248
Srp14	1.99153e-155	0.370602	98.7	94	3.06098e-151
Arfgap3	8.74396e-152	0.370411	89.7	59.8	1.34395e-147
Hid1	0	0.370115	76.3	13.7	0
Slc35a2	8.34721e-171	0.369516	83.8	48.7	1.28297e-166
Wnt3	4.85178e-253	0.369015	58	8.7	7.45718e-249
Msrb1	4.26989e-151	0.367355	95.5	78.7	6.56283e-147
Vcp	3.30749e-132	0.366756	99.7	97.1	5.08361e-128
Magt1	1.58114e-115	0.366672	98.8	93.1	2.43021e-111
Glul	8.4597e-134	0.366567	94.9	68.4	1.30026e-129
Tmf1	1.69037e-119	0.36645	92.3	75.4	2.5981e-115
Edem3	1.00309e-213	0.364738	80.6	33.3	1.54175e-209
Uba5	5.30864e-133	0.363963	90.9	73	8.15938e-129
Slc35a3	1.81677e-142	0.363458	96.9	82.7	2.79238e-138
Tmem214	2.14238e-161	0.362728	84.1	48.9	3.29284e-157
Yipf6	2.04571e-156	0.362222	90.5	65.1	3.14426e-152
Slc30a7	1.13844e-185	0.361158	86	46.5	1.74979e-181
S100a16	1.41083e-69	0.359897	84.1	70.4	2.16845e-65
Msmo1	3.08343e-72	0.359812	79	57.8	4.73923e-68
Morf4l2	1.29127e-132	0.359107	98.4	92.8	1.98468e-128
Hspa13	2.27693e-142	0.358376	82.1	49.8	3.49963e-138
Habp2	1.43704e-270	0.35609	42.5	3.1	2.20872e-266
St3gal1	4.02001e-257	0.355847	55.1	7.8	6.17876e-253
Plcb1	0	0.355442	64.8	6.8	0
Plec	3.77866e-142	0.354781	87	55.6	5.8078e-138
Arf1	1.80841e-126	0.354449	100	96.8	2.77952e-122
Far1	5.05506e-276	0.353248	65.9	12.3	7.76963e-272
Scamp1	5.79971e-168	0.352256	85.4	47.7	8.91416e-164
Ica1	4.49399e-206	0.352058	75.7	26.2	6.90726e-202
Arhgef38	3.6933e-107	0.350021	90.9	71.3	5.67661e-103
Ubxn4	6.62244e-105	0.34964	98.5	93.8	1.01787e-100
Serf2	2.93061e-193	0.349452	100	98.3	4.50435e-189
Dnajb9	7.75793e-107	0.348961	71.2	41.6	1.19239e-102
Casc4	9.09056e-128	0.345679	45.8	12.4	1.39722e-123
Gorasp2	6.38968e-140	0.343633	95.4	77.4	9.82094e-136
Myof	0	0.342761	63.5	5.7	0
Sgsm3	7.27942e-210	0.342388	79.3	31.4	1.11885e-205
Slc38a10	2.98521e-143	0.341876	85.5	56.3	4.58827e-139
Rassf6	8.74785e-230	0.341662	73.3	21.1	1.34455e-225
Yipf3	1.46483e-134	0.341544	93.9	77.5	2.25145e-130
Hist1h2bc	1.14143e-22	0.341335	52.3	38.2	1.75438e-18
Dstn	2.62337e-61	0.341289	99.9	97.4	4.03213e-57
Atf3	1.4406e-86	0.340782	29.8	6.7	2.2142e-82
Hmgcr	1.84345e-81	0.340778	86.4	66.7	2.83338e-77
Smco4	2.74636e-121	0.340538	94.9	82.6	4.22115e-117
Atp2a2	8.38131e-91	0.340359	99.4	92.1	1.28821e-86
Smim3	2.29346e-201	0.340224	70.5	22.4	3.52505e-197
Syt7	0	0.340083	64.1	5	0
Nipal2	4.90689e-128	0.340072	88.2	59.2	7.54189e-124
Mgat3	2.15426e-180	0.339732	77.5	32.7	3.3111e-176
Cnpy2	2.12996e-122	0.339685	99.4	95.8	3.27374e-118
Ier2	1.85738e-55	0.338612	95.4	91.2	2.85479e-51
Csrp1	3.42262e-157	0.337649	82	44.4	5.26056e-153
Kcnk1	1.75179e-114	0.337634	98.8	89.4	2.69251e-110
Ddx6	3.85437e-106	0.337623	96.9	89.3	5.92416e-102
Sec16a	7.19672e-156	0.337458	82	46	1.10614e-151
Dram2	3.62867e-131	0.336009	93.1	78.7	5.57726e-127
Anxa2	1.1443e-55	0.335631	94.8	78.9	1.75879e-51
Rabac1	6.25902e-119	0.334496	95.7	87.3	9.62012e-115
Rab27a	0	0.334118	67.4	9.3	0
Tmem165	5.65604e-129	0.331572	93.3	76.3	8.69333e-125
Sidt1	4.44376e-222	0.331239	72.1	20.6	6.83006e-218
Cdk5rap3	1.47265e-127	0.330182	91.5	72.2	2.26346e-123
Srp72	4.31565e-123	0.330032	98.2	92.2	6.63315e-119
Papss1	2.16864e-113	0.329878	87.3	66.1	3.3332e-109
Saraf	2.74944e-135	0.329529	89	65.7	4.22589e-131
Arfip2	9.58074e-135	0.328276	93	72.5	1.47256e-130
Clcn3	7.22318e-108	0.327668	95.2	87.1	1.1102e-103
Ufsp2	3.09147e-112	0.327652	92.4	80.4	4.7516e-108
Asns	9.23712e-90	0.326951	91.7	79.6	1.41975e-85
Ets2	3.25615e-100	0.326698	96.1	81.8	5.0047e-96
Fdps	1.2247e-52	0.326487	92	82	1.88236e-48
S100a14	8.43115e-122	0.324622	52.9	16.9	1.29587e-117
Fuca1	6.43163e-108	0.323143	98.8	94.5	9.88541e-104
Tvp23b	2.91557e-132	0.323093	92.3	74.2	4.48123e-128
Atp13a3	2.67316e-103	0.322929	95.8	88.2	4.10864e-99
Gsn	1.17593e-219	0.322493	67.1	17.1	1.80741e-215
Atp9a	9.90068e-115	0.322478	90.9	72.4	1.52173e-110
Tpd52l1	6.48495e-148	0.322231	58.3	18.5	9.96737e-144
Pgm3	3.42067e-122	0.322194	91.4	74	5.25758e-118
Capn9	0	0.321364	47.1	2.9	0
Trip11	9.68762e-89	0.321063	93	82.4	1.48899e-84
Nav2	3.67173e-101	0.320993	78.4	47.8	5.64345e-97
Bhlha15	0	0.320438	60.1	5.1	0
Tob1	7.77115e-112	0.320347	88.1	64.3	1.19443e-107
H2-T23	3.19043e-112	0.318447	84.6	59.7	4.90369e-108
Spcs1	2.60352e-113	0.317981	99.1	95	4.00161e-109
Gnas	4.63984e-121	0.317051	99.9	97.6	7.13143e-117
Smim31	3.25004e-88	0.316448	90.8	74.3	4.99531e-84
Etnk1	1.36204e-116	0.314843	84.9	59.8	2.09346e-112
Cmtm7	9.14578e-68	0.31464	75.3	54.9	1.40571e-63
Grtp1	1.14644e-88	0.314464	91.7	83.3	1.76208e-84
H2afj	7.04831e-32	0.313251	63.2	46.4	1.08332e-27
Atp6v1b2	1.16086e-137	0.312776	85.8	55.8	1.78424e-133
Itga2	3.10395e-121	0.312661	85.5	58	4.77076e-117
Gnb2	5.80346e-108	0.311888	99.9	96.5	8.91992e-104
Gnpnat1	8.76911e-104	0.311811	94	81.8	1.34781e-99
Prkcz	9.14356e-127	0.310895	88.4	62.5	1.40537e-122
Galnt1	4.39525e-96	0.307549	94.8	84	6.75549e-92
Copg1	1.96559e-117	0.307491	92	72.7	3.02112e-113
Mapk3	3.71831e-115	0.305672	99.1	93.8	5.71505e-111
Zc3h7a	1.83698e-101	0.304888	86.9	65.8	2.82343e-97
Gm609	4.67907e-266	0.304885	70.2	14.3	7.19173e-262
Slc35c1	8.59224e-126	0.304537	84.9	57.2	1.32063e-121
Map7	6.47608e-94	0.303616	90.2	71.9	9.95374e-90
Rasef	7.31254e-106	0.303515	79.3	52.5	1.12394e-101
Eml4	1.51864e-74	0.3027	99.3	94	2.33414e-70
Sec23b	8.21419e-114	0.302614	88.1	65.2	1.26252e-109
Erp44	7.86737e-88	0.302229	95.5	89	1.20921e-83
Atp6v0a2	1.38052e-95	0.300863	89.4	71.3	2.12187e-91
Ftl1	2.22682e-72	0.300761	100	99	3.42263e-68
Ier3ip1	9.05606e-94	0.300511	98.7	94.9	1.39192e-89
Drap1	3.5065e-92	0.298776	98.1	94.8	5.38949e-88
Armcx3	2.05026e-265	0.297012	50.8	5.8	3.15126e-261
Sec22b	7.62353e-101	0.293234	89.4	71.7	1.17174e-96
Tmem9b	6.66262e-121	0.292694	81.2	51.1	1.02405e-116
Golga4	2.66646e-62	0.291895	94.9	88.8	4.09835e-58
Slc39a11	2.72114e-128	0.291323	79.6	47.7	4.18239e-124
Cxxc5	1.40943e-219	0.291018	50.4	7.5	2.1663e-215
Degs2	3.68719e-101	0.29054	98.1	91.4	5.66722e-97
Il13ra1	3.29579e-103	0.289545	74.2	44.2	5.06563e-99
Slc39a8	1.08574e-114	0.289342	80	49.2	1.66879e-110
Ceacam1	4.5591e-55	0.288926	96	91.7	7.00734e-51
Lman2	6.49711e-98	0.288274	99.4	94.3	9.98607e-94
Pycr2	1.18433e-100	0.287864	85.1	63.5	1.82032e-96
Actn1	9.5095e-86	0.287478	97.6	87.7	1.46161e-81
Golph3	8.67853e-97	0.287349	93.7	82.8	1.33389e-92
Thbs1	1.08837e-115	0.286929	25.5	3.2	1.67283e-111
Stim2	1.01255e-116	0.286821	77.2	45.8	1.55629e-112
Os9	1.78639e-96	0.286296	92.1	77.2	2.74569e-92
Rcan3	1.99006e-282	0.286026	63.2	10.1	3.05872e-278
Myo5c	9.58786e-105	0.285877	82.3	55.1	1.47365e-100
Erlec1	1.08664e-100	0.285083	87.3	68.4	1.67016e-96
Clmn	3.15067e-84	0.284669	77	50.5	4.84257e-80
Ehd4	4.32113e-105	0.28464	77.8	48.2	6.64157e-101
Lsr	8.82015e-100	0.284351	99	95.5	1.35566e-95
Upb1	4.89801e-208	0.284187	59.2	12.6	7.52825e-204
Plekhb2	2.15192e-92	0.283471	86.7	71.9	3.3075e-88
Chka	4.12546e-47	0.282736	79.7	66.9	6.34083e-43
Stat3	1.0815e-112	0.28252	80	52	1.66226e-108
Ap3s1	2.44349e-96	0.28199	94.9	84.8	3.75564e-92
Tut7	2.29982e-80	0.279498	92.5	81.3	3.53482e-76
Gmppa	6.42415e-118	0.27928	81.7	53	9.87392e-114
Bet1l	1.54549e-106	0.278929	79.7	54.8	2.37541e-102
Tmem248	5.3267e-120	0.277592	82.4	53.9	8.18715e-116
Ms4a12	3.19841e-56	0.277454	69.4	53.7	4.91595e-52
Slc1a5	5.5743e-93	0.2772	88.2	67.9	8.5677e-89
Acbd3	1.9008e-90	0.276944	94	81.8	2.92152e-86
Cdh1	1.79651e-90	0.276912	99.6	95.7	2.76123e-86
B4galt1	3.49699e-84	0.276875	68.3	43	5.37488e-80
Cltb	2.15983e-81	0.276457	92.5	84.6	3.31965e-77
Sdcbp	6.90399e-92	0.27553	97.6	91.8	1.06114e-87
Capzb	8.23043e-96	0.27491	98.5	95	1.26502e-91
Dll4	3.55772e-215	0.274788	57.8	10.8	5.46822e-211
Myl6	7.22944e-93	0.27419	100	98.1	1.11116e-88
Tmed7	1.49458e-96	0.273868	96.4	87.1	2.29717e-92
Fhl2	2.07886e-71	0.27282	89.6	72.4	3.19521e-67
Lcorl	4.6362e-59	0.271073	87.5	73.7	7.12585e-55
Nlrc4	4.47586e-107	0.270649	81.4	54.2	6.87939e-103
Dhx32	2.27337e-88	0.270239	90.5	77.2	3.49417e-84
Mgat2	2.06355e-83	0.269686	92.8	83.8	3.17167e-79
Ugp2	2.58794e-87	0.268221	91.8	81.8	3.97766e-83
Zfp36	4.73519e-65	0.267782	66.6	43.7	7.27799e-61
Tmem184a	4.94989e-97	0.267467	78.5	52.1	7.60798e-93
Fry	3.22831e-172	0.26734	63.2	18.7	4.96191e-168
Ufc1	1.7035e-78	0.26693	96.7	93.8	2.61828e-74
Bad	6.1978e-79	0.26485	90.2	77.9	9.52602e-75
R3hdml	7.22519e-224	0.264418	48.3	6.3	1.11051e-219
Cant1	1.82304e-92	0.264397	91.4	75.2	2.80202e-88
Lmna	1.91458e-50	0.264276	92.3	76.8	2.94271e-46
Prom1	6.87901e-78	0.263025	93.9	81.7	1.0573e-73
Smim22	2.9813e-73	0.262971	97.3	90	4.58225e-69
Ddb1	7.44403e-83	0.262293	98.7	92.8	1.14415e-78
Slc37a1	9.19039e-105	0.2619	79.3	52.5	1.41256e-100
Uba1	1.2782e-86	0.26179	97.3	89.5	1.9646e-82
Anxa3	9.15665e-145	0.26169	41.4	8.2	1.40738e-140
Dyrk2	6.34868e-80	0.26109	87	70.7	9.75792e-76
Fgfr2	5.24625e-158	0.260306	70.2	23.6	8.06349e-154
Scfd1	9.11651e-77	0.259839	87.3	72.2	1.40121e-72
Erp29	1.55799e-58	0.259751	97.2	94.5	2.39463e-54
Nfkb2	3.29883e-101	0.259215	57.8	24.9	5.0703e-97
Myo1a	1.44482e-83	0.259193	96.1	82	2.22068e-79
Gtf2a2	6.44654e-53	0.25864	97.3	93.6	9.90834e-49
4833439L19Rik	4.30783e-89	0.258536	88.1	69.2	6.62113e-85
Adipor2	5.22669e-81	0.257849	94.2	81	8.03342e-77
Cmtm4	1.16343e-86	0.257095	93.6	82.6	1.7882e-82
Dnajc1	4.06504e-77	0.257027	83.3	67.3	6.24797e-73
1700066B19Rik	4.569e-115	0.256795	67.2	31.9	7.02255e-111
Ddx17	9.35619e-61	0.256681	95.2	89.5	1.43805e-56
Fam83e	1.51453e-64	0.255507	87.6	75.6	2.32783e-60
H2-K1	2.60757e-90	0.25524	99.9	97.4	4.00784e-86
Wtip	1.12529e-91	0.255026	60.8	29.4	1.72957e-87
Serinc3	2.3611e-69	0.254748	99.9	97.3	3.62902e-65
Tubb2a	4.9017e-111	0.254168	59.2	23	7.53391e-107
Ank3	1.2339e-118	0.253918	65.4	27.5	1.8965e-114
Foxa1	8.81242e-115	0.25376	75.7	40.7	1.35447e-110
Zfp330	5.30364e-81	0.253607	88.1	75.9	8.15169e-77
Syvn1	1.4934e-114	0.253058	70.6	37.3	2.29536e-110
Frmd4b	1.36547e-83	0.252696	73.5	48.4	2.09872e-79
Akap9	2.26725e-60	0.252306	99	93.6	3.48477e-56
Tent5a	3.64172e-39	0.251671	82.4	70.5	5.59732e-35
C2cd4b	6.50858e-132	0.250162	37.9	6.9	1.00037e-127

## Sheet: cluster 4
Gene symbol	p value	average logFC	% in 1st group	% in 2nd group	p value adjusted
Pclaf	5.65468e-204	0.962107	99.8	65.9	8.69125e-200
Hist1h2ap	2.05014e-35	0.936927	55.2	36.7	3.15106e-31
Hist1h2ae	1.10758e-46	0.857679	55	31.4	1.70234e-42
Hells	3.68473e-208	0.819598	99.8	61.4	5.66342e-204
H1f5	2.60098e-46	0.80711	42.6	17.4	3.99771e-42
Hist1h1b	1.12448e-51	0.805957	54.8	28	1.72832e-47
Pcna	4.78194e-219	0.797085	100	79.4	7.34984e-215
Atad2	2.47935e-201	0.753982	99	61.4	3.81076e-197
H2ac24	1.91661e-36	0.716024	43	21	2.94583e-32
Uhrf1	6.05294e-223	0.633332	98.2	47.1	9.30337e-219
Lig1	2.77387e-196	0.631705	99	60.4	4.26344e-192
Dut	4.90003e-187	0.63001	100	82	7.53135e-183
Slfn9	2.6938e-190	0.628618	98	52.6	4.14037e-186
Stmn1	1.88668e-107	0.591353	99.8	92.2	2.89983e-103
Top2a	3.77499e-102	0.589336	99.8	65.1	5.80217e-98
Mcm6	1.22305e-156	0.578271	99.4	67.7	1.87982e-152
Clspn	2.01544e-249	0.565339	96	33.9	3.09773e-245
Nasp	3.47273e-155	0.560668	99.8	86.2	5.33759e-151
Dek	5.85028e-155	0.55633	99.6	91.5	8.99188e-151
Mcm3	6.21418e-179	0.555284	99	57	9.55119e-175
Esco2	1.66508e-194	0.530366	95.8	35.2	2.55923e-190
Rrm2	3.98723e-201	0.527884	97.2	43	6.12838e-197
Dnmt1	7.34251e-157	0.524705	99.2	66.6	1.12854e-152
Gmnn	2.12534e-183	0.520534	100	76.9	3.26665e-179
Slbp	2.8023e-157	0.508257	99.6	83.2	4.30713e-153
Mcm5	2.22023e-182	0.5001	98.8	57.2	3.41249e-178
Mcm7	5.73921e-156	0.485508	99.8	73.1	8.82117e-152
Nap1l1	3.77856e-109	0.48089	99.6	87.6	5.80765e-105
Tyms	8.16437e-148	0.477963	99.8	77.9	1.25486e-143
Dhfr	4.075e-170	0.454611	97.6	61	6.26327e-166
Tuba1b	1.60132e-81	0.447716	99.8	86.8	2.46123e-77
Siva1	7.24173e-142	0.445102	99.6	72.8	1.11305e-137
Rfc4	5.57094e-157	0.444593	99	67.9	8.56253e-153
Tubb5	2.95544e-74	0.439895	99.8	90.7	4.54251e-70
Fam111a	3.12188e-165	0.432794	90.6	36.2	4.79833e-161
Dnajc9	8.39529e-147	0.428868	99.2	70.8	1.29036e-142
Rrm1	1.16947e-145	0.427053	99	64.3	1.79748e-141
Fbxo5	2.12563e-187	0.426935	95.6	36.8	3.26709e-183
Hist1h3c	1.59206e-67	0.420184	53.8	20.7	2.44699e-63
Smc2	1.07837e-91	0.419568	99.4	65.8	1.65745e-87
Hat1	1.91052e-151	0.419242	99	69.4	2.93646e-147
Hist2h2ac	7.66878e-55	0.416139	54.2	25.6	1.17869e-50
Ranbp1	1.30939e-107	0.408399	99.8	96.4	2.01253e-103
H2ac8	3.05145e-23	0.407902	39.2	22	4.69008e-19
Ezh2	2.29676e-117	0.406458	99.8	80.3	3.53011e-113
Rfc3	1.18279e-138	0.405216	98.2	62.3	1.81794e-134
Mcm4	6.74501e-129	0.405005	95	53.5	1.03671e-124
Hist1h1e	9.12001e-23	0.405	55.2	43.2	1.40175e-18
H1f4	7.51122e-06	0.40488	43.6	40.5	0.115447
Smc6	2.37784e-128	0.402778	99.8	87.3	3.65475e-124
Hirip3	1.68121e-104	0.40226	94	57.3	2.58403e-100
Prim1	2.83173e-150	0.39858	97.2	56.8	4.35236e-146
Tipin	7.06942e-150	0.395916	97	56.4	1.08657e-145
E2f8	5.58558e-192	0.393732	92.2	35	8.58504e-188
Topbp1	1.03766e-120	0.393579	98.4	70.6	1.59488e-116
Tk1	1.09126e-129	0.393066	96.2	53	1.67726e-125
Hmgn1	1.27844e-85	0.392955	100	92.4	1.96497e-81
Dctpp1	2.05678e-119	0.38596	99.8	91.4	3.16127e-115
Cbx5	8.15092e-107	0.38594	99.8	83.1	1.2528e-102
Ncl	9.51004e-67	0.385394	100	98	1.46169e-62
Ncapg2	9.20765e-199	0.384988	92.4	34.1	1.41522e-194
Rad51	4.85054e-177	0.383913	93.8	42.3	7.45529e-173
Rad51ap1	2.15201e-213	0.38353	92	31.3	3.30765e-209
Psip1	3.53527e-117	0.379586	98	70.6	5.43371e-113
Nsd2	4.31653e-114	0.376545	97.8	73.9	6.6345e-110
Orc6	1.49581e-139	0.371744	98.2	62.4	2.29906e-135
Pola1	4.96341e-154	0.371302	91.6	41.1	7.62877e-150
Chaf1a	2.13632e-158	0.368707	92.6	42.5	3.28353e-154
Fen1	9.04114e-138	0.361742	97.8	59.4	1.38962e-133
Rfc2	1.64423e-121	0.360304	99	73.2	2.52718e-117
Dtymk	7.05833e-106	0.355076	99.6	88.4	1.08486e-101
Rpa2	4.60355e-145	0.347044	94.8	49.3	7.07566e-141
Rfc1	6.72955e-105	0.346644	99.4	80.6	1.03433e-100
Brca1	3.5181e-213	0.343769	84.9	25	5.40732e-209
Pbk	8.32198e-98	0.340844	96	48.8	1.27909e-93
Nudc	2.86298e-100	0.33614	99.6	94.1	4.4004e-96
Mki67	5.00442e-54	0.334579	99.2	70.2	7.69179e-50
Cdt1	3.245e-134	0.333326	92.2	42.7	4.98756e-130
Dtl	4.31702e-133	0.327142	89.6	39.2	6.63527e-129
Ccne1	3.16628e-211	0.320584	79.1	19.2	4.86658e-207
Usp1	6.52424e-85	0.318691	99.4	81	1.00278e-80
Cenph	2.7489e-145	0.31752	91.4	42.8	4.22506e-141
Hist1h4d	2.35247e-22	0.316226	55	41.1	3.61574e-18
Hpf1	3.11314e-101	0.314297	99	82.7	4.7849e-97
Cenpk	5.83973e-134	0.313134	93.8	46.1	8.97567e-130
Hspd1	5.54054e-59	0.312849	100	97.8	8.5158e-55
Set	2.12154e-62	0.312606	100	97.9	3.26081e-58
Lmnb1	8.00194e-68	0.310981	98.8	78.5	1.2299e-63
Mcm10	7.13611e-127	0.309187	89	42.3	1.09682e-122
Asf1b	1.7298e-137	0.307578	90.8	39.1	2.6587e-133
Tmpo	4.1377e-63	0.306549	100	90.7	6.35965e-59
Anp32b	1.21004e-69	0.304548	99.8	97.4	1.85983e-65
Mcm2	1.2848e-113	0.304472	94.2	54.7	1.97473e-109
Nolc1	6.95246e-73	0.302652	99.8	86.1	1.06859e-68
Smc4	4.6864e-61	0.302509	99.6	79.5	7.203e-57
Baz1b	1.88413e-67	0.302011	99.4	86.9	2.89591e-63
Hist1h1a	5.54531e-107	0.300274	51	13.9	8.52314e-103
Ptges3	2.31478e-70	0.299193	99.8	96.2	3.55781e-66
Snrpd1	5.43414e-79	0.297365	99.8	96.1	8.35228e-75
Kif15	3.44207e-82	0.296489	88.8	44.6	5.29046e-78
Tfdp1	9.36539e-94	0.296244	97.8	77.4	1.43946e-89
Chaf1b	6.00246e-150	0.295154	88.2	36.5	9.22578e-146
Hsp90aa1	7.74453e-42	0.295048	100	98.2	1.19033e-37
Rif1	1.93932e-71	0.294428	99	80.9	2.98074e-67
Ncapd3	5.99793e-119	0.293105	94.2	52.9	9.21882e-115
Hnrnpab	4.40499e-68	0.291353	100	97.4	6.77047e-64
Lsm2	1.84727e-74	0.290201	99.6	88.1	2.83926e-70
Cps1	1.71754e-37	0.289898	100	91.5	2.63985e-33
Nhp2	1.69167e-68	0.289645	100	94.8	2.60009e-64
Gins2	7.06484e-139	0.286921	95.4	49.3	1.08587e-134
Rbbp7	9.51449e-79	0.285642	99.6	92.6	1.46238e-74
Supt16	1.45707e-63	0.285031	99	92	2.23951e-59
Cdc45	1.36538e-183	0.283856	87.8	29	2.09859e-179
Ipo5	3.98378e-91	0.282601	98.8	79.3	6.12306e-87
Mif	3.37989e-49	0.282462	99.6	97.3	5.19488e-45
Mybl2	3.45922e-226	0.279533	80.1	19.3	5.31682e-222
Fkbp3	3.27607e-77	0.27941	99.4	92.7	5.03531e-73
Smarca5	5.33508e-65	0.277729	100	95.6	8.20002e-61
Msh2	2.35426e-94	0.277215	94.8	62.3	3.6185e-90
Incenp	2.58792e-79	0.276638	95.2	49.9	3.97763e-75
Timm8a1	8.82029e-66	0.275603	99.8	91.7	1.35568e-61
Ptma	2.18168e-59	0.275473	100	99.5	3.35325e-55
Paics	4.17625e-78	0.274858	96.8	70.6	6.4189e-74
Tcf19	2.26214e-200	0.274521	78.7	20.1	3.47691e-196
Ssrp1	3.38975e-71	0.27413	99.6	88.3	5.21004e-67
Hist1h1d	1.09085e-61	0.274106	53.2	22.3	1.67664e-57
Atad5	1.51056e-145	0.273528	79.9	28.3	2.32174e-141
G3bp1	9.77763e-66	0.270885	99.8	95.4	1.50282e-61
Npm1	1.67236e-48	0.270551	100	98.9	2.57042e-44
Shmt1	3.20934e-77	0.269146	97.8	71.5	4.93276e-73
Rbbp4	1.02112e-75	0.26861	99.2	87.8	1.56947e-71
Wdr76	1.08739e-125	0.267773	84.3	36.3	1.67131e-121
H4c4	1.06604e-14	0.265284	42	29	1.6385e-10
Spc24	2.55634e-60	0.26523	98.6	70	3.9291e-56
Snu13	2.49729e-66	0.263949	100	95.8	3.83834e-62
Cdk4	4.43012e-58	0.262015	100	94	6.80909e-54
Syce2	8.90845e-124	0.261998	86.7	40	1.36923e-119
Tfam	3.44496e-70	0.259798	99.2	89.4	5.2949e-66
Exo1	4.5782e-163	0.259502	79.3	26.3	7.0367e-159
Ung	8.14111e-79	0.257866	77.1	38.9	1.25129e-74
Hnrnpd	6.96806e-54	0.256588	99.4	93.3	1.07099e-49
Suz12	8.58297e-70	0.256583	98.6	88.5	1.3192e-65
Lsm8	8.24121e-71	0.255948	99.4	85	1.26667e-66
Myb	5.68001e-49	0.254329	99.2	83.6	8.73017e-45
Lyar	6.64274e-53	0.253657	99.4	87.7	1.02099e-48
Ccne2	2.46785e-182	0.252159	70.5	16	3.79309e-178
Smc3	2.2044e-60	0.251465	99	92.1	3.38816e-56
Rfc5	2.7402e-92	0.250816	95.6	58.7	4.21169e-88
Pa2g4	4.76195e-56	0.250505	99.6	93.7	7.31912e-52

## Sheet: cluster 5
Gene symbol	p value	average logFC	% in 1st group	% in 2nd group	p value adjusted
Cenpa	4.17179e-117	0.522456	98.8	59	6.41204e-113
Ccnb2	7.05537e-130	0.490055	99.2	60.6	1.08441e-125
Cdc20	2.3649e-113	0.469288	92.7	47.2	3.63485e-109
Dynll1	4.28167e-80	0.439143	100	94	6.58093e-76
Hmgb2	2.43765e-54	0.423149	100	95.5	3.74666e-50
Nucks1	9.48826e-99	0.397534	99.8	95.2	1.45835e-94
Hsp90aa1	2.20508e-64	0.392871	100	98.2	3.3892e-60
Ptms	8.86232e-38	0.38782	99.6	95.7	1.36214e-33
Cdkn3	5.50614e-132	0.37816	95	46.9	8.46294e-128
Rangrf	3.53254e-92	0.375036	98.6	87.5	5.42952e-88
Knstrn	1.69954e-103	0.369778	95.8	61.4	2.61219e-99
Hmgb3	9.89697e-94	0.365493	99.6	87.1	1.52116e-89
Cacybp	4.52311e-91	0.362006	99.6	94.7	6.95201e-87
Hmgb1	2.91514e-94	0.36121	100	98.6	4.48057e-90
Dnaja1	2.87935e-57	0.348695	100	97.3	4.42556e-53
Cks2	2.33694e-56	0.347424	98.8	85.4	3.59187e-52
Ifitm3	6.55254e-30	0.343607	98.6	90.4	1.00713e-25
Ncl	9.03291e-50	0.340579	100	98	1.38836e-45
Cdca3	2.8998e-71	0.325785	99.6	71.7	4.457e-67
Mt1	8.10278e-32	0.323447	99.8	96.5	1.2454e-27
Cdca8	7.37335e-64	0.323088	98.6	64	1.13328e-59
Hspd1	1.01802e-59	0.320315	99.8	97.8	1.56469e-55
Mt2	1.74916e-23	0.319595	82.9	65.9	2.68846e-19
Tubb4b	1.17678e-39	0.318975	99.8	95.5	1.80871e-35
Ran	6.10377e-72	0.317409	100	97.6	9.38149e-68
Set	2.40569e-64	0.316014	100	97.9	3.69754e-60
Lyar	2.92066e-67	0.30805	99.4	87.8	4.48906e-63
Ptma	1.94752e-79	0.307995	100	99.5	2.99333e-75
Hspe1	4.66564e-71	0.303849	100	98.5	7.17109e-67
Actg1	6.06013e-76	0.301935	100	99.2	9.31443e-72
Sdc4	1.6379e-47	0.301281	99.6	90.7	2.51745e-43
Anp32b	3.78085e-61	0.29298	100	97.4	5.81116e-57
Marcks	9.62741e-65	0.29128	99.8	92.2	1.47973e-60
Ddx39	1.1686e-21	0.290996	58.5	45.2	1.79614e-17
Birc5	3.11597e-46	0.289321	98.2	65.8	4.78924e-42
Tomm5	3.59218e-57	0.277164	100	96.5	5.52117e-53
Eif5a	5.35745e-62	0.275871	100	97.9	8.2344e-58
H2bc4	0.000390591	0.27542	39.7	37.1	1
Tm4sf20	3.61022e-36	0.265625	99.8	82	5.54891e-32
Fgfbp1	2.12915e-57	0.264091	88.5	57.7	3.2725e-53
Lsm5	1.20791e-51	0.259049	99.8	90.7	1.85655e-47
Hes1	1.74695e-28	0.2588	92.3	76	2.68507e-24
Exosc8	5.90889e-68	0.257131	96.2	75.5	9.08196e-64
Selenoh	2.56742e-56	0.256779	99	86.1	3.94612e-52
Nhp2	6.62538e-51	0.255663	99.4	94.8	1.01832e-46
Dnajc2	3.63012e-55	0.254164	99.2	91.4	5.57949e-51
Hnrnpa0	2.23561e-65	0.253191	99.6	96.5	3.43613e-61
Hsph1	8.21658e-23	0.253165	97.6	86.7	1.26289e-18

## Sheet: cluster 6
Gene symbol	p value	average logFC	% in 1st group	% in 2nd group	p value adjusted
Hells	6.01778e-111	0.559465	97.6	62	9.24932e-107
Mcm6	1.28561e-119	0.498641	99.1	68.1	1.97598e-115
Dmbt1	4.08951e-57	0.490316	99.8	89.8	6.28558e-53
Mcm3	5.24402e-123	0.439141	97.6	57.6	8.06006e-119
Pcna	4.51726e-87	0.413896	99.1	79.7	6.94303e-83
Nasp	1.09918e-76	0.394217	99.8	86.4	1.68944e-72
Mcm4	2.19149e-112	0.384102	93.8	54	3.36831e-108
Ccnd2	2.58141e-32	0.375902	99.6	93.4	3.96763e-28
Ccnd1	1.82024e-79	0.370781	99.6	86.7	2.79771e-75
Slfn9	3.26484e-99	0.369742	93.6	53.5	5.01805e-95
Cdt1	3.40655e-139	0.365758	94	43.1	5.23586e-135
Uhrf1	7.95339e-93	0.357565	88.3	48.6	1.22244e-88
Dut	1.58694e-67	0.347791	99.6	82.2	2.43913e-63
Ung	8.72467e-122	0.339684	87.2	38.4	1.34098e-117
Dtl	2.17334e-119	0.335786	87.8	39.9	3.34043e-115
Rfc3	1.38234e-85	0.3245	94.2	63.1	2.12466e-81
Mcm7	4.99556e-71	0.324166	95.8	73.7	7.67818e-67
Hspd1	3.28892e-62	0.321916	100	97.8	5.05506e-58
Tomm5	3.04859e-73	0.311023	100	96.5	4.68568e-69
Mcm2	5.26144e-92	0.305814	91.6	55.4	8.08683e-88
Ncl	2.22333e-42	0.305391	100	98	3.41726e-38
Kcne3	1.71443e-43	0.295787	98.5	82.1	2.63507e-39
Mcm5	3.50974e-78	0.295424	93.8	58.1	5.39447e-74
Slbp	1.17186e-71	0.293003	98.7	83.4	1.80115e-67
Orc6	5.42709e-80	0.290477	94.7	63.1	8.34144e-76
Casp8ap2	5.00118e-76	0.288475	92.7	64.1	7.68682e-72
C1qbp	5.8357e-62	0.286003	100	95.7	8.96948e-58
Hspe1	5.93878e-59	0.279904	100	98.6	9.1279e-55
Tipin	1.04401e-74	0.277172	91.4	57.4	1.60464e-70
Zmynd19	2.34018e-85	0.270901	87.2	51.6	3.59686e-81
Rpa2	1.44618e-76	0.260193	87.2	50.5	2.22278e-72
Cd3eap	4.4056e-62	0.257733	90.7	62.1	6.77141e-58
Ranbp1	7.79753e-39	0.257018	100	96.4	1.19848e-34
Myb	8.38955e-44	0.252659	99.6	83.7	1.28947e-39

## Sheet: cluster 7
Gene symbol	p value	average logFC	% in 1st group	% in 2nd group	p value adjusted
Ube2c	2.79808e-150	1.23149	99.7	77.2	4.30064e-146
Cenpf	1.94295e-158	1.14077	100	56.2	2.98632e-154
Top2a	6.76379e-121	1.04392	100	66.3	1.03959e-116
Nusap1	2.06611e-175	0.961006	99.1	37.2	3.17562e-171
Prc1	9.5332e-144	0.836824	99.7	44.7	1.46525e-139
H1f5	1.13535e-36	0.833884	45.1	18.1	1.74504e-32
Tubb5	3.25398e-133	0.833126	99.7	91	5.00137e-129
Arl6ip1	1.84325e-131	0.817303	99.4	90.1	2.83307e-127
H2ax	5.4684e-28	0.799004	52.8	36.5	8.40493e-24
Mki67	1.12499e-98	0.797723	100	71.2	1.7291e-94
Olfm4	9.16821e-71	0.759736	100	89.7	1.40915e-66
Cenpe	1.08447e-126	0.742517	99.4	51.2	1.66683e-122
Cenpa	1.67177e-122	0.739688	99.7	60.3	2.56951e-118
Stmn1	6.47663e-108	0.727451	100	92.5	9.95458e-104
Cdk1	3.79065e-127	0.727033	99.4	58.6	5.82623e-123
Cdca8	1.71892e-132	0.707918	99.4	65.1	2.64198e-128
Smc4	5.95375e-114	0.70689	100	80.2	9.15091e-110
Cks2	1.03403e-116	0.694936	99.7	85.8	1.58931e-112
Hmgb2	1.03825e-98	0.691481	100	95.6	1.59579e-94
Tuba1b	6.58954e-101	0.689792	100	87.3	1.01281e-96
Tubb4b	6.47704e-94	0.681577	100	95.7	9.9552e-90
H2ac24	5.89052e-32	0.669807	48.2	21.4	9.05373e-28
Tuba1c	1.17538e-115	0.664739	99.7	78.5	1.80656e-111
Tpx2	1.58441e-128	0.635574	99.4	45.2	2.43524e-124
Ccnb1	3.51032e-134	0.624374	98.8	47.9	5.39536e-130
Hmmr	1.57478e-128	0.613924	99.4	42.9	2.42043e-124
Ifitm3	6.13459e-65	0.609589	98.8	90.7	9.42886e-61
Kif23	2.80706e-116	0.595563	98.2	49	4.31446e-112
Clca3b	5.52175e-78	0.594987	100	93.3	8.48693e-74
Mis18bp1	1.91693e-163	0.588522	97.2	36.4	2.94632e-159
Cdc20	1.54278e-112	0.585614	98.5	48.4	2.37125e-108
Kif11	7.77547e-122	0.585529	98.8	44.6	1.19509e-117
Aspm	2.1461e-174	0.579827	95.7	30	3.29856e-170
Bub3	2.80419e-125	0.574619	99.4	81.2	4.31003e-121
Plk1	8.21636e-146	0.567965	99.7	42.3	1.26285e-141
Incenp	1.78044e-112	0.559176	99.1	51.3	2.73653e-108
Jaml	4.82178e-70	0.547605	98.2	71.7	7.41108e-66
Knl1	1.65763e-113	0.538688	97.5	45.2	2.54778e-109
H4c4	4.77715e-20	0.531183	47.5	29.1	7.34248e-16
Kif20b	3.29699e-112	0.525967	99.1	50.8	5.06748e-108
Birc5	3.65665e-75	0.520595	99.7	66.8	5.62027e-71
Aurkb	5.83472e-134	0.516606	98.5	37.2	8.96797e-130
Smc2	1.4254e-80	0.516238	99.4	67	2.19084e-76
Sox4	3.658e-79	0.501478	99.7	77.8	5.62234e-75
Rgcc	1.39512e-76	0.494581	90.5	44.5	2.14431e-72
Cit	1.81425e-132	0.494122	97.9	43	2.7885e-128
H1f4	2.78252e-07	0.48794	46.6	40.4	0.00427673
H2ac8	2.16117e-23	0.481164	43.6	22.4	3.32172e-19
H2az2	5.03174e-14	0.476765	52.8	48.8	7.73379e-10
Nucks1	1.19616e-92	0.467507	99.7	95.3	1.83849e-88
Racgap1	1.04344e-113	0.467416	98.5	47.9	1.60376e-109
Ccna2	6.46328e-95	0.466583	99.1	55.2	9.93407e-91
Cd74	2.27758e-27	0.463587	88.3	71.8	3.50065e-23
Ptms	9.15785e-33	0.461486	99.7	95.9	1.40756e-28
Ccnb2	3.73993e-83	0.459842	99.1	62	5.74827e-79
Axin2	9.99233e-89	0.454197	98.8	65.1	1.53582e-84
Cdca3	2.56579e-80	0.451278	99.7	72.7	3.94362e-76
H2afx	2.47446e-11	0.447153	46.9	40.2	3.80325e-07
Cks1b	2.28186e-98	0.445644	99.7	65.4	3.50722e-94
Pbk	5.3934e-89	0.443523	97.2	50.4	8.28966e-85
Bub1b	3.25934e-122	0.443298	96	42	5.0096e-118
Knstrn	1.23847e-91	0.437503	97.9	62.5	1.90353e-87
Aurka	2.31119e-123	0.436684	96.9	38.3	3.5523e-119
Spc24	8.12699e-80	0.435455	99.1	71	1.24912e-75
Ect2	5.21356e-111	0.434706	96.6	45.8	8.01325e-107
Ckap2	9.35239e-120	0.43385	93.3	37.6	1.43746e-115
Tubb2b	2.50322e-66	0.432909	95.4	53	3.84744e-62
Ckap5	1.46029e-92	0.429677	98.5	62.8	2.24447e-88
H2az1	6.87912e-08	0.429126	52.8	49	0.00105732
Sgo1	1.57879e-110	0.427702	97.5	47	2.4266e-106
Hist1h2ap	3.00073e-05	0.417624	45.7	38	0.461213
Kif15	7.1434e-94	0.416929	96.3	45.7	1.09794e-89
Ckap2l	1.32907e-137	0.415685	97.9	35	2.04278e-133
Ccdc34	1.18152e-64	0.411489	99.7	92.9	1.816e-60
Jpt1	4.6966e-90	0.404262	99.7	97	7.21868e-86
Hmgb1	9.04854e-88	0.402088	100	98.7	1.39076e-83
Hjurp	2.93005e-65	0.402049	98.2	75.7	4.50349e-61
Bora	1.34924e-88	0.401813	96	52.8	2.07377e-84
Cps1	1.5165e-50	0.396245	100	91.8	2.33087e-46
G2e3	1.02264e-91	0.394868	93.3	49.9	1.57179e-87
Tmpo	4.98821e-66	0.392931	100	91.1	7.66688e-62
Cd81	2.98063e-75	0.392865	99.7	95.5	4.58122e-71
Spc25	7.26738e-108	0.392711	97.9	38.1	1.117e-103
Ascl2	1.11818e-91	0.390571	90.8	38.5	1.71865e-87
Slc12a2	5.26741e-45	0.386158	99.7	90.6	8.09602e-41
Sgo2a	1.02278e-133	0.385119	91.7	31.2	1.57201e-129
Cdca2	3.31005e-132	0.377414	90.5	31.3	5.08754e-128
Dbf4	2.72808e-89	0.36954	98.8	61.1	4.19306e-85
Rad21	6.41852e-58	0.369032	99.1	88.6	9.86526e-54
Hmgb3	3.96011e-65	0.366175	99.1	87.6	6.08669e-61
Cdk6	8.49974e-59	0.358428	96.9	69.2	1.30641e-54
Ubb	3.93416e-89	0.354956	99.7	98.9	6.04681e-85
Kif2c	6.35743e-138	0.352229	91.4	29.9	9.77136e-134
Cdo1	9.47081e-81	0.351783	97.5	64.3	1.45566e-76
Arid5b	2.49877e-60	0.347698	97.5	70.3	3.84061e-56
Cdca7	2.79884e-43	0.34522	99.4	80.5	4.30181e-39
Tacc3	1.79645e-91	0.344698	97.2	49.9	2.76115e-87
Kif4	1.2234e-91	0.34353	91.1	38.8	1.88037e-87
Hist1h2ae	1.12374e-05	0.34331	42.3	33.1	0.172719
Kpna2	2.97137e-93	0.343041	91.4	44.2	4.567e-89
Kif22	1.93747e-103	0.341703	96.3	42.3	2.9779e-99
Terf1	1.17626e-89	0.341343	96.9	61.1	1.80792e-85
Ncapg	1.50728e-98	0.334768	95.1	39.7	2.31669e-94
Rgmb	1.78477e-62	0.331866	97.2	64.5	2.74319e-58
Calm2	4.87868e-76	0.330666	99.7	97.8	7.49853e-72
Cnn3	8.70101e-60	0.329618	99.1	70.5	1.33735e-55
Zbtb38	1.65982e-53	0.32891	96.6	75.7	2.55114e-49
Ncaph	1.71108e-100	0.328328	92.3	40.2	2.62993e-96
Dlgap5	2.63996e-95	0.326685	92.3	39.1	4.05761e-91
Cdkn3	2.62393e-65	0.324095	92.6	48.7	4.03297e-61
Lgr5	3.40701e-59	0.323889	62	21.6	5.23658e-55
Sdc4	1.29771e-44	0.323106	99.4	91	1.99458e-40
Lmnb1	1.07492e-47	0.321326	99.4	79.2	1.65215e-43
Selenoh	1.99343e-60	0.312711	99.4	86.5	3.06391e-56
Ccnf	1.21942e-120	0.309553	86.5	27.7	1.87424e-116
Rangap1	1.27653e-57	0.30902	99.1	85.1	1.96203e-53
Hmgn2	1.82964e-49	0.308011	100	90.7	2.81215e-45
Nlrp6	8.01072e-37	0.307737	97.9	77	1.23125e-32
Ncapd2	5.41706e-91	0.307342	92	42.8	8.32602e-87
Smc1a	5.74855e-47	0.307063	99.4	91.9	8.83552e-43
Ndc80	3.83309e-94	0.306782	87.4	33.6	5.89146e-90
Smoc2	6.17585e-54	0.304002	100	81.6	9.49228e-50
Kif20a	1.32053e-115	0.302907	90.5	33.2	2.02965e-111
Vdr	9.17284e-37	0.302105	98.5	79.3	1.40986e-32
Melk	1.77707e-80	0.301964	94.2	43.9	2.73136e-76
Ubald2	1.25643e-49	0.301052	99.4	94.5	1.93114e-45
Aqp4	1.83123e-54	0.299072	96.6	61.5	2.8146e-50
Hes1	1.63318e-27	0.297001	92.9	76.5	2.5102e-23
Arhgap11a	1.9242e-68	0.290368	94.2	54.4	2.95749e-64
Cd44	5.8718e-62	0.290066	97.2	62.6	9.02496e-58
Ttk	2.33429e-113	0.289656	85.6	29.9	3.58781e-109
Kcne3	1.99799e-34	0.286873	96.9	82.6	3.07091e-30
Gkn3	2.05667e-53	0.286133	79.4	36.5	3.16111e-49
Ifitm2	8.27225e-43	0.284526	99.7	96.3	1.27144e-38
Esco2	1.89023e-68	0.28375	90.8	37.8	2.90528e-64
Fbxo5	8.60099e-59	0.282329	83.4	39.7	1.32197e-54
Trim59	4.60669e-79	0.282163	89	45.1	7.08048e-75
Anln	5.68544e-97	0.281503	89.9	33.5	8.73852e-93
Cdc25b	5.79857e-90	0.281081	82.8	31.3	8.9124e-86
Cenpp	2.2483e-76	0.279205	95.1	49.8	3.45563e-72
Cntrl	9.19988e-68	0.278707	86.2	46.8	1.41402e-63
Slco3a1	5.07749e-73	0.277603	90.5	43.6	7.8041e-69
Irf2bp2	3.26242e-41	0.276312	98.8	93	5.01434e-37
Nfia	8.70955e-49	0.275667	98.8	81.1	1.33866e-44
Ptma	3.83593e-44	0.274473	100	99.6	5.89582e-40
Ube2s	4.9421e-08	0.273923	65.6	55	0.000759601
Gas2l3	1.33518e-124	0.273672	78.2	22.3	2.05217e-120
Ddx39b	5.78355e-48	0.272631	99.4	94.5	8.88931e-44
Sapcd2	6.59032e-112	0.270879	87.7	32.1	1.01293e-107
Ezh2	2.77777e-40	0.268812	98.8	81.1	4.26943e-36
Soat1	8.43836e-37	0.268551	96.6	71.3	1.29698e-32
Wee1	1.55327e-56	0.26798	90.2	54.8	2.38737e-52
Reep4	2.90701e-58	0.267908	94.2	61.3	4.46807e-54
Nfib	6.79589e-39	0.266524	99.7	86.3	1.04453e-34
Brd8	3.02235e-48	0.265125	98.2	81	4.64535e-44
Anp32e	7.16103e-42	0.264801	98.8	87.7	1.10065e-37
Kcnq1	1.26412e-58	0.263414	94.5	59.6	1.94295e-54
Spag5	8.13796e-102	0.262933	87.7	31.7	1.2508e-97
Ccdc18	3.06713e-90	0.261398	84.4	34.2	4.71418e-86
Shcbp1	5.89953e-89	0.260997	90.5	36.8	9.06758e-85
Serinc3	2.14347e-39	0.25986	99.7	97.5	3.29451e-35
Bub1	1.31495e-93	0.257776	89	35.2	2.02108e-89
Trim24	9.31436e-46	0.257282	96.9	67.8	1.43162e-41
Hdgf	6.29102e-43	0.257138	99.7	96.6	9.6693e-39
Hist1h4d	0.00360689	0.257079	44.8	42.3	1
App	1.59575e-30	0.253779	100	95	2.45267e-26
Picalm	5.45308e-43	0.25371	97.9	85.9	8.38138e-39
Apobec3	3.53607e-17	0.25037	76.7	61.3	5.43494e-13
Kif18a	2.08434e-105	0.250248	80.7	27	3.20363e-101

## Sheet: cluster 8
Gene symbol	p value	average logFC	% in 1st group	% in 2nd group	p value adjusted
Arg2	1.22869e-125	1.08615	87.4	38.1	1.88849e-121
Smim24	8.49562e-131	1.07448	99.4	90.7	1.30578e-126
St3gal4	4.76543e-160	1.03775	92.4	32.2	7.32447e-156
Rbp2	1.62226e-152	1.02444	94	38.1	2.49341e-148
Krt19	5.69658e-166	1.02378	100	98.5	8.75564e-162
Dmbt1	2.48217e-119	1.01005	99.7	90.1	3.8151e-115
Gpx1	3.17061e-137	0.986411	100	96.9	4.87323e-133
2200002D01Rik	1.20252e-141	0.968241	100	79.3	1.84827e-137
Gna11	4.82118e-132	0.953186	100	92.4	7.41015e-128
Lypd8	8.30856e-137	0.952156	100	97.8	1.27703e-132
Fabp1	4.19417e-115	0.865222	90.5	46.5	6.44643e-111
Prap1	1.01355e-112	0.859998	99.7	89.7	1.55783e-108
Serpinb6a	2.01907e-146	0.854416	99.7	92.6	3.10331e-142
Mtarc2	1.91708e-53	0.8481	68.5	47.3	2.94655e-49
Aldob	3.38071e-104	0.842015	99.7	89.1	5.19615e-100
Chp2	7.30492e-200	0.833091	95.3	28	1.12277e-195
Sis	3.49502e-192	0.824327	83.9	18.3	5.37184e-188
Krt8	1.29226e-149	0.820213	100	98.9	1.9862e-145
Glod5	2.37802e-132	0.817596	99.4	74.6	3.65502e-128
Fth1	1.0694e-132	0.80997	100	99.1	1.64367e-128
Ccl25	9.37287e-101	0.799301	99.4	85.1	1.44061e-96
Pycard	1.6436e-143	0.791613	99.7	96.5	2.52621e-139
Rbp7	2.06844e-119	0.784411	94	46.3	3.17919e-115
Sult1d1	2.01029e-117	0.783083	97.8	64	3.08981e-113
Adh6a	3.40117e-101	0.777152	72.2	25.8	5.2276e-97
Ldha	1.378e-137	0.763743	100	97.4	2.11799e-133
Atp5pb	8.53173e-54	0.759889	68.5	48	1.31133e-49
Serpinb1a	1.95702e-136	0.750798	100	93.3	3.00794e-132
Reg3b	1.32204e-14	0.748565	83.3	68.9	2.03197e-10
Tm4sf5	7.65766e-132	0.738307	99.4	95.2	1.17698e-127
Ckmt1	6.59186e-120	0.735842	99.7	93.9	1.01317e-115
Mgst3	2.88737e-135	0.735262	99.7	96.1	4.43789e-131
Car4	4.66978e-156	0.729748	84.5	24	7.17746e-152
Maoa	2.29627e-122	0.728147	99.7	74.1	3.52937e-118
Lgals3	6.34285e-135	0.707206	95	39.2	9.74897e-131
Mdh2	4.53863e-131	0.695512	100	97.6	6.97588e-127
Sult1b1	6.91518e-116	0.693468	85.8	34.6	1.06286e-111
Reg1	3.41567e-50	0.692686	65	31.4	5.24989e-46
Cda	5.25259e-100	0.686433	96.2	71.6	8.07323e-96
H2bc4	6.94773e-51	0.677486	67.5	35.4	1.06787e-46
Ces2e	4.81486e-116	0.667856	92.7	46.1	7.40044e-112
Reg3g	3.21797e-39	0.656435	99.4	84.4	4.94602e-35
Coro2a	6.55851e-143	0.6401	97.8	48.8	1.00804e-138
Mttp	5.17496e-124	0.637809	97.8	61	7.95391e-120
Clec2h	7.09843e-164	0.602691	84.9	22.2	1.09103e-159
Maf	2.6374e-160	0.597917	77	17.8	4.05368e-156
Dgat1	2.06575e-116	0.586891	98.4	73	3.17505e-112
Khk	6.36836e-85	0.586392	92.4	63.3	9.78816e-81
Cdkn2b	3.39195e-194	0.58545	92.4	23.4	5.21343e-190
Casp6	4.23418e-84	0.579672	95.9	80.9	6.50793e-80
Chchd10	1.05703e-125	0.568914	100	97.1	1.62466e-121
Phgr1	3.71128e-105	0.567933	100	97.3	5.70424e-101
Pkm	4.24398e-92	0.564211	100	94.9	6.523e-88
Prpsap1	5.82289e-113	0.55965	99.4	85.5	8.94978e-109
Plac8	3.03559e-94	0.553258	100	98.1	4.6657e-90
Ugt2b34	1.76334e-92	0.552118	98.1	76.9	2.71025e-88
Sfn	6.0576e-80	0.547682	100	83.1	9.31053e-76
Aadac	1.60051e-92	0.545636	94	57.7	2.45999e-88
Ces1f	9.34702e-134	0.545456	82	25.8	1.43664e-129
Spink1	2.92886e-139	0.539628	76.3	20.6	4.50166e-135
Pigr	1.26338e-82	0.537458	99.7	98.7	1.94181e-78
Anxa13	6.80131e-52	0.537384	68.5	34.7	1.04536e-47
Cox5a	3.87803e-129	0.534387	100	98.2	5.96053e-125
Bpnt1	6.23797e-106	0.532721	99.4	80.8	9.58776e-102
Prxl2b	9.27094e-104	0.53207	95.9	58.8	1.42494e-99
Cdh17	1.3381e-113	0.531049	100	95	2.05666e-109
Ifi30	2.15736e-42	0.530671	68.5	46.6	3.31586e-38
S100a10	1.3671e-105	0.530506	100	97.5	2.10123e-101
Aldoa	1.01757e-87	0.52515	100	95.4	1.564e-83
Hnf4g	3.30971e-96	0.524506	97.5	72.8	5.08702e-92
Adh1	7.02469e-52	0.522151	69.7	37.1	1.07969e-47
Uqcrfs1	4.87169e-118	0.521613	100	96.8	7.48779e-114
Ndufb10	1.20418e-115	0.50954	100	97.1	1.85083e-111
Akr1c19	3.26469e-71	0.508287	89.3	49	5.01783e-67
Apol10a	2.78263e-217	0.506194	71.3	10.2	4.27691e-213
Anxa2	1.84341e-74	0.505746	100	79.7	2.83332e-70
Cycs	1.36206e-88	0.504482	100	97.1	2.09348e-84
Tm6sf2	1.12212e-133	0.503636	93.1	38.9	1.7247e-129
Pfkp	2.69215e-108	0.502436	96.5	57.2	4.13783e-104
Sdhb	4.54802e-92	0.502077	99.4	95.7	6.9903e-88
Atp5o.1	8.27334e-116	0.493287	100	98.1	1.27161e-111
Crip1	1.30456e-98	0.491656	100	97.8	2.00511e-94
Cox5b	3.25608e-115	0.483433	100	98.3	5.0046e-111
Mal2	1.25538e-105	0.481787	98.4	70	1.92952e-101
Gng12	1.20351e-97	0.480421	98.1	84.6	1.84979e-93
Mgst1	2.04833e-74	0.478164	99.4	84.7	3.14828e-70
Hadh	2.83464e-72	0.476748	100	93.9	4.35684e-68
Cox7a1	8.42074e-125	0.475531	87.4	34.5	1.29427e-120
Gm3336	7.46493e-130	0.474475	89.9	34.9	1.14736e-125
Krt20	9.93106e-134	0.473482	76	18.9	1.5264e-129
Aoc1	4.94453e-81	0.469354	95.6	76.1	7.59974e-77
Cyc1	4.11002e-91	0.466021	100	97	6.3171e-87
Mtch2	2.3786e-99	0.465959	99.7	95.3	3.65591e-95
Nfe2l2	2.62183e-77	0.465026	98.7	91.5	4.02975e-73
Cds1	5.71715e-98	0.464225	98.1	70.1	8.78726e-94
Mgat4a	1.5277e-85	0.463795	99.1	83.9	2.34807e-81
Slc26a6	7.64959e-189	0.463313	81.1	17.5	1.17574e-184
Lgals2	2.9849e-83	0.462935	100	99.1	4.58779e-79
Agpat2	4.44659e-91	0.461188	96.5	68.4	6.83441e-87
Rflnb	4.99434e-95	0.461169	96.2	55.6	7.67631e-91
Pgam1	6.01336e-81	0.459428	99.7	93.4	9.24253e-77
Ahcyl2	4.07662e-86	0.459303	98.1	87.9	6.26577e-82
Ppa1	4.74657e-96	0.458443	100	96.8	7.29549e-92
Mpc2	2.1768e-107	0.455514	100	96.4	3.34574e-103
Txn1	5.94168e-114	0.454682	100	99.4	9.13236e-110
Mylk	6.78251e-102	0.450108	85.2	36.3	1.04247e-97
Cox7a2	3.6378e-122	0.449993	99.7	98.3	5.59129e-118
Dbi	2.64736e-108	0.446827	100	98.9	4.06899e-104
Myl12b	8.7015e-76	0.446735	99.1	93.5	1.33742e-71
Cyb5a	6.77487e-104	0.44672	99.7	95.8	1.0413e-99
Ndufb1	1.03778e-33	0.444859	68.5	47.9	1.59507e-29
Mdh1	1.58071e-86	0.441536	100	96.9	2.42955e-82
Atp5g1	1.58161e-105	0.440822	100	98.4	2.43094e-101
Myo1a	1.2637e-58	0.440787	97.5	82.9	1.9423e-54
Pnp2	1.22283e-94	0.438432	95.6	56.3	1.8795e-90
Ndufa11	2.22848e-99	0.43306	99.7	96.4	3.42517e-95
Rragd	2.57201e-98	0.432655	96.5	56.3	3.95318e-94
Prdx1	5.90849e-103	0.432113	100	98.5	9.08135e-99
Akr1c13	7.71745e-64	0.430215	95.6	80.3	1.18617e-59
Elovl6	1.15532e-79	0.430074	95.9	67.3	1.77573e-75
Cox7b	1.82565e-108	0.429595	100	98.2	2.80602e-104
Cyp4f14	4.34729e-130	0.429007	84.9	29	6.68179e-126
Dhrs11	8.76307e-131	0.427378	87.7	33.3	1.34688e-126
H2az2	5.21546e-22	0.424431	68.5	47.8	8.01617e-18
Gipc2	4.48309e-81	0.424353	99.7	87.5	6.89051e-77
Misp	2.54537e-75	0.424148	99.1	87.7	3.91224e-71
Ndufb9	6.63399e-113	0.423212	99.7	98	1.01964e-108
Atp5j2	4.25121e-114	0.422557	100	98.7	6.53411e-110
Psme2	4.19989e-76	0.41935	99.7	96.1	6.45524e-72
Ms4a10	2.81552e-79	0.419053	89.3	53.8	4.32746e-75
Ndufs5	4.56964e-99	0.418591	100	96.6	7.02353e-95
Uqcrc1	2.19874e-74	0.418163	100	96.4	3.37946e-70
Clint1	2.86973e-64	0.418063	99.1	95	4.41077e-60
Slc51a	9.40756e-198	0.41733	75.7	13.3	1.44594e-193
Ndufb6	1.24244e-87	0.416972	99.4	95.4	1.90963e-83
Acp5	2.31909e-90	0.416388	95.9	68.5	3.56445e-86
Tkfc	2.69862e-69	0.415366	90.5	63.3	4.14777e-65
Atp5l	6.74862e-115	0.415155	100	98.2	1.03726e-110
Psmb10	1.63185e-87	0.415103	100	95.2	2.50816e-83
Atp5md	1.26788e-103	0.413867	99.7	97.8	1.94873e-99
Atp5k	6.80178e-97	0.413039	100	98.2	1.04543e-92
Slc26a3	7.16393e-130	0.410828	89.3	32.7	1.1011e-125
Vdac2	1.25966e-98	0.41062	99.7	97.3	1.9361e-94
Fahd1	9.14697e-66	0.410189	95.3	75.8	1.40589e-61
Gapdh	1.32082e-73	0.409876	100	98.4	2.03011e-69
Ndufa5	3.99044e-83	0.409228	99.7	96.9	6.1333e-79
Cdc42ep5	1.37757e-77	0.409188	99.1	91.5	2.11733e-73
Uqcrc2	1.31763e-81	0.40855	100	96.6	2.02519e-77
Uqcrq	1.19078e-101	0.407736	99.7	98.2	1.83023e-97
Txndc17	1.57217e-93	0.405749	99.7	97.1	2.41642e-89
Chpt1	9.19655e-58	0.405216	98.4	89.1	1.41351e-53
Otc	6.36884e-56	0.404991	99.7	76.8	9.7889e-52
Fbp2	1.38051e-75	0.403178	99.7	92.6	2.12184e-71
Pcsk5	1.03393e-90	0.402073	90.5	47.5	1.58915e-86
Aco2	1.02158e-79	0.401272	99.4	95.3	1.57017e-75
Ndufc1	5.09831e-96	0.400189	100	97.6	7.83611e-92
Enpep	5.36196e-185	0.400043	68.1	11.1	8.24133e-181
Atp5d	2.14406e-109	0.399046	100	98.2	3.29541e-105
Ndufv3	4.36602e-83	0.398323	99.7	96.3	6.71057e-79
Micos10	2.55849e-91	0.397499	100	97.3	3.93241e-87
Eno1	1.27117e-73	0.396213	99.1	91.9	1.95378e-69
Ndufs7	1.87837e-85	0.396096	99.7	96.5	2.88706e-81
Uqcrb	5.72948e-98	0.395711	100	98	8.80621e-94
Prss32	3.75369e-67	0.395428	98.4	90.1	5.76943e-63
Atp5g3	1.04154e-99	0.39451	100	98.3	1.60085e-95
Fabp2	7.87634e-72	0.394309	100	95.2	1.21059e-67
Mall	1.69855e-166	0.39159	83.6	20.6	2.61066e-162
Mvp	5.4958e-83	0.391119	96.8	76	8.44704e-79
Atp5c1	6.58248e-93	0.391001	100	97.8	1.01173e-88
Sdhd	2.62532e-81	0.389865	99.7	95.9	4.03511e-77
Etfb	1.46405e-80	0.389848	99.7	96	2.25024e-76
Cisd1	3.06008e-79	0.389736	99.7	91.6	4.70334e-75
Ndufv2	3.87045e-79	0.389696	100	96.7	5.94888e-75
Tle5	2.5121e-56	0.386386	99.4	96.6	3.8611e-52
Prelid1	1.68983e-81	0.38548	99.4	96.8	2.59728e-77
Atp5a1	1.6383e-99	0.384339	100	98.5	2.51807e-95
Uqcr11	1.09975e-102	0.381883	100	98.3	1.69032e-98
Gsdmc4	1.26713e-159	0.381393	52.1	7.1	1.94758e-155
Lgals4	5.48381e-74	0.380567	100	99	8.42862e-70
Aamdc	1.4623e-78	0.378627	96.5	75.5	2.24755e-74
Atpif1	1.56183e-104	0.378468	100	98.5	2.40054e-100
Ndufb8	4.76895e-91	0.37758	100	97.5	7.32988e-87
Prdx6	3.47319e-75	0.377291	100	96.9	5.33829e-71
Gsta1	7.04166e-124	0.377025	69.4	16.9	1.0823e-119
Cbr1	8.86222e-54	0.376521	98.1	85.7	1.36212e-49
Atp5h	6.76007e-99	0.374865	100	98.4	1.03902e-94
Suclg1	1.4598e-87	0.374498	100	96.9	2.24371e-83
Smpdl3a	9.41276e-59	0.373657	88.3	64.3	1.44674e-54
Cst6	7.11421e-134	0.373117	77.6	22.5	1.09345e-129
Cdk2ap2	6.95928e-56	0.37284	99.4	92.3	1.06964e-51
Cd2ap	2.36324e-58	0.371944	99.1	95.7	3.6323e-54
Id3	2.74709e-47	0.371087	96.8	67.3	4.22228e-43
Slc39a5	1.25724e-70	0.370784	95.3	64.1	1.93237e-66
Ndufa6	1.48314e-99	0.370445	99.7	97.5	2.27958e-95
Cisd3	3.49932e-80	0.370018	99.1	79.4	5.37845e-76
Me2	2.75478e-50	0.365214	98.4	87.5	4.23409e-46
Acadm	7.1709e-69	0.360816	98.1	87.6	1.10217e-64
Fam234a	5.62475e-81	0.3605	90.2	52.8	8.64524e-77
Hkdc1	1.34516e-140	0.359597	76	19.8	2.06752e-136
Mgst2	1.77219e-57	0.35864	98.7	86.7	2.72385e-53
Chchd2	9.04264e-115	0.357228	100	99	1.38985e-110
Ndufa8	1.10075e-79	0.3569	100	96.8	1.69185e-75
Ndufb7	2.63899e-82	0.353715	100	97.2	4.05612e-78
Plpp2	5.46113e-69	0.353458	99.4	92.9	8.39376e-65
Ndufab1	8.31722e-71	0.352483	100	97.6	1.27836e-66
Cox6b1	1.99815e-94	0.352215	100	98.6	3.07116e-90
Ndufa4	2.62915e-99	0.352159	100	98.7	4.041e-95
Prr13	3.03745e-66	0.352016	99.4	89.7	4.66855e-62
Fcgrt	3.16856e-111	0.351915	86.4	35.1	4.87008e-107
Hdhd3	5.42325e-85	0.351874	88.3	49.9	8.33553e-81
Atp5b	3.77282e-81	0.349846	100	98.8	5.79882e-77
Cmbl	9.98748e-80	0.349478	81.7	38.3	1.53508e-75
Pnp	1.62954e-56	0.349436	99.1	91.5	2.50461e-52
0610012G03Rik	1.45599e-72	0.348941	99.4	94.8	2.23786e-68
Ndufa13	1.99441e-86	0.344641	100	97.8	3.06541e-82
Cox8a	1.49011e-112	0.342733	100	99	2.2903e-108
Pgk1	6.97872e-65	0.340627	100	95.7	1.07263e-60
Cth	4.69153e-67	0.340399	94.6	71.3	7.21089e-63
Ndufa9	1.04134e-64	0.339832	100	94.1	1.60054e-60
Prdx5	1.46984e-71	0.339126	99.7	92.9	2.25914e-67
Oat	1.59773e-28	0.338455	100	96.7	2.45571e-24
Pank3	2.32594e-61	0.337738	92.7	69.5	3.57497e-57
Slc7a9	2.90149e-124	0.337085	77.9	23.4	4.45958e-120
Anpep	9.59422e-98	0.336454	63.1	17.6	1.47463e-93
Calm1	9.52157e-96	0.33621	100	98.9	1.46346e-91
Pccb	3.55148e-52	0.335692	87.7	63.8	5.45862e-48
Cyb5r3	1.50361e-60	0.33552	96.5	78.5	2.31104e-56
Ak2	1.56266e-69	0.33528	99.4	96.8	2.40181e-65
Myh14	2.91525e-47	0.335001	92.1	76.4	4.48073e-43
Ndufb5	2.81479e-85	0.333063	99.7	97.4	4.32633e-81
Mrpl34	7.14246e-70	0.33305	100	96.4	1.0978e-65
Dstn	1.04594e-66	0.332994	100	97.6	1.60762e-62
Hagh	1.51625e-61	0.3322	93.4	75	2.33047e-57
Cideb	1.0202e-92	0.330527	77.6	31.1	1.56805e-88
Tpi1	4.93413e-56	0.330019	100	97	7.58376e-52
Sdha	7.32741e-58	0.32994	99.7	96	1.12622e-53
Casp1	4.19871e-54	0.32994	96.8	85.9	6.45341e-50
Tax1bp3	1.89977e-67	0.327785	93.4	69.9	2.91995e-63
Eps8l3	1.72333e-51	0.327627	98.4	90.3	2.64876e-47
Ctsh	2.70076e-51	0.324716	95.3	85.7	4.15107e-47
Pitpna	6.22291e-62	0.324511	99.4	92.6	9.56461e-58
Uqcrh	7.7296e-110	0.324349	100	98.8	1.18804e-105
Fzd5	5.80977e-63	0.323537	95.6	65.8	8.92962e-59
Slc25a5	1.13173e-72	0.32161	100	98.4	1.73947e-68
Akr1c12	1.93463e-58	0.320979	98.1	86.3	2.97353e-54
Pla2g12b	1.34599e-118	0.319736	79.2	25.4	2.06878e-114
Tm4sf20	3.15543e-31	0.316905	99.7	82.7	4.84989e-27
Mogat2	7.27862e-125	0.316698	76	22.1	1.11872e-120
Idh3b	9.03832e-54	0.316528	99.4	94.4	1.38919e-49
Epcam	1.5349e-74	0.315972	100	99	2.35914e-70
Nlrp6	4.22263e-30	0.315306	98.1	77.1	6.49018e-26
Tmem120a	1.87363e-75	0.314252	86.1	47.2	2.87977e-71
Atp6v0a2	8.54309e-61	0.314129	96.2	72.2	1.31307e-56
Cdc42	1.70763e-66	0.31402	99.7	96.8	2.62462e-62
Arpc2	2.16591e-64	0.313851	99.7	97.1	3.32901e-60
Plcb3	1.50044e-39	0.31306	98.4	88.6	2.30617e-35
Xpnpep1	1.62321e-61	0.312105	96.2	77.4	2.49487e-57
Sdcbp2	5.68246e-75	0.311786	92.4	53.3	8.73395e-71
Letm1	1.56084e-61	0.31178	98.1	82.5	2.39901e-57
Tma7	1.5778e-65	0.309803	99.7	97.6	2.42508e-61
Mpc1	3.8425e-55	0.309498	100	94.4	5.90592e-51
Psmb9	1.83139e-46	0.309449	92.4	74.7	2.81485e-42
Atp5j	1.77367e-78	0.309427	100	98.4	2.72614e-74
Tmem236	1.34743e-73	0.309194	76.7	35.7	2.071e-69
Aqp11	1.21086e-76	0.307907	94.3	58.6	1.86109e-72
Atp5mpl	5.20217e-82	0.306514	99.7	98	7.99573e-78
Smlr1	1.24706e-123	0.306502	71.9	19.7	1.91672e-119
Ndufa12	3.43955e-62	0.305627	100	97	5.28658e-58
Lpcat3	9.04034e-62	0.304858	96.8	79.2	1.3895e-57
Ddc	2.01867e-68	0.304622	93.1	62.9	3.1027e-64
Il17rc	3.18624e-62	0.304199	87.7	57.5	4.89726e-58
Slc5a1	8.00071e-60	0.303153	91.8	61.7	1.22971e-55
Ndufs8	2.23295e-60	0.30282	99.7	96	3.43204e-56
Ndufs2	4.63356e-55	0.302674	100	96.9	7.12179e-51
Tmem37	8.94392e-90	0.301988	77.6	30.1	1.37468e-85
Ndufb3	1.19036e-61	0.30171	100	96.2	1.82958e-57
Bsg	1.80584e-66	0.300648	99.7	97.7	2.77557e-62
Ndufs3	4.17803e-55	0.300288	99.4	95.4	6.42164e-51
Upp1	3.22663e-91	0.298578	72.9	27.3	4.95933e-87
Slc25a3	5.5218e-73	0.298371	99.7	98.3	8.487e-69
Esrra	2.68256e-58	0.297074	95.3	76	4.12309e-54
Acadvl	8.99714e-48	0.296432	95	81.8	1.38286e-43
Zzef1	3.23425e-52	0.295878	86.8	60	4.97105e-48
Sema4g	3.77537e-55	0.295364	91.8	66.4	5.80274e-51
Ppp1r14d	1.66697e-55	0.294688	99.4	93.1	2.56213e-51
Mrps36	1.10675e-55	0.294675	99.7	93.3	1.70108e-51
Tmbim6	1.13815e-53	0.294062	99.4	97	1.74933e-49
Slc25a24	1.14127e-67	0.293362	83.9	45.2	1.75413e-63
Perp	1.42282e-48	0.292749	96.5	85	2.18687e-44
Bak1	3.11986e-54	0.292573	97.2	80.1	4.79523e-50
Scp2	4.47529e-65	0.290803	99.7	96.5	6.87852e-61
Vdac1	3.10053e-54	0.288976	99.7	96.2	4.76552e-50
Plin3	4.46968e-51	0.287888	97.8	88	6.8699e-47
Tfg	2.71984e-54	0.287844	98.4	90.8	4.1804e-50
Tcn2	2.09803e-56	0.287545	87.7	56.7	3.22467e-52
Map2k2	1.73824e-57	0.287465	99.7	95.4	2.67168e-53
Gstp1	7.6125e-42	0.286345	99.1	87.5	1.17004e-37
Ostf1	4.46573e-60	0.286151	99.4	86.8	6.86382e-56
Cox6a1	1.41366e-61	0.286096	100	98	2.17279e-57
Smdt1	7.74104e-56	0.285286	99.7	97.2	1.1898e-51
Ndufa10	3.46659e-58	0.285222	99.7	96.7	5.32815e-54
H2-T3	2.19042e-60	0.285047	84.2	47	3.36668e-56
Sdhc	6.3098e-54	0.284648	99.7	95.1	9.69816e-50
Ndufb4	6.622e-52	0.28353	100	96.8	1.0178e-47
Slc35b1	1.08586e-51	0.283175	97.8	79.1	1.66897e-47
Klf5	2.07018e-40	0.282975	99.7	96.8	3.18187e-36
Gsto1	1.0908e-50	0.282961	99.7	96.1	1.67656e-46
C1qtnf12	8.56673e-62	0.282566	80.1	43.2	1.31671e-57
Pgd	8.75626e-36	0.282067	99.4	90.7	1.34584e-31
Ctsz	1.16955e-48	0.281841	99.4	94.9	1.79759e-44
Atp1a1	1.98638e-28	0.281042	99.7	97	3.05306e-24
Canx	3.21899e-50	0.279784	99.7	97.3	4.94758e-46
Calml4	2.6305e-37	0.279244	99.4	96.3	4.04308e-33
Aldh9a1	1.12981e-49	0.27891	98.4	88.9	1.73651e-45
Ugdh	1.87788e-41	0.278872	92.1	68	2.8863e-37
Atp10b	2.55309e-43	0.277287	93.7	80.6	3.9241e-39
Yif1a	1.43416e-54	0.276575	95.6	79.9	2.20431e-50
Idh1	3.29835e-41	0.276391	94.6	78	5.06956e-37
Cyp4f40	1.16911e-126	0.275412	71.3	18.7	1.79693e-122
Bola3	5.03022e-50	0.275303	99.1	91.8	7.73144e-46
Npc1l1	1.92205e-112	0.274302	74.8	22.6	2.9542e-108
Ndufs1	2.50765e-43	0.274024	97.5	86.3	3.85426e-39
Abcd3	8.75691e-40	0.273483	96.5	86	1.34594e-35
Sar1b	3.61613e-57	0.272931	98.1	90.7	5.55799e-53
Cox6c	6.89638e-73	0.27203	100	99	1.05997e-68
Mrpl51	1.73713e-42	0.27203	100	95.7	2.66997e-38
Myl6	4.07149e-66	0.271855	100	98.2	6.25787e-62
Erich4	1.0712e-130	0.271674	69.7	16.8	1.64644e-126
Bche	1.59659e-63	0.271052	73.5	34.9	2.45396e-59
Gstm3	7.47734e-55	0.270131	78.2	44.9	1.14927e-50
Anks4b	2.70903e-51	0.269764	84.9	56.4	4.16378e-47
Sat1	1.58562e-43	0.268822	97.2	81.1	2.4371e-39
Cyb5b	4.19716e-46	0.268522	99.1	89.6	6.45103e-42
Nectin2	5.52634e-43	0.268339	95.3	80.6	8.49398e-39
Creb3l3	9.70453e-72	0.268262	46.1	11.7	1.49159e-67
Ndufb2	1.9842e-54	0.268211	100	96.6	3.04972e-50
Ethe1	6.42515e-41	0.268069	88	62.1	9.87545e-37
Cdhr5	2.36038e-51	0.26786	94.3	72.3	3.6279e-47
Mlx	3.58286e-46	0.267257	97.2	78.7	5.50685e-42
Sqor	3.62268e-48	0.266723	90.9	66.8	5.56806e-44
Psmb8	2.65054e-32	0.26668	93.7	80.4	4.07388e-28
Ces2c	6.09144e-78	0.266617	75.7	31.3	9.36255e-74
Lad1	6.54117e-45	0.266188	94.6	75.1	1.00538e-40
Ifngr2	2.69274e-54	0.265977	97.5	81.7	4.13874e-50
Spint1	1.92008e-45	0.265522	97.2	85.2	2.95116e-41
Esd	1.99603e-54	0.265429	100	97	3.06789e-50
Sec13	6.13571e-45	0.265403	98.7	89.7	9.43059e-41
Sh2d4a	2.03909e-36	0.264595	93.1	72.5	3.13408e-32
Ccdc71l	1.24694e-61	0.26434	81.1	46.3	1.91654e-57
Vil1	1.1886e-34	0.263459	99.1	93.8	1.82688e-30
Ndufs6	3.48969e-64	0.262172	100	97.5	5.36366e-60
Sod2	1.29568e-47	0.262062	99.1	93.3	1.99146e-43
Adtrp	2.70308e-49	0.261246	82.3	50.6	4.15464e-45
Gdpd1	1.59579e-36	0.261187	97.2	88.2	2.45272e-32
Mkrn1	2.02726e-48	0.260801	98.7	90.9	3.1159e-44
Hadha	6.0632e-33	0.260477	98.1	94	9.31913e-29
Gsr	4.1279e-32	0.260396	99.4	91	6.34458e-28
Acsl5	4.28038e-47	0.259965	96.8	82.6	6.57894e-43
Ddx39a	1.05009e-19	0.259775	67.2	44.8	1.61398e-15
Casp7	2.27335e-44	0.259375	92.4	71.4	3.49414e-40
Sucla2	1.44943e-45	0.259364	97.2	87.9	2.22777e-41
Ndufc2	6.00368e-48	0.25896	100	96.8	9.22765e-44
Cox4i1	2.77985e-72	0.258875	100	99.3	4.27262e-68
Dhrs1	8.63951e-44	0.258589	87.1	69.4	1.32789e-39
Timm8b	3.69966e-40	0.258098	99.4	95.7	5.68637e-36
Ndufs4	2.31519e-49	0.257564	99.7	96.2	3.55845e-45
Tspan15	1.23246e-45	0.257541	95.9	78.2	1.89429e-41
Micos13	1.70771e-54	0.257232	100	97	2.62474e-50
Lrp1	4.20756e-79	0.257044	75.7	31.2	6.46702e-75
2210016F16Rik	1.20679e-51	0.256719	96.2	83.3	1.85483e-47
Ephx2	3.5526e-52	0.256535	75.4	39.4	5.46034e-48
Nudt19	1.27356e-41	0.255873	96.8	82.6	1.95747e-37
Cpt2	3.8892e-43	0.255751	91.5	71	5.9777e-39
Acot13	3.48219e-51	0.25565	98.1	85.4	5.35213e-47
Edf1	7.60723e-56	0.254915	100	96.9	1.16923e-51
Ctsc	2.67218e-45	0.25487	92.7	69.7	4.10715e-41
Acat1	2.48426e-36	0.254073	98.1	91	3.81831e-32
Ndfip2	1.84605e-51	0.253658	98.7	90	2.83737e-47
Lpgat1	5.01732e-48	0.253455	92.1	74.3	7.71162e-44
Abat	1.3997e-75	0.253214	69.1	26.9	2.15134e-71
Slc7a8	2.34899e-70	0.252932	77	34.5	3.61039e-66
Ugt2a3	2.11889e-102	0.25286	62.1	16.1	3.25674e-98
Tmem253	4.87108e-80	0.252122	72.9	29.5	7.48685e-76
Tmem205	1.14369e-34	0.251443	96.2	84.4	1.75786e-30
Myo1d	6.81611e-42	0.251331	94.6	77.5	1.04764e-37
H2aj	6.70024e-13	0.251055	68.5	47.9	1.02983e-08

## Sheet: cluster 9
Gene symbol	p value	average logFC	% in 1st group	% in 2nd group	p value adjusted
Lars2	2.17561e-21	2.2763	77.5	99	3.34392e-17
Rbp2	1.55467e-05	1.29139	20.9	42.2	0.238953
Fabp1	9.7624e-13	1.14277	17.1	50.4	1.50048e-08
Hist1h1b	0.000625392	1.13866	34.8	30.4	1
Defa24	0.00120102	1.10623	54.5	67.9	1
Mmp7	0.00251607	0.993683	34.2	30.9	1
Reg3g	4.70309e-16	0.913747	79.7	85.5	7.22866e-12
Itln1	2.36603e-06	0.87921	59.4	64.3	0.0363659
Lyz1	6.4516e-06	0.874171	55.6	59.6	0.0991611
Rpgrip1	3.27592e-06	0.773962	19.3	45.2	0.0503508
Fabp2	3.59301e-14	0.741376	41.2	97.5	5.52246e-10
Reg3b	2.52017e-07	0.716244	66.3	69.9	0.0038735
Mgam	5.89387e-22	0.705401	32.1	91.5	9.05888e-18
Cd24a	0.00018457	0.633735	48.7	94.8	1
Spink4	1.45986e-16	0.597239	82.9	92.8	2.2438e-12
Hist1h1c	8.94158e-05	0.572922	15.5	33.9	1
Atp5f1	0.000302166	0.564917	48.1	49.2	1
Slc24a5	1.77808e-05	0.557975	13.4	32.4	0.27329
Scd2	4.28037e-05	0.523965	24.6	49	0.657893
Cltc	4.23346e-21	0.523802	37.4	97.3	6.50682e-17
Hmgcs1	4.70833e-21	0.52279	25.1	78.1	7.23671e-17
Rnase4	4.25154e-13	0.519097	26.2	69	6.53462e-09
Gne	1.95704e-16	0.514223	17.1	58.3	3.00797e-12
Clec2h	2.82901e-07	0.503771	8.6	26.6	0.00434819
Kdelr2	1.14509e-09	0.492864	42.2	95.8	1.76001e-05
H2afz	5.6021e-07	0.489078	62.6	49.3	0.00861043
Slc35a3	1.36681e-38	0.474111	20.9	86.9	2.10078e-34
Ufm1	8.55581e-27	0.470472	28.9	92.7	1.31503e-22
Gpx2	2.21746e-13	0.470209	87.2	99.7	3.40823e-09
Ssr3	2.84469e-22	0.469321	36.4	96.2	4.37229e-18
Ppp1cb	4.98922e-22	0.466761	33.2	93.8	7.66843e-18
H2-K1	3.5803e-07	0.463193	45.5	99.6	0.00550292
Ugdh	1.54215e-27	0.457982	17.6	71.4	2.37029e-23
Sec31a	2.24156e-34	0.454243	26.7	92.2	3.44528e-30
Ddx39	7.45774e-06	0.452482	20.9	47.4	0.114626
H2-D1	2.6985e-09	0.449938	43.3	99	4.14759e-05
Ccnb1	1.34681e-09	0.441105	20.3	52.2	2.07005e-05
Ckb	7.20285e-07	0.437479	41.7	88	0.0110708
Reg1	1.90542e-11	0.436453	8.6	34.4	2.92863e-07
2310009A05Rik	1.49327e-11	0.432399	13.9	45	2.29515e-07
Sqle	2.63155e-20	0.432174	16.6	61.7	4.04469e-16
Impad1	7.7741e-12	0.421529	13.4	44.3	1.19488e-07
Anln	1.52918e-08	0.415111	13.4	37.9	0.000235035
mt-Atp8	1.5e-29	0.412989	28.3	97.9	2.30551e-25
Sars	1.54235e-29	0.410452	28.9	95.2	2.37059e-25
Actr2	2.77331e-38	0.40988	26.7	92.6	4.26258e-34
Znrd1	6.11474e-15	0.409199	10.2	43.5	9.39835e-11
Slc5a1	1.37914e-28	0.408039	14.4	65.3	2.11974e-24
Esrp1	3.23838e-39	0.406168	18.7	85.1	4.97739e-35
Psap	6.52755e-35	0.402648	26.7	94.8	1.00328e-30
Pls1	2.18972e-37	0.402389	24.6	88.8	3.3656e-33
Bcl7b	1.2893e-23	0.402199	16	65.8	1.98166e-19
Scarb2	1.22902e-25	0.402193	12.8	62.3	1.889e-21
Pet100	3.89871e-35	0.399598	24.1	89	5.99232e-31
Mgat2	3.0483e-38	0.396891	20.3	87.4	4.68524e-34
Klf4	1.2273e-08	0.396363	17.6	45.6	0.000188636
Slk	4.91497e-36	0.392744	23.5	89.8	7.5543e-32
Tor2a	1.05604e-32	0.39229	17.1	76.3	1.62314e-28
Ints8	9.22645e-20	0.389181	10.2	49.6	1.41811e-15
Pdia6	2.49121e-05	0.388766	49.2	98.3	0.3829
Selenop	1.37187e-07	0.386937	8.6	27	0.00210857
Eif4g2	7.38454e-11	0.386421	48.1	99.6	1.135e-06
Myo1a	1.18139e-35	0.385205	22.5	86.1	1.8158e-31
Insig1	6.1594e-18	0.384934	14.4	54.5	9.467e-14
Aatf	1.4617e-36	0.384278	14.4	73.7	2.24664e-32
B2m	2.23772e-05	0.384024	47.6	99.6	0.343937
Tm9sf2	3.90009e-26	0.383419	34.2	97.1	5.99443e-22
P4hb	1.20096e-09	0.381725	44.9	97.6	1.84588e-05
Rabggtb	9.95835e-31	0.381636	19.3	77.1	1.5306e-26
Pole3	4.60734e-35	0.380844	22.5	85.3	7.08149e-31
Slc12a9	1.52002e-08	0.380634	5.9	25.4	0.000233627
Txndc5	3.82485e-16	0.379932	29.4	78.5	5.87879e-12
Sec61g	0.000969484	0.378688	70.1	99.8	1
Ankrd13a	2.04709e-33	0.377599	15	73.4	3.14638e-29
Gstm3	2.76014e-16	0.374471	12.8	48.2	4.24234e-12
Sec24a	3.15271e-29	0.373423	10.2	60.7	4.84572e-25
Gmds	0.00327753	0.372683	52.9	99.1	1
Rps27rt	9.93582e-32	0.370179	19.8	78.5	1.52714e-27
Birc5	8.54333e-06	0.367222	35.8	70.1	0.131311
Sord	7.10704e-28	0.364076	20.9	76.3	1.09235e-23
Wars	1.27655e-20	0.362716	24.1	72.8	1.96206e-16
Tmed7	1.27377e-35	0.362564	25.1	90.7	1.95779e-31
Adam10	2.02727e-35	0.361267	19.3	83.4	3.11591e-31
Car8	5.8245e-12	0.358597	12.3	42.2	8.95225e-08
Stxbp2	5.63554e-21	0.358177	19.8	68.3	8.66182e-17
Lamp2	6.07468e-31	0.357734	27.3	91.7	9.33678e-27
Eri1	2.39616e-36	0.357505	13.9	70.2	3.6829e-32
Epb41l4b	1.21408e-43	0.355949	18.7	84.5	1.86605e-39
March2	5.1494e-08	0.354148	19.8	48.2	0.000791463
Gm5485	2.87527e-10	0.351334	16	44.4	4.4193e-06
Cdk1	4.65927e-11	0.351228	24.6	62.5	7.1613e-07
Cox17	2.71217e-19	0.350354	34.8	95.8	4.1686e-15
Atad1	3.76901e-35	0.349138	19.8	82.6	5.79297e-31
Lgals9	2.08458e-07	0.348786	44.9	98.6	0.003204
Lpgat1	2.28578e-37	0.348654	16	77.6	3.51324e-33
Hook1	4.734e-21	0.347972	38	97.6	7.27615e-17
Atp13a3	5.86479e-40	0.347855	23	91.6	9.01419e-36
Gsr	4.84052e-16	0.347455	37.4	93.5	7.43988e-12
Slf2	1.85043e-17	0.345827	10.7	48.5	2.84411e-13
Ube2j1	1.14489e-24	0.344734	15	62.8	1.75969e-20
Ckap5	4.67281e-24	0.342801	17.1	66.8	7.18211e-20
Atl2	8.47542e-34	0.340774	15.5	72.8	1.30267e-29
Chmp3	2.49034e-31	0.340711	27.3	92.2	3.82765e-27
Ifi27l2b	8.72651e-33	0.340381	27.3	91.6	1.34126e-28
Mt2	5.98084e-09	0.340253	31.6	68.8	9.19255e-05
Sept7	9.7353e-12	0.340225	15.5	48	1.49632e-07
Ubc	0.000523953	0.340093	48.1	99.6	1
Nus1	1.30272e-46	0.339814	17.6	86.8	2.00228e-42
Pak1	2.85134e-30	0.337697	16.6	71.4	4.38251e-26
Rab3d	5.47512e-13	0.337249	13.9	46.4	8.41526e-09
Hnrnpdl	1.14976e-35	0.337074	28.9	95.6	1.76718e-31
Pdxdc1	4.57415e-32	0.331502	29.4	93.4	7.03047e-28
Fam168a	1.28545e-15	0.329807	4.8	34.3	1.97573e-11
Pgrmc2	3.493e-40	0.32919	13.4	76	5.36874e-36
Mrps21	9.92089e-24	0.328847	34.2	98.5	1.52484e-19
Hyou1	2.23252e-25	0.327916	11.8	57.8	3.43138e-21
Ceacam1	5.62223e-32	0.327811	30.5	94.6	8.64137e-28
Gak	9.89953e-31	0.327676	17.6	74.6	1.52156e-26
Ddx21	4.52383e-39	0.32761	26.2	94.4	6.95313e-35
Sdc1	6.4193e-29	0.32752	15	68	9.86647e-25
Pof1b	7.98319e-22	0.327106	7	47.6	1.22702e-17
Pcca	5.20539e-26	0.326563	16	67.2	8.00068e-22
Fxyd3	3.38196e-12	0.326261	32.6	79.9	5.19807e-08
F11r	1.65896e-18	0.324797	8	45.2	2.54982e-14
Faf1	8.34367e-35	0.324797	17.6	76.9	1.28242e-30
Asph	4.60909e-20	0.32468	16.6	62.9	7.08417e-16
Vil1	2.23533e-36	0.324175	28.3	96.6	3.43571e-32
Ppp2r1a	2.03238e-35	0.323198	20.3	84.4	3.12377e-31
Bhlhe40	4.92982e-20	0.322976	11.8	53.8	7.57713e-16
Hnrnpul2	8.97024e-42	0.322211	26.2	95.4	1.37873e-37
Galnt4	1.47895e-30	0.321692	17.1	74.3	2.27314e-26
Anapc1	1.49197e-35	0.321385	13.9	73.7	2.29316e-31
Skp1a	7.48775e-10	0.320682	17.6	48.3	1.15087e-05
S100a6	3.51333e-05	0.320142	24.6	48.8	0.539999
Ldlr	3.00345e-28	0.317742	12.3	62.6	4.6163e-24
Reep4	6.23789e-18	0.317058	21.9	64.9	9.58763e-14
Fam204a	2.39295e-30	0.316095	12.3	64.5	3.67796e-26
Muc13	8.27193e-13	0.316052	42.8	99.1	1.2714e-08
Man1a	4.66791e-43	0.31529	10.7	72.9	7.17458e-39
Lrpprc	1.16244e-46	0.31498	14.4	81	1.78667e-42
Sat1	3.05178e-29	0.314885	25.7	84.2	4.69059e-25
Ankrd28	5.97042e-12	0.313573	8.6	36	9.17653e-08
H2-Q2	6.66831e-21	0.313264	12.8	54.7	1.02492e-16
Nmt1	2.74523e-38	0.313064	25.1	94.2	4.21942e-34
Dmbt1	0.00214232	0.312253	56.1	91.9	1
C1galt1c1	2.94387e-22	0.311739	16.6	62.9	4.52472e-18
Sptan1	8.78159e-43	0.310908	17.6	84.7	1.34973e-38
Klk1	1.23773e-19	0.310707	15	59.2	1.9024e-15
Ncoa4	2.26248e-28	0.310634	13.9	65.4	3.47744e-24
Tra2b	1.10794e-27	0.310563	35.8	97.6	1.7029e-23
Mgst2	4.88428e-24	0.309814	28.9	89.6	7.50714e-20
Ctsz	1.83316e-22	0.308946	33.7	97.5	2.81756e-18
Arf4	4.96303e-22	0.308826	35.8	98.3	7.62817e-18
Pmm2	1.34151e-25	0.307795	27.3	86.8	2.0619e-21
Ccdc25	7.6255e-42	0.307272	13.4	78.1	1.17204e-37
Nt5c	3.93737e-08	0.30629	43.3	99.2	0.000605173
Thop1	2.67447e-25	0.305972	15	64.3	4.11066e-21
Camk2d	3.53937e-41	0.305253	18.2	84	5.44001e-37
Rrm2	3.88585e-13	0.303901	15	49.5	5.97256e-09
Ube2q1	8.73447e-43	0.303598	13.9	78.7	1.34249e-38
Dap	1.03284e-18	0.303596	19.3	65.6	1.58748e-14
Rab1a	1.15302e-28	0.303481	32.1	95.6	1.7722e-24
Tuba1b	0.000142562	0.303408	44.9	89.7	1
Otub1	3.79888e-29	0.303325	16.6	70.8	5.83888e-25
Lonp1	1.72445e-37	0.303273	16.6	80.8	2.65048e-33
Aars	5.993e-23	0.302977	13.4	57.3	9.21124e-19
Cdkn2b	5.2487e-09	0.302864	7.5	28.3	8.06725e-05
1600002K03Rik	9.67144e-13	0.302573	8	36.5	1.4865e-08
Pepd	1.32365e-27	0.302123	18.7	73.3	2.03445e-23
Nedd4	4.64794e-33	0.301272	30.5	97.9	7.14388e-29
Diaph3	1.59151e-17	0.301175	8	43.5	2.44616e-13
Tial1	1.35074e-40	0.300412	19.8	85.9	2.07609e-36
Laptm4b	3.46517e-27	0.300351	12.3	60.8	5.32597e-23
Utrn	1.21293e-43	0.299738	16.6	82.7	1.86428e-39
Qsox1	8.33618e-13	0.299286	21.9	59.5	1.28127e-08
Tceal9	1.57903e-22	0.298873	31.6	88.5	2.42697e-18
Txlna	6.23029e-41	0.29809	9.6	70.9	9.57595e-37
Klc1	3.37208e-19	0.297911	7	43.3	5.18289e-15
Nup155	2.07794e-19	0.297671	9.6	47.1	3.19379e-15
Rnf44	4.66707e-23	0.297188	16	64.2	7.17329e-19
Fbxw9	6.3775e-14	0.297139	8.6	38.8	9.80222e-10
Tspan7	8.48598e-28	0.297122	15	68.1	1.30429e-23
Lap3	4.30218e-42	0.295852	25.7	94.7	6.61246e-38
Rpn2	4.00145e-20	0.295132	37.4	97.9	6.15022e-16
Aldh7a1	3.0406e-08	0.294514	10.2	32.4	0.00046734
Zg16	1.46636e-08	0.294377	17.6	44.7	0.000225379
Cbr4	1.11163e-15	0.293775	10.7	45.2	1.70858e-11
Ttc39a	2.28787e-07	0.292797	11.8	33	0.00351646
Grwd1	9.83283e-23	0.292354	12.8	58.7	1.51131e-18
Slc30a7	2.00044e-21	0.291581	11.2	53.1	3.07467e-17
Cyp4f14	5.37085e-11	0.290627	8	33.3	8.25499e-07
Actb	0.00182915	0.290268	87.7	100	1
Thyn1	2.05354e-26	0.289735	25.1	84.3	3.15629e-22
Scp2	1.30105e-23	0.289695	34.2	99.1	1.99971e-19
Slfn9	1.15876e-22	0.289289	13.4	58.6	1.78101e-18
Hbp1	2.07836e-23	0.288923	9.6	52.5	3.19444e-19
Selenok	3.00878e-28	0.288757	29.4	95.1	4.6245e-24
Sirt7	2.2234e-34	0.288523	13.9	71.9	3.41736e-30
H2afv	0.000171026	0.287635	26.2	48.9	1
Itprid2	1.34405e-18	0.286857	9.1	46.2	2.0658e-14
Pla2g5	1.33782e-11	0.286237	10.7	38.7	2.05623e-07
Ndfip1	2.65447e-35	0.285507	22.5	88.2	4.07992e-31
Slc26a2	3.31293e-31	0.2851	12.8	67.7	5.09197e-27
Cks2	1.50624e-10	0.284764	38	88.5	2.3151e-06
Sec11c	7.00272e-08	0.284755	46	99	0.00107632
Atp5md	0.00979574	0.284536	51.9	99.6	1
Myo5c	1.47974e-30	0.283937	9.6	60.4	2.27435e-26
Chd9	1.17765e-42	0.283279	10.2	71.6	1.81005e-38
Dbi	8.76364e-06	0.282988	78.1	99.7	0.134697
Tpm4	6.05819e-31	0.282918	22.5	83.4	9.31145e-27
Homer2	2.33167e-39	0.282633	13.9	75.4	3.58378e-35
Ubr1	5.74488e-15	0.282335	4.8	34.4	8.82988e-11
Tspan1	9.7424e-19	0.281885	31	83.9	1.49741e-14
Npepl1	6.65655e-26	0.281827	19.3	72.4	1.02311e-21
Qtrt2	5.99503e-14	0.281564	5.3	34.1	9.21436e-10
Actr1a	2.84509e-29	0.281323	14.4	65.6	4.3729e-25
Tbc1d15	3.69628e-47	0.280719	11.2	77.7	5.68119e-43
Pnpt1	3.71638e-31	0.280305	9.1	60.4	5.71208e-27
Cox7a1	2.76693e-11	0.279666	11.2	38.7	4.25277e-07
Tmprss2	5.55907e-32	0.279406	27.3	91.7	8.54429e-28
Galnt3	1.0702e-30	0.278896	13.9	68.3	1.64489e-26
Atp6v1g1	3.16366e-21	0.278627	33.7	97.9	4.86254e-17
Atp8b1	8.15429e-38	0.278482	29.9	97.8	1.25331e-33
Npdc1	8.06236e-18	0.277787	15.5	55.1	1.23918e-13
Grk2	3.57365e-26	0.277587	13.9	64.5	5.4927e-22
Gstm1	6.55078e-35	0.277422	22.5	87.7	1.00685e-30
Duox2	2.7945e-13	0.275458	10.2	39.6	4.29514e-09
Romo1	4.39834e-14	0.27523	40.1	99.3	6.76025e-10
Safb	7.43652e-54	0.275034	15	85.1	1.14299e-49
Stard4	7.76514e-38	0.274913	20.3	84.7	1.1935e-33
Mtpap	4.77041e-24	0.274272	13.4	60.3	7.33212e-20
Pfkp	8.64982e-24	0.274272	13.9	61.3	1.32948e-19
Plekhh1	4.72042e-24	0.273993	9.6	54.1	7.25529e-20
Get4	5.04315e-27	0.273721	11.8	60.1	7.75132e-23
Cdca3	7.20759e-14	0.273458	29.4	76	1.10781e-09
Ykt6	9.31739e-31	0.272878	13.4	65.9	1.43208e-26
Tyms	1.19237e-24	0.271945	24.6	82.1	1.83267e-20
Nars2	1.14967e-12	0.271711	4.8	30.7	1.76704e-08
Mmab	4.18593e-09	0.271028	8	29.8	6.43377e-05
Tspan31	2.15062e-33	0.270845	19.3	78.6	3.30551e-29
Myo5b	2.811e-32	0.270518	12.3	67.1	4.3205e-28
Ndufa3	4.66533e-13	0.270032	39	99	7.17061e-09
Srsf5	4.77669e-31	0.269649	32.1	98.7	7.34177e-27
Cd44	2.24707e-29	0.269617	15	66.6	3.45374e-25
Pnrc2	9.82188e-38	0.26954	20.3	83.7	1.50962e-33
Carmil1	2.73881e-27	0.269503	10.2	58.1	4.20955e-23
Metap1d	8.42528e-20	0.269226	10.2	49	1.29497e-15
2200002D01Rik	3.91273e-24	0.268517	25.7	82.6	6.01386e-20
Gcnt3	1.47242e-09	0.268496	13.9	41.2	2.26312e-05
Cmtm4	2.16308e-41	0.268052	19.3	86.4	3.32465e-37
Ensa	1.23562e-37	0.267892	14.4	74.9	1.89915e-33
Utp15	5.66019e-28	0.267442	9.6	57.5	8.6997e-24
Nsun6	1.6504e-10	0.267389	3.7	25.4	2.53666e-06
Znhit1	1.13029e-31	0.266874	23	87.3	1.73725e-27
Fkbp11	3.16143e-10	0.266193	16	44.3	4.85912e-06
Xpo7	6.12074e-38	0.265931	9.6	68.3	9.40757e-34
Trp53bp2	1.3222e-21	0.265589	8.6	49.6	2.03222e-17
Rtn3	2.63013e-36	0.265355	28.9	96	4.04251e-32
Idh2	2.49167e-28	0.265291	28.9	94.9	3.82969e-24
Met	4.88632e-27	0.265118	8.6	55.7	7.51028e-23
Sdf4	9.76172e-33	0.265062	26.7	92.3	1.50038e-28
Brwd3	3.06032e-28	0.264698	8.6	56.7	4.70372e-24
Cdh1	5.5792e-32	0.264538	32.1	98.6	8.57522e-28
Degs2	5.33327e-26	0.264491	30.5	94.5	8.19724e-22
Lgr4	1.9645e-43	0.264031	15.5	82.4	3.01944e-39
Galnt6	3.43078e-29	0.263619	20.9	77.9	5.2731e-25
Mrpl16	2.70894e-35	0.26352	20.9	84.4	4.16364e-31
Mob2	4.06002e-35	0.262802	18.2	80.1	6.24026e-31
Galk2	3.64898e-25	0.262692	17.6	69.5	5.60848e-21
Polr1b	1.57382e-19	0.262633	8.6	45.8	2.41897e-15
Osbpl9	1.13361e-26	0.261854	9.6	56.6	1.74236e-22
1810037I17Rik	1.33264e-15	0.261785	37.4	97.5	2.04827e-11
Spns1	1.47049e-17	0.261389	12.3	49.9	2.26014e-13
Abcb7	9.79257e-34	0.260785	8.6	62.9	1.50512e-29
Actn4	1.80663e-42	0.259538	27.3	96.4	2.77679e-38
Cdhr5	3.37555e-24	0.259409	23	75.5	5.18822e-20
Tut4	3.92582e-19	0.259274	7.5	43.9	6.03398e-15
Klf6	1.33617e-27	0.259255	13.9	66	2.0537e-23
Vmp1	1.15342e-36	0.258915	28.3	96.2	1.7728e-32
Gnpat	2.16104e-25	0.258716	11.8	58.1	3.32152e-21
Trnau1ap	8.04838e-34	0.257099	19.3	79.6	1.23704e-29
Snrpc	6.3435e-32	0.25576	26.7	95.4	9.74996e-28
Nr1i2	2.44955e-15	0.255443	8	40.3	3.76495e-11
Rhno1	1.0978e-20	0.255275	16	60.6	1.68731e-16
Sf3b5	1.15872e-15	0.254834	37.4	98	1.78095e-11
Pcyt2	3.80967e-26	0.253395	16.6	67.7	5.85546e-22
Ppp6c	1.18034e-32	0.253259	17.1	75.1	1.81418e-28
Pdlim1	8.63571e-19	0.252882	36.4	98.6	1.32731e-14
Khsrp	1.22475e-42	0.252766	13.9	77.7	1.88244e-38
Galk1	2.62616e-38	0.252646	20.3	83.9	4.0364e-34
Fmo5	1.4413e-10	0.252423	5.9	29.3	2.21527e-06
Rpa1	2.40695e-13	0.252162	12.8	45.3	3.69948e-09
Ibtk	1.49356e-44	0.25191	13.9	78.5	2.29561e-40
Mink1	4.79926e-17	0.251907	10.2	44.9	7.37646e-13
Rnf38	8.17045e-23	0.251535	8	50.7	1.2558e-18
Hook2	2.55778e-36	0.251075	15	73.1	3.9313e-32
Ywhaz	9.05293e-17	0.25086	45.5	99.5	1.39143e-12
Gpx4	9.46509e-12	0.250739	40.1	99	1.45478e-07
Prelid3b	4.78925e-29	0.250362	24.6	87.4	7.36108e-25
Fuca2	1.70375e-26	0.250322	10.7	58	2.61866e-22
Mon1a	1.36487e-10	0.250131	14.4	42.7	2.0978e-06

[truncated: 6 more sheets: cluster 10, cluster 11, cluster 12, cluster 13, cluster 14, cluster 15]
