# Supplementary material for: Tcf4 regulates secretory cell fate decisions in the small intestine and colon tumors: insights from transcriptomic, histological, and microbiome analyses
Source: Stem Cell Res Ther. 2025 Apr 12;16:170. doi: 10.1186/s13287-025-04280-y (PMC11993999; doi:10.1186/s13287-025-04280-y)
Supplement: Supplementary file 5 — Supplementary material 5. [file 13287_2025_4280_MOESM5_ESM.xlsx]

## Sheet: Legend
Supplementary Table S5
The genes specifically expressed in each identified cluster of Defa6-tdTomato-positive cells in the small intestinale are listed in the corresponding sheet.
Genes with the average expression |log2 FC | > 0.25 and p-value < 0.05 were considered as significant.
False discovery rate (FDR) correction based on the total number of genes in the dataset was used to adjust the p-value.
The percentage of cells with the gene expression in the first and second most significant group is indicated.

## Sheet: cluster 1
Gene symbol	p value	average logFC	% in 1st group	% in 2nd group	p value adjusted
Scin	0	2.97675	0.894	0.267	0
Bace2	1.0121e-303	1.75707	0.981	0.649	1.60022e-299
Rep15	1.1809e-286	1.52019	0.999	0.802	1.86712e-282
Txndc5	6.57988e-277	1.2447	0.999	0.868	1.04034e-272
Slc12a8	1.6202e-271	1.41357	0.997	0.847	2.56169e-267
Bcas1	1.27057e-261	1.36495	0.993	0.676	2.00889e-257
Klk1	3.79257e-261	1.31627	0.997	0.818	5.99643e-257
Hepacam2	4.25302e-246	1.18064	0.998	0.809	6.72445e-242
Guca2a	1.906e-238	1.17636	0.999	0.894	3.01357e-234
Gde1	9.34242e-237	1.55756	0.958	0.59	1.47713e-232
Tspan8	8.99786e-231	1.024	0.998	0.928	1.42265e-226
Ms4a12	9.79411e-231	1.5821	0.965	0.603	1.54855e-226
Plekhg1	5.37119e-225	1.65333	0.921	0.486	8.49238e-221
Rrbp1	2.22151e-222	1.04499	0.999	0.907	3.51243e-218
Tff3	9.55125e-222	0.98399	1	0.966	1.51015e-217
Muc2	2.26708e-220	0.954905	1	0.959	3.58447e-216
Chpt1	4.44395e-219	1.23217	0.977	0.781	7.02634e-215
Ccnd2	1.19872e-216	1.5496	0.973	0.635	1.8953e-212
Capn9	1.91669e-213	1.35578	0.954	0.526	3.03047e-209
Lgals4	1.15979e-207	1.07495	0.999	0.974	1.83374e-203
Bpnt2	4.29832e-207	1.25675	0.977	0.766	6.79608e-203
Fcgbp	9.57562e-205	0.732849	1	0.887	1.514e-200
Anxa13	4.86765e-202	1.04941	0.988	0.821	7.69624e-198
Tspan13	4.91803e-201	0.929098	0.991	0.857	7.7759e-197
Galnt7	5.83726e-200	1.0954	0.996	0.87	9.22929e-196
Liph	9.43225e-200	1.12986	0.984	0.751	1.49133e-195
Gm1123	3.61522e-199	0.84328	0.997	0.938	5.71602e-195
Iqgap2	3.14866e-198	1.06469	0.975	0.688	4.97835e-194
Gmds	6.63628e-195	1.00948	1	0.945	1.04926e-190
Lypd8	2.3468e-193	0.872008	0.999	0.965	3.71053e-189
AA467197	4.91755e-193	1.3389	0.892	0.394	7.77514e-189
Kif13a	7.59654e-193	1.14854	0.98	0.761	1.20109e-188
Parm1	9.4468e-193	1.1383	0.914	0.45	1.49363e-188
Isx	4.65946e-191	1.5531	0.802	0.298	7.36707e-187
Gcnt3	5.96922e-191	1.02401	0.989	0.778	9.43793e-187
Scnn1a	2.40382e-190	1.6014	0.826	0.369	3.80069e-186
Clec2h	3.28396e-189	1.11887	0.933	0.453	5.19228e-185
Slc25a35	6.36734e-188	1.43566	0.879	0.464	1.00674e-183
Shroom3	1.24086e-187	0.769651	0.993	0.845	1.96192e-183
Pdxdc1	1.01953e-186	1.0082	0.99	0.841	1.61199e-182
Rab27b	1.80669e-183	0.857505	0.983	0.797	2.85655e-179
Selenom	3.22559e-182	0.83713	1	0.872	5.09998e-178
Mlph	3.70376e-182	0.998478	0.978	0.757	5.85602e-178
Tpsg1	1.40758e-181	1.04393	0.989	0.735	2.22553e-177
C1galt1	3.04892e-181	1.07263	0.985	0.784	4.82065e-177
Smim6	6.21917e-181	0.926738	0.991	0.858	9.83313e-177
C1galt1c1	8.01142e-181	1.11126	0.972	0.718	1.26669e-176
Tmsb10	5.78882e-179	0.923044	0.996	0.947	9.1527e-175
Myo1d	5.06615e-178	0.997245	0.983	0.791	8.0101e-174
Rasa4	1.73453e-176	1.58451	0.784	0.328	2.74246e-172
Ccl6	7.90008e-176	0.923147	0.998	0.91	1.24908e-171
Chst4	1.97945e-175	1.1776	0.849	0.356	3.1297e-171
P2rx4	4.844e-175	1.02687	0.979	0.769	7.65884e-171
S100a13	1.73037e-174	1.08628	0.964	0.695	2.73589e-170
Tc2n	4.35864e-174	1.49116	0.867	0.472	6.89144e-170
Rgs2	2.33e-173	2.01713	0.688	0.231	3.68396e-169
Sybu	6.40577e-173	1.84937	0.76	0.318	1.01282e-168
Smim14	6.72072e-173	0.842721	0.987	0.864	1.06261e-168
Fut8	9.90593e-170	1.07488	0.992	0.829	1.56623e-165
Cmpk1	8.03039e-169	0.861677	0.99	0.891	1.26969e-164
Clca1	9.42805e-169	1.27586	0.952	0.62	1.49067e-164
Ptprr	1.18106e-168	0.77878	0.952	0.567	1.86738e-164
Xbp1	1.5985e-168	0.902186	0.984	0.838	2.52739e-164
St3gal6	3.32865e-168	1.35013	0.948	0.624	5.26293e-164
Galnt3	2.33919e-166	1.07519	0.966	0.724	3.69849e-162
Mia3	2.3937e-166	0.945952	0.981	0.8	3.78468e-162
Prkca	2.59429e-166	0.972512	0.995	0.851	4.10183e-162
Camk2d	7.57924e-166	0.871897	0.996	0.814	1.19835e-161
Golph3l	1.10575e-164	1.10954	0.95	0.707	1.7483e-160
Cx3cl1	4.79283e-164	1.73542	0.665	0.225	7.57795e-160
Uap1	8.47917e-164	1.02744	0.972	0.737	1.34064e-159
Lgals2	3.20198e-162	0.895827	1	0.975	5.06265e-158
Cd200l1	1.16118e-161	1.0287	0.981	0.727	1.83594e-157
Golm1	1.22848e-161	1.00886	0.977	0.775	1.94235e-157
Ms4a8a	2.12658e-160	0.793204	0.975	0.633	3.36233e-156
Pigr	3.21903e-160	0.83989	0.999	0.954	5.08961e-156
Guk1	4.94377e-160	0.876506	0.985	0.848	7.8166e-156
Sytl2	7.46312e-160	0.643478	0.988	0.753	1.17999e-155
Camk2n1	1.05389e-159	0.82822	0.98	0.806	1.6663e-155
Dstn	1.26023e-159	0.617923	0.998	0.926	1.99256e-155
Plcl2	1.44957e-158	1.27456	0.945	0.631	2.29192e-154
Hgfac	2.60256e-158	0.995527	0.978	0.732	4.11491e-154
Stx17	3.11619e-158	0.997651	0.969	0.743	4.927e-154
Dpysl2	8.33852e-158	1.02291	0.939	0.631	1.3184e-153
Klf4	9.56056e-158	0.861352	0.986	0.753	1.51162e-153
Cgref1	3.09007e-156	1.13324	0.946	0.681	4.88571e-152
Fabp2	2.02598e-155	0.61845	0.986	0.844	3.20328e-151
Ttc39a	9.76088e-155	0.987358	0.968	0.698	1.54329e-150
Srgap1	1.08424e-154	0.848994	0.948	0.611	1.7143e-150
Prkce	1.35978e-154	1.17699	0.902	0.528	2.14995e-150
Gsn	2.28574e-154	1.01508	0.907	0.509	3.61399e-150
Atp10b	2.03888e-153	0.826103	0.954	0.63	3.22367e-149
Fry	3.30972e-153	1.13649	0.968	0.671	5.233e-149
Tpm4	7.12206e-153	1.03636	0.94	0.67	1.12607e-148
Tac1	2.78601e-152	2.52501	0.595	0.193	4.40496e-148
Gcc2	3.74536e-152	0.865181	0.99	0.827	5.92179e-148
Asph	4.57313e-152	0.944218	0.984	0.767	7.23057e-148
Agr2	3.68507e-151	1.17163	1	0.949	5.82646e-147
Arl1	1.30645e-150	0.901032	0.969	0.783	2.06562e-146
Cilk1	1.36856e-149	1.05985	0.93	0.649	2.16382e-145
Smim31	2.4514e-149	0.883583	0.956	0.708	3.8759e-145
Tgoln1	4.42838e-149	0.967282	0.954	0.732	7.00172e-145
Wtip	1.13979e-148	1.5182	0.795	0.424	1.80212e-144
Gas6	1.28785e-148	1.41732	0.832	0.446	2.03622e-144
Zg16	2.59576e-148	0.505091	0.99	0.907	4.10415e-144
Tm9sf2	5.54912e-148	0.866354	0.978	0.846	8.77372e-144
Tspan1	2.56199e-147	0.738747	0.995	0.884	4.05077e-143
Galnt12	4.12348e-147	0.849974	0.984	0.792	6.51963e-143
Tpd52	8.75896e-147	0.697277	0.998	0.929	1.38488e-142
Sh3bgrl3	1.49753e-146	1.004	0.98	0.832	2.36775e-142
Tmsb4x	2.22722e-146	0.801948	1	0.974	3.52145e-142
Rab2a	2.53302e-146	0.759123	0.988	0.875	4.00496e-142
Lrrc26	7.68331e-146	0.884201	0.981	0.764	1.21481e-141
Ifi27l2b	1.27563e-145	0.770804	0.992	0.823	2.0169e-141
S100a16	1.25576e-144	1.15408	0.912	0.634	1.98548e-140
Cracr2a	1.10025e-143	0.993028	0.987	0.763	1.7396e-139
Phgr1	1.29465e-143	0.589408	0.998	0.912	2.04697e-139
Ano7	3.79412e-143	0.758544	0.985	0.724	5.99888e-139
Kcnk6	4.22623e-143	1.09812	0.872	0.513	6.6821e-139
Tut4	5.12135e-143	1.33646	0.833	0.467	8.09736e-139
Ern2	5.53465e-142	0.864933	0.97	0.705	8.75084e-138
Muc13	8.22373e-141	0.543718	1	0.965	1.30025e-136
Tcea3	1.18894e-140	0.923497	0.947	0.692	1.87983e-136
Tnfaip8	1.46995e-139	1.09439	0.943	0.642	2.32413e-135
Rasef	1.90345e-139	0.71287	0.966	0.722	3.00954e-135
Trim31	2.19593e-139	0.786779	0.866	0.443	3.47199e-135
Mgst2	3.35211e-139	1.03282	0.953	0.644	5.30002e-135
Slc50a1	4.22675e-139	0.941564	0.97	0.746	6.68291e-135
Fndc3a	5.37665e-139	0.897729	0.987	0.805	8.50102e-135
Elapor1	1.00139e-138	0.782034	0.996	0.826	1.5833e-134
Arf4	3.18864e-138	0.882725	0.995	0.88	5.04155e-134
Sipa1l3	4.06787e-138	0.817027	0.949	0.665	6.43171e-134
Tmem123	7.42832e-138	1.51023	0.8	0.44	1.17449e-133
Golgb1	2.36101e-137	0.823939	0.982	0.811	3.73299e-133
Adgrg7	3.57402e-137	1.09865	0.867	0.467	5.65088e-133
Smim5	5.81861e-137	1.38726	0.781	0.41	9.1998e-133
Dnajc10	1.20292e-134	0.959815	0.971	0.762	1.90193e-130
Stxbp6	2.48724e-133	0.933942	0.969	0.716	3.93257e-129
Anxa2	2.56501e-133	0.721298	0.976	0.748	4.05553e-129
Eif2s2	5.71179e-133	0.667036	0.994	0.882	9.0309e-129
Dpysl3	6.93182e-133	1.52417	0.533	0.153	1.09599e-128
St3gal4	1.12704e-132	0.886029	0.978	0.729	1.78196e-128
Dop1b	5.00437e-132	0.742307	0.924	0.61	7.91241e-128
Misp3	6.02769e-132	1.19642	0.804	0.43	9.53038e-128
Tsc22d1	7.19692e-132	0.903367	0.959	0.734	1.1379e-127
Fam3b	7.76286e-132	0.527829	0.774	0.326	1.22739e-127
Ldlr	4.40903e-131	1.3092	0.854	0.521	6.97112e-127
Arhgef38	7.53587e-131	0.937434	0.974	0.765	1.1915e-126
Smdt1	1.54611e-130	0.67688	0.992	0.894	2.44456e-126
Myof	2.03414e-130	1.02037	0.864	0.513	3.21619e-126
Fam117a	3.27684e-130	1.64128	0.611	0.23	5.18101e-126
Rala	9.11669e-130	0.898113	0.957	0.752	1.44144e-125
Fuca1	1.75076e-129	0.757736	0.984	0.836	2.76812e-125
Car8	2.4528e-129	0.972845	0.982	0.772	3.87812e-125
Rassf6	2.8812e-129	0.95527	0.909	0.587	4.55547e-125
Galnt6	3.60585e-129	0.787845	0.977	0.777	5.70121e-125
Naip6	3.67977e-129	0.704236	0.89	0.558	5.81808e-125
Mxd4	8.49656e-129	0.916365	0.945	0.681	1.34339e-124
Gimd1	9.41094e-129	1.28563	0.611	0.205	1.48796e-124
Spats2l	2.42491e-128	0.716364	0.946	0.638	3.83402e-124
Kdm7a	4.53447e-128	0.929604	0.913	0.607	7.16945e-124
Atp2a3	4.75649e-128	0.734885	0.987	0.781	7.52049e-124
Cd164	7.88918e-128	0.820365	0.953	0.745	1.24736e-123
Sytl5	2.28381e-127	0.718551	0.75	0.341	3.61093e-123
Cdkn2b	9.8521e-127	1.13498	0.691	0.288	1.55772e-122
Arpc2	1.66252e-126	0.644785	0.991	0.858	2.62861e-122
Inpp4b	1.12693e-125	0.925401	0.719	0.304	1.78179e-121
Gfpt1	6.36597e-125	0.763495	0.992	0.855	1.00652e-120
Tmem59	9.68067e-125	0.632935	0.985	0.896	1.53061e-120
Atp6v0a2	1.2693e-124	0.845573	0.926	0.683	2.00689e-120
Plac8	1.37515e-124	0.617228	0.995	0.911	2.17426e-120
Ptprn2	2.61555e-124	0.890049	0.98	0.676	4.13544e-120
Gtf2a2	1.24581e-123	0.951026	0.965	0.783	1.96974e-119
Mllt3	2.3001e-123	0.802226	0.978	0.772	3.63669e-119
Itga2	2.99568e-123	1.11101	0.89	0.569	4.73646e-119
Kcnma1	3.58109e-123	0.905294	0.976	0.686	5.66205e-119
Enpp3	1.35747e-122	0.658415	0.581	0.179	2.14629e-118
Slc26a2	1.4316e-122	0.865006	0.928	0.652	2.26351e-118
Palld	1.54826e-121	0.908861	0.915	0.584	2.44796e-117
Slc43a2	7.6179e-121	1.09525	0.87	0.565	1.20447e-116
Copb2	3.70952e-120	0.835153	0.971	0.79	5.86513e-116
Creb3l1	7.15117e-120	0.87278	0.976	0.727	1.13067e-115
Pmm2	8.22656e-120	0.754472	0.978	0.783	1.3007e-115
Antxr2	8.55047e-120	1.14294	0.839	0.499	1.35192e-115
Phactr2	1.62386e-119	1.02469	0.797	0.417	2.56749e-115
Mcf2l	2.77067e-119	0.704646	0.952	0.702	4.38071e-115
Plscr1	1.24966e-118	0.869085	0.919	0.663	1.97585e-114
Myrip	1.53314e-118	1.24168	0.794	0.449	2.42405e-114
Pdia5	2.37473e-118	0.956919	0.948	0.641	3.75468e-114
Hpcal1	1.17983e-117	0.944397	0.905	0.628	1.86543e-113
Kdelr2	2.52383e-117	0.652369	0.988	0.887	3.99043e-113
Grtp1	2.77438e-117	0.811511	0.946	0.73	4.38657e-113
Nr3c2	4.79398e-117	0.627207	0.975	0.738	7.57976e-113
Slc22a23	8.98015e-117	0.572841	0.941	0.634	1.41985e-112
Galnt5	2.02266e-116	0.894449	0.924	0.645	3.19803e-112
Cracr2b	5.6717e-116	0.946752	0.89	0.6	8.96752e-112
Akap9	1.36811e-115	0.763645	0.981	0.806	2.16312e-111
Tmbim4	1.38137e-115	0.824496	0.955	0.784	2.18409e-111
Copb1	1.41135e-115	0.831345	0.947	0.733	2.23149e-111
Prss32	1.44113e-115	0.743146	0.971	0.691	2.27857e-111
Gfus	2.43593e-115	0.702897	0.985	0.844	3.85145e-111
Clmn	2.693e-115	0.451066	0.934	0.668	4.2579e-111
Entrep2	3.22413e-115	1.06543	0.816	0.452	5.09768e-111
Nectin1	1.08468e-114	1.09785	0.876	0.554	1.71499e-110
Yipf1	3.91747e-114	0.809011	0.961	0.784	6.19392e-110
Plcb1	4.04484e-114	0.780869	0.998	0.772	6.3953e-110
Hsd11b2	1.22351e-113	1.6508	0.598	0.24	1.93449e-109
Galk2	5.2731e-113	0.875942	0.938	0.713	8.3373e-109
Capn8	6.75289e-113	0.832424	0.848	0.516	1.0677e-108
Slc35a1	1.09124e-112	0.977326	0.88	0.6	1.72535e-108
Ndrg1	2.33277e-112	1.03703	0.908	0.662	3.68834e-108
Chmp2b	3.12477e-112	0.868218	0.912	0.637	4.94058e-108
Slc37a1	4.00115e-112	0.866262	0.919	0.659	6.32621e-108
Tm9sf3	4.09063e-112	0.597353	0.996	0.916	6.4677e-108
Hk2	1.13525e-111	0.633614	0.935	0.64	1.79494e-107
Ampd3	1.3784e-111	0.944152	0.846	0.51	2.17938e-107
Frk	2.43209e-111	0.689021	0.956	0.737	3.84538e-107
S100a11	3.49667e-111	0.77256	0.953	0.757	5.52859e-107
Esyt2	7.87523e-111	0.599804	0.946	0.707	1.24515e-106
Parp12	9.33059e-111	0.542703	0.781	0.402	1.47526e-106
Sidt1	9.58717e-111	1.01884	0.912	0.639	1.51583e-106
Dhcr24	1.00887e-110	0.741578	0.887	0.583	1.59512e-106
Sel1l3	1.83861e-110	0.649951	0.974	0.785	2.90702e-106
Muc3a	3.28556e-110	0.65855	0.986	0.806	5.19481e-106
Papss1	2.61375e-109	1.04372	0.855	0.593	4.13261e-105
Krt18	5.54948e-109	0.483008	0.996	0.945	8.77429e-105
Sppl2a	1.47747e-108	0.72908	0.97	0.811	2.33602e-104
Fgl2	5.24049e-108	1.37826	0.609	0.262	8.28573e-104
Cdh17	6.86104e-108	0.345596	0.983	0.793	1.0848e-103
Fmn1	1.13002e-107	0.712572	0.96	0.729	1.78667e-103
Nfkb2	1.45279e-107	0.969096	0.721	0.355	2.29701e-103
Fmo5	1.57552e-107	1.16102	0.627	0.275	2.49105e-103
Ntn4	1.78012e-107	0.88442	0.85	0.508	2.81455e-103
Tbrg1	4.84691e-107	0.769303	0.966	0.808	7.66345e-103
Galnt10	6.13681e-107	0.707651	0.974	0.766	9.70291e-103
Atp6v0b	1.0195e-106	0.645021	0.961	0.804	1.61192e-102
Gale	1.78833e-106	0.887927	0.943	0.762	2.82752e-102
Gnaq	1.99696e-106	0.6263	0.961	0.732	3.15739e-102
Scamp2	5.63354e-106	0.685647	0.958	0.763	8.90719e-102
Sgsm3	8.12875e-106	0.872044	0.924	0.667	1.28524e-101
Limk2	9.61154e-106	0.782573	0.97	0.765	1.51968e-101
F11r	1.62059e-105	0.492474	0.955	0.748	2.56231e-101
Wasl	7.661e-105	0.772071	0.935	0.683	1.21128e-100
Krt8	1.31223e-104	0.324755	0.999	0.966	2.07477e-100
Pawr	4.73312e-104	0.771438	0.968	0.74	7.48354e-100
Stim2	1.21286e-103	0.659749	0.937	0.71	1.91765e-99
Tmem165	1.37694e-103	0.866572	0.907	0.666	2.17709e-99
Sh3glb1	1.06987e-102	0.609852	0.981	0.821	1.69157e-98
Rab27a	1.46982e-102	0.581533	0.934	0.639	2.32393e-98
Triqk	1.62137e-102	1.27257	0.663	0.335	2.56355e-98
Mvp	2.24732e-102	0.611802	0.91	0.629	3.55323e-98
Ugp2	3.33515e-102	0.936475	0.879	0.637	5.2732e-98
Arpc3	1.10276e-101	0.593488	0.972	0.846	1.74357e-97
Cldn3	1.19079e-101	0.506854	0.994	0.918	1.88276e-97
Spdef	3.806e-101	0.707311	0.973	0.74	6.01767e-97
Atp2c1	4.87886e-101	0.897509	0.889	0.629	7.71397e-97
Entpd8	6.58998e-101	0.79966	0.806	0.452	1.04194e-96
Galnt4	1.72825e-100	0.813921	0.913	0.686	2.73253e-96
Slc10a7	2.86412e-100	0.892082	0.893	0.62	4.52846e-96
Il13ra1	7.11257e-100	0.91994	0.849	0.558	1.12457e-95
Abhd17b	1.22543e-99	0.884608	0.945	0.726	1.93753e-95
Bad	1.34215e-99	0.850834	0.875	0.584	2.12208e-95
Creb3l4	1.46231e-99	0.769776	0.917	0.649	2.31205e-95
Trim14	1.57119e-99	0.722054	0.882	0.595	2.48421e-95
Fgfr2	1.84447e-99	0.69094	0.948	0.706	2.9163e-95
Dnm2	2.4848e-99	0.579894	0.964	0.759	3.92871e-95
Slc7a7	2.70717e-99	0.867023	0.772	0.451	4.28031e-95
Ppfibp2	3.0525e-99	0.955005	0.806	0.498	4.8263e-95
Tjp2	1.08225e-98	0.508344	0.958	0.729	1.71115e-94
Cyp51	1.28551e-98	1.09327	0.791	0.496	2.03253e-94
Gng5	1.42181e-98	0.486943	0.989	0.904	2.24803e-94
Gsdme	1.76319e-98	0.783002	0.762	0.422	2.78778e-94
Acbd3	2.27548e-98	0.843555	0.896	0.644	3.59776e-94
Stard10	2.41549e-98	0.521411	0.996	0.92	3.81913e-94
Drap1	2.50167e-98	0.663528	0.967	0.814	3.95539e-94
Dynll1	5.0818e-98	0.606563	0.985	0.877	8.03484e-94
Agap1	7.8227e-98	0.740331	0.957	0.737	1.23685e-93
Vil1	1.21205e-97	0.465762	0.985	0.841	1.91637e-93
Elovl7	1.36796e-97	0.812834	0.877	0.611	2.16287e-93
Ypel2	7.39139e-97	0.877282	0.81	0.494	1.16865e-92
Hmgcs1	8.95915e-97	1.10985	0.888	0.662	1.41653e-92
Ralgps2	9.31372e-97	0.468942	0.919	0.668	1.47259e-92
Cd200	2.73129e-96	0.93441	0.764	0.443	4.31844e-92
Txndc17	2.81613e-96	0.528854	0.98	0.848	4.45259e-92
Ehd4	5.21833e-96	0.886737	0.835	0.542	8.2507e-92
Aldoa	8.70139e-96	0.618563	0.969	0.807	1.37578e-91
Nedd4l	1.27217e-95	0.577531	0.933	0.662	2.01142e-91
Mrtfa	1.28703e-95	0.840119	0.902	0.627	2.03492e-91
Samhd1	1.56888e-95	0.740743	0.929	0.694	2.48056e-91
Myo1b	1.61191e-95	0.756867	0.928	0.702	2.54859e-91
Smim22	1.72166e-95	0.594891	0.957	0.784	2.72212e-91
Calm1	1.77245e-95	0.508111	0.992	0.944	2.80242e-91
Actn1	2.14664e-95	0.674638	0.966	0.76	3.39405e-91
Srd5a1	3.24448e-95	1.08178	0.716	0.397	5.12985e-91
Ffar4	3.2684e-95	1.58885	0.584	0.264	5.16766e-91
S100a10	3.98573e-95	0.418681	0.982	0.808	6.30183e-91
Mapre2	4.01961e-95	0.748831	0.93	0.674	6.35541e-91
Glul	5.12552e-95	0.874302	0.894	0.656	8.10396e-91
Cxadr	6.11694e-95	0.421274	0.942	0.705	9.6715e-91
Slc35a2	1.33941e-94	0.885012	0.831	0.557	2.11774e-90
Mfsd7a	1.46345e-94	0.675869	0.678	0.319	2.31387e-90
Rapgef5	3.24995e-94	0.912311	0.875	0.564	5.1385e-90
Arf5	1.34907e-93	0.512761	0.986	0.881	2.13302e-89
Cast	2.31445e-93	0.456313	0.958	0.74	3.65938e-89
Pla2g10	3.16364e-93	0.861182	0.88	0.553	5.00204e-89
Tmem45b	4.04635e-93	0.686944	0.951	0.699	6.39769e-89
Tut7	8.91121e-93	0.514272	0.944	0.728	1.40895e-88
Hsd17b2	1.08583e-92	0.385296	0.624	0.25	1.7168e-88
Id4	2.6505e-92	1.28002	0.509	0.186	4.19071e-88
Clstn1	3.65017e-92	0.658195	0.896	0.642	5.77129e-88
Nr1h4	3.94523e-92	0.82166	0.741	0.411	6.2378e-88
Sri	5.6052e-92	0.640202	0.972	0.83	8.86238e-88
Capns1	9.2815e-92	0.637727	0.963	0.793	1.4675e-87
Mid1	2.172e-91	0.979068	0.866	0.574	3.43415e-87
Fam174b	2.33943e-91	0.836756	0.897	0.647	3.69887e-87
Hpd	2.62343e-91	0.671285	0.964	0.7	4.14791e-87
Ralgapa2	3.00276e-91	0.606198	0.979	0.779	4.74767e-87
Sytl4	4.68881e-91	1.21709	0.597	0.27	7.41347e-87
Cracd	9.08207e-91	0.96145	0.662	0.323	1.43597e-86
Arpc5	1.51087e-90	0.570083	0.96	0.809	2.38884e-86
Raph1	2.46479e-90	0.356821	0.909	0.643	3.89709e-86
Stard3nl	3.7349e-90	0.701332	0.957	0.759	5.90525e-86
Sp100	7.87225e-90	0.912485	0.515	0.197	1.24468e-85
Nav2	1.7447e-89	0.797765	0.915	0.628	2.75854e-85
Wars1	2.7541e-89	0.507511	0.988	0.816	4.3545e-85
Klf3	2.84942e-89	0.522537	0.969	0.772	4.50521e-85
Anxa5	6.15231e-89	1.19749	0.717	0.433	9.72742e-85
Lima1	7.78876e-89	0.5313	0.976	0.827	1.23148e-84
Hmgcr	1.14245e-88	1.04163	0.761	0.464	1.80632e-84
Zfp467	2.60301e-88	0.954595	0.666	0.339	4.11562e-84
Fhl1	3.49895e-88	2.00336	0.376	0.11	5.53219e-84
Slc22a15	3.60158e-88	0.895637	0.755	0.444	5.69446e-84
Prrc1	6.32201e-88	0.694502	0.925	0.695	9.99573e-84
Mien1	1.09821e-87	0.653649	0.956	0.787	1.73638e-83
Cacna1b	3.24626e-87	1.59104	0.425	0.142	5.13266e-83
Gopc	3.68369e-87	0.942864	0.716	0.417	5.82429e-83
Mapk13	4.11482e-87	0.514006	0.983	0.865	6.50594e-83
Mapk1	4.87739e-87	0.684432	0.948	0.769	7.71164e-83
Sdcbp2	5.91273e-87	0.611315	0.802	0.482	9.34862e-83
Lypd6	7.65152e-87	2.17095	0.328	0.084	1.20978e-82
Galnt1	7.81019e-87	0.581347	0.929	0.709	1.23487e-82
Mgat3	1.22081e-86	0.739151	0.909	0.688	1.93023e-82
Edem3	1.74118e-86	0.633461	0.901	0.645	2.75298e-82
Tm4sf5	1.74669e-86	0.464761	0.965	0.794	2.76169e-82
Atrnl1	1.88708e-86	0.352725	0.942	0.727	2.98367e-82
Slc39a14	1.94079e-86	0.809941	0.842	0.575	3.06858e-82
Ube2e2	1.9884e-86	0.934419	0.797	0.511	3.14385e-82
Adipor2	2.19838e-86	0.544082	0.949	0.755	3.47586e-82
Fam114a1	2.35197e-86	0.766999	0.869	0.61	3.7187e-82
Arf1	2.36312e-86	0.508936	0.981	0.878	3.73632e-82
Fdps	3.41122e-86	0.921961	0.883	0.669	5.39348e-82
App	3.91316e-86	0.508316	0.959	0.731	6.18709e-82
Mfsd6	6.97633e-86	0.591236	0.919	0.69	1.10303e-81
Tmf1	8.01682e-86	0.700464	0.875	0.648	1.26754e-81
Slc44a1	8.80062e-86	0.576665	0.915	0.663	1.39147e-81
Abcc3	1.56679e-85	0.779658	0.608	0.267	2.47725e-81
Myl6	2.00637e-85	0.48171	0.991	0.929	3.17227e-81
Ceacam1	2.25579e-85	0.651555	0.928	0.68	3.56664e-81
Sema4a	2.5647e-85	0.768544	0.809	0.537	4.05505e-81
Gabarap	2.75611e-85	0.491344	0.989	0.905	4.35769e-81
Ctnna1	2.91888e-85	0.390397	0.975	0.812	4.61503e-81
Zbp1	3.09975e-85	0.796109	0.717	0.403	4.90102e-81
B4galnt2	3.43499e-85	0.622046	0.96	0.75	5.43106e-81
Gnpnat1	3.76519e-85	0.750265	0.88	0.647	5.95315e-81
Slc4a7	5.89203e-85	0.958338	0.8	0.533	9.31589e-81
Naaladl2	9.93583e-85	0.725502	0.955	0.688	1.57095e-80
Aacs	1.01862e-84	1.22122	0.696	0.411	1.61053e-80
Atp6v1b2	1.96045e-84	0.622075	0.905	0.681	3.09966e-80
Magi1	3.302e-84	0.612516	0.974	0.789	5.2208e-80
Atp2c2	3.80608e-84	0.825379	0.827	0.573	6.01779e-80
Lpp	4.26247e-84	0.591823	0.981	0.786	6.73939e-80
Atp8a1	7.27642e-84	0.619239	0.894	0.596	1.15048e-79
Myrfl	7.42519e-84	0.751671	0.816	0.501	1.174e-79
Lrrc31	8.38679e-84	0.756201	0.895	0.619	1.32604e-79
Zdhhc14	9.20847e-84	0.695853	0.929	0.663	1.45595e-79
1810037I17Rik	9.72366e-84	0.566313	0.954	0.8	1.53741e-79
Larp4b	1.39228e-83	0.603657	0.983	0.828	2.20133e-79
Pdia3	1.58211e-83	0.639338	0.993	0.893	2.50148e-79
Cpd	1.6227e-83	0.576939	0.975	0.805	2.56565e-79
Sh3bgrl2	2.01234e-83	0.738986	0.871	0.613	3.18171e-79
Eml4	2.02908e-83	0.689911	0.971	0.772	3.20818e-79
H2-T23	2.14533e-83	0.593487	0.936	0.761	3.39198e-79
F2rl1	2.22787e-83	0.647868	0.73	0.407	3.52248e-79
Fchsd2	2.76321e-83	0.753458	0.912	0.667	4.36891e-79
Diaph2	3.49011e-83	0.894005	0.855	0.578	5.51821e-79
Ramp1	3.66052e-83	0.535551	0.991	0.823	5.78765e-79
Macf1	9.62232e-83	0.616636	0.918	0.695	1.52139e-78
Tm4sf4	9.92681e-83	0.252463	0.96	0.787	1.56953e-78
Mtss1	1.44581e-82	0.475111	0.919	0.682	2.28597e-78
Slc41a2	1.65238e-82	0.905168	0.761	0.471	2.61258e-78
Ftl1	1.90543e-82	0.430289	0.994	0.949	3.01268e-78
Atxn7l3b	2.09094e-82	0.58715	0.963	0.763	3.30599e-78
Msmo1	2.44836e-82	0.979896	0.742	0.462	3.87111e-78
Atp6ap2	3.09048e-82	0.525512	0.96	0.809	4.88636e-78
Rabep1	3.67982e-82	0.75686	0.873	0.606	5.81817e-78
Copa	5.87558e-82	0.617152	0.963	0.784	9.28987e-78
Tulp4	6.42056e-82	0.607673	0.978	0.811	1.01515e-77
Pcsk7	7.0481e-82	0.673917	0.837	0.554	1.11438e-77
Erbin	7.22096e-82	0.510573	0.976	0.81	1.14171e-77
Atoh1	8.13316e-82	0.568076	0.969	0.731	1.28593e-77
Tmbim6	1.01381e-81	0.427131	0.996	0.911	1.60294e-77
Acly	1.07693e-81	0.823897	0.87	0.625	1.70274e-77
Tor3a	1.32421e-81	0.711279	0.666	0.342	2.09371e-77
Maml3	1.86268e-81	0.744396	0.933	0.692	2.94509e-77
Appl2	2.02725e-81	0.742657	0.84	0.596	3.20529e-77
Arfgef3	2.91341e-81	0.657144	0.954	0.741	4.6064e-77
Capzb	4.58492e-81	0.501589	0.979	0.827	7.24922e-77
Baiap2l1	6.3411e-81	0.437154	0.937	0.709	1.00259e-76
Clta	6.72615e-81	0.486751	0.981	0.86	1.06347e-76
Tmem30b	7.44326e-81	0.716137	0.84	0.599	1.17685e-76
1110059E24Rik	7.56097e-81	0.693034	0.909	0.682	1.19546e-76
Cdkn1a	8.40391e-81	0.296525	0.775	0.44	1.32874e-76
Sgsm1	1.06952e-80	1.08754	0.593	0.292	1.69101e-76
Rasd2	1.80528e-80	1.1775	0.608	0.305	2.85433e-76
Jund	2.09543e-80	0.594247	0.993	0.909	3.31308e-76
Golph3	2.99086e-80	0.690588	0.935	0.732	4.72885e-76
Scp2	3.16361e-80	0.408204	0.966	0.83	5.00199e-76
Rab15	3.32288e-80	0.668183	0.917	0.698	5.25381e-76
Cltb	4.09468e-80	0.675459	0.903	0.691	6.4741e-76
Heatr5a	7.24259e-80	0.740864	0.853	0.575	1.14513e-75
Mkrn2os	7.49688e-80	0.772141	0.781	0.501	1.18533e-75
Atp9a	8.11643e-80	0.676458	0.946	0.763	1.28329e-75
Atp6v0d1	9.82307e-80	0.73262	0.854	0.632	1.55313e-75
Suox	1.23257e-79	0.623772	0.633	0.302	1.94882e-75
Ttr	1.36884e-79	1.48503	0.562	0.267	2.16428e-75
Atp1b1	1.43837e-79	0.511805	0.984	0.876	2.2742e-75
Oxct1	1.5927e-79	0.599424	0.879	0.618	2.51821e-75
Cpne3	1.74267e-79	0.710948	0.799	0.495	2.75534e-75
Nans	2.11966e-79	0.651722	0.954	0.786	3.3514e-75
Dhx32	2.31483e-79	0.627054	0.89	0.654	3.65998e-75
Smpd3	2.32063e-79	0.767793	0.88	0.627	3.66915e-75
Rap1gap	2.49115e-79	0.757249	0.868	0.608	3.93875e-75
Sh2d4a	2.92447e-79	0.854747	0.762	0.477	4.62388e-75
Insc	3.50376e-79	1.1168	0.715	0.425	5.53979e-75
Hint3	3.8543e-79	0.834625	0.816	0.574	6.09404e-75
Plekhb2	4.18327e-79	0.58118	0.916	0.693	6.61417e-75
Cdh1	4.18626e-79	0.290365	0.989	0.848	6.61889e-75
Fsd1l	4.42283e-79	0.675827	0.842	0.546	6.99294e-75
Slc39a11	7.06134e-79	0.709082	0.935	0.72	1.11647e-74
Mknk2	8.73149e-79	0.852148	0.739	0.49	1.38054e-74
Retreg1	1.70958e-78	0.638347	0.929	0.709	2.70301e-74
Kdelr3	2.46242e-78	0.946097	0.793	0.538	3.89333e-74
Ostc	3.67104e-78	0.625854	0.977	0.849	5.80427e-74
Lasp1	3.82397e-78	0.496218	0.938	0.738	6.04608e-74
Stau2	4.62691e-78	0.874383	0.729	0.447	7.31561e-74
Naip5	5.07138e-78	0.533694	0.768	0.473	8.01835e-74
Tmem263	7.11943e-78	0.772085	0.824	0.56	1.12565e-73
Akr1c14	7.73337e-78	1.80304	0.408	0.144	1.22272e-73
Lypd8l	8.34792e-78	0.850245	0.894	0.65	1.31989e-73
Tspan15	8.44973e-78	0.684416	0.82	0.535	1.33599e-73
Pfn1	1.13866e-77	0.486623	0.991	0.935	1.80034e-73
Cd63	1.17228e-77	0.442782	0.993	0.912	1.85349e-73
Akap13	5.7795e-77	0.455362	0.958	0.765	9.13797e-73
Fhl2	6.15268e-77	0.634495	0.939	0.724	9.728e-73
Nt5c	6.94032e-77	0.570634	0.955	0.766	1.09733e-72
Mon2	9.14253e-77	0.633632	0.913	0.673	1.44552e-72
Serinc3	9.89972e-77	0.469354	0.993	0.892	1.56524e-72
Samd9l	1.02776e-76	0.49962	0.604	0.28	1.62498e-72
Atp13a3	1.08215e-76	0.666757	0.936	0.747	1.71099e-72
Krt7	1.39323e-76	0.584855	0.954	0.796	2.20283e-72
Ptp4a2	2.36119e-76	0.466556	0.983	0.864	3.73328e-72
Art2a	5.15392e-76	1.01169	0.724	0.425	8.14886e-72
Tox3	6.08564e-76	0.80932	0.801	0.484	9.622e-72
Tnfrsf21	9.08111e-76	0.896722	0.675	0.377	1.43581e-71
Coa3	9.47865e-76	0.511597	0.966	0.814	1.49867e-71
Mcu	1.82664e-75	0.384495	0.966	0.775	2.88811e-71
Ostf1	2.23653e-75	0.702545	0.83	0.579	3.53617e-71
Sec24d	3.08926e-75	0.671025	0.913	0.678	4.88444e-71
Prkcz	3.2744e-75	0.650379	0.902	0.695	5.17716e-71
1810055G02Rik	3.66503e-75	1.11027	0.638	0.358	5.79477e-71
Cnpy2	5.03775e-75	0.546197	0.958	0.807	7.96519e-71
Tango2	9.58885e-75	0.881262	0.754	0.485	1.51609e-70
Rhbdl3	1.14929e-74	1.36304	0.49	0.216	1.81715e-70
Bag1	1.16537e-74	0.495324	0.983	0.877	1.84257e-70
Myh9	2.02523e-74	0.485862	0.973	0.795	3.20209e-70
Tdrd7	2.04139e-74	0.287739	0.821	0.526	3.22764e-70
Atxn1	3.00085e-74	0.457491	0.971	0.786	4.74464e-70
Nipal2	4.28644e-74	0.603478	0.93	0.735	6.7773e-70
Mfsd4a	5.00271e-74	1.27807	0.491	0.215	7.90979e-70
Mmp28	5.21571e-74	1.26103	0.399	0.139	8.24656e-70
Tmem183a	1.0001e-73	0.523756	0.937	0.772	1.58126e-69
Rnasel	1.07766e-73	0.40893	0.803	0.511	1.70389e-69
Sh3pxd2a	1.24819e-73	0.585926	0.807	0.507	1.97351e-69
Pdlim5	2.06237e-73	0.667581	0.925	0.707	3.26081e-69
1700019D03Rik	4.51009e-73	0.998405	0.729	0.482	7.1309e-69
Homer2	4.54358e-73	0.648127	0.895	0.667	7.18386e-69
Tcf7l2	6.24436e-73	0.438145	0.99	0.838	9.87296e-69
Naip2	6.69084e-73	0.657354	0.843	0.592	1.05789e-68
Adamts17	7.73164e-73	1.26245	0.601	0.302	1.22245e-68
Casz1	7.93619e-73	0.459031	0.969	0.766	1.25479e-68
Tmtc2	1.13664e-72	0.613608	0.94	0.713	1.79714e-68
Fryl	1.18241e-72	0.427182	0.985	0.851	1.86951e-68
Chrm3	1.92741e-72	0.439005	0.976	0.771	3.04743e-68
Vps13b	1.93751e-72	0.623926	0.956	0.745	3.0634e-68
Tbc1d8	2.52273e-72	0.843268	0.761	0.491	3.98869e-68
Smim10l1	2.75087e-72	0.769332	0.844	0.608	4.3494e-68
Zfand3	2.9096e-72	0.456516	0.937	0.729	4.60036e-68
Sorl1	4.31528e-72	0.718449	0.778	0.502	6.82288e-68
Map4k4	5.11733e-72	0.821247	0.769	0.496	8.09102e-68
Rasgrf2	5.73786e-72	1.17478	0.675	0.388	9.07213e-68
Cadps2	5.95618e-72	0.679733	0.932	0.685	9.41732e-68
Rab11a	7.23758e-72	0.521819	0.901	0.703	1.14433e-67
Bhlhe40	7.68017e-72	0.778645	0.722	0.459	1.21431e-67
Rnf103	9.78737e-72	0.710134	0.827	0.593	1.54748e-67
Morf4l2	9.98914e-72	0.611762	0.927	0.76	1.57938e-67
Uso1	1.3381e-71	0.63593	0.908	0.701	2.11566e-67
Ckap4	1.51828e-71	1.07049	0.659	0.385	2.40055e-67
Rpn1	1.79518e-71	0.633089	0.973	0.816	2.83837e-67
Gnai2	1.80428e-71	0.497653	0.932	0.728	2.85275e-67
Tvp23b	2.90899e-71	0.737431	0.86	0.637	4.59941e-67
B3gnt5	3.34121e-71	1.68297	0.391	0.142	5.28279e-67
Osbpl6	4.16455e-71	0.504694	0.872	0.628	6.58456e-67
Runx1t1	5.12877e-71	1.31546	0.492	0.22	8.1091e-67
Pip5k1b	9.24819e-71	0.492356	0.994	0.854	1.46223e-66
S100a14	1.25321e-70	1.26705	0.566	0.294	1.98145e-66
Slc17a9	1.36072e-70	1.36731	0.552	0.284	2.15143e-66
Heph	1.62971e-70	0.437979	0.686	0.371	2.57673e-66
Dennd2d	2.91815e-70	0.643753	0.795	0.544	4.61388e-66
Cert1	3.00539e-70	0.677307	0.869	0.647	4.75182e-66
Dnajc1	3.16537e-70	0.618928	0.948	0.729	5.00476e-66
Rhobtb1	4.4344e-70	0.515951	0.708	0.415	7.01123e-66
Mbnl2	4.83153e-70	0.490782	0.986	0.835	7.63913e-66
Slc44a4	6.92437e-70	0.66695	0.736	0.466	1.09481e-65
Syngr2	7.03866e-70	0.51515	0.957	0.786	1.11288e-65
Syt7	8.35041e-70	0.596541	0.791	0.527	1.32028e-65
Kif13b	8.56393e-70	0.329635	0.875	0.619	1.35404e-65
Tnfaip8l3	8.587e-70	0.803475	0.538	0.245	1.35769e-65
Abracl	9.03056e-70	0.522825	0.957	0.793	1.42782e-65
Cab39	9.41603e-70	0.490464	0.922	0.718	1.48877e-65
Actr3	9.55245e-70	0.424071	0.959	0.783	1.51034e-65
Mapk3	1.14608e-69	0.48454	0.957	0.804	1.81206e-65
Naga	1.25414e-69	0.696178	0.721	0.454	1.98291e-65
Gm5485	1.49761e-69	0.994943	0.646	0.36	2.36786e-65
Mctp2	1.98148e-69	0.679847	0.849	0.569	3.13292e-65
Gbf1	2.74866e-69	0.629074	0.934	0.733	4.3459e-65
Ost4	2.76345e-69	0.546921	0.956	0.789	4.36928e-65
Vps13c	2.84667e-69	0.997117	0.605	0.333	4.50086e-65
Chchd3	6.2102e-69	0.570511	0.96	0.809	9.81894e-65
Tep1	7.47571e-69	0.79151	0.707	0.429	1.18199e-64
Sgms2	8.15186e-69	0.687719	0.825	0.584	1.28889e-64
Pdcd6ip	8.76687e-69	0.430926	0.925	0.712	1.38613e-64
Cd9	1.10508e-68	0.577676	0.95	0.78	1.74725e-64
Arhgap1	1.4094e-68	0.650553	0.835	0.603	2.2284e-64
Slc35c1	1.86076e-68	0.894365	0.732	0.486	2.94204e-64
Cmas	1.98669e-68	0.498013	0.958	0.793	3.14116e-64
Rfk	2.0987e-68	0.312828	0.914	0.703	3.31826e-64
Hdlbp	2.14462e-68	0.521809	0.99	0.885	3.39086e-64
AU040320	2.96582e-68	0.649003	0.889	0.677	4.68926e-64
Tle1	3.2796e-68	0.610247	0.837	0.581	5.18537e-64
Rab25	4.24041e-68	0.507934	0.956	0.791	6.70452e-64
Mgll	4.46931e-68	1.06245	0.637	0.368	7.06643e-64
Mcl1	4.72491e-68	0.497473	0.877	0.663	7.47056e-64
Dram2	5.09382e-68	0.57804	0.929	0.729	8.05384e-64
Sra1	6.02771e-68	0.569656	0.902	0.714	9.53041e-64
Lamtor4	7.20085e-68	0.58159	0.921	0.729	1.13853e-63
Rcan3	8.33634e-68	0.719971	0.763	0.506	1.31806e-63
Slc44a3	8.44872e-68	0.775193	0.817	0.587	1.33583e-63
Aplp2	1.02487e-67	0.589801	0.881	0.649	1.62042e-63
Lcorl	1.36988e-67	0.542897	0.953	0.749	2.16592e-63
Ptpre	2.14284e-67	0.778334	0.605	0.314	3.38804e-63
Tanc2	2.32103e-67	0.57963	0.941	0.674	3.66978e-63
S100a1	2.99815e-67	0.603029	0.901	0.684	4.74037e-63
Anxa11	3.01348e-67	0.565066	0.917	0.72	4.76461e-63
Serpinb6a	3.25374e-67	0.315355	0.965	0.821	5.14449e-63
Osbpl2	3.98472e-67	0.586398	0.842	0.606	6.30024e-63
Vdac2	4.05543e-67	0.361425	0.971	0.838	6.41204e-63
Pepd	4.2048e-67	0.571886	0.734	0.496	6.64821e-63
Parva	4.99738e-67	0.749146	0.803	0.557	7.90136e-63
Foxa3	7.48529e-67	0.469966	0.969	0.799	1.1835e-62
Chmp3	7.59453e-67	0.509611	0.883	0.682	1.20077e-62
Wdr7	8.39712e-67	1.01372	0.652	0.383	1.32767e-62
Tax1bp1	1.08616e-66	0.46963	0.985	0.859	1.71733e-62
Gorasp2	1.09119e-66	0.62208	0.924	0.72	1.72527e-62
Phf21a	1.18349e-66	0.577117	0.873	0.628	1.87122e-62
Polk	1.25272e-66	0.703915	0.658	0.375	1.98068e-62
Septin7	1.29196e-66	0.516253	0.903	0.692	2.04271e-62
Smco4	1.35567e-66	0.553263	0.927	0.719	2.14346e-62
Sec31a	1.68867e-66	0.52951	0.961	0.785	2.66995e-62
Cib1	2.19451e-66	0.483713	0.964	0.82	3.46975e-62
Gsdmd	2.8786e-66	0.574199	0.631	0.333	4.55135e-62
Leprotl1	3.54736e-66	0.652582	0.833	0.61	5.60873e-62
Sval1	3.82705e-66	1.95919	0.441	0.192	6.05094e-62
Nucb1	6.97143e-66	0.529902	0.929	0.761	1.10225e-61
Afdn	7.1991e-66	0.505599	0.899	0.675	1.13825e-61
Suclg2	7.4689e-66	0.530832	0.942	0.743	1.18091e-61
Ltbr	8.85432e-66	0.535778	0.817	0.583	1.39996e-61
Cd82	9.20652e-66	0.363995	0.845	0.613	1.45564e-61
Tnrc6b	9.77896e-66	0.539635	0.923	0.675	1.54615e-61
Dll1	1.1217e-65	1.06857	0.606	0.339	1.77352e-61
Dlg1	1.21119e-65	0.606259	0.915	0.705	1.91501e-61
Ktn1	1.28902e-65	0.570691	0.881	0.632	2.03806e-61
Klf12	1.36014e-65	0.935358	0.729	0.465	2.15052e-61
Atp2a2	1.49756e-65	0.552692	0.96	0.786	2.36779e-61
Scamp1	1.87671e-65	0.564877	0.926	0.719	2.96727e-61
Cd2ap	2.07181e-65	0.292611	0.96	0.778	3.27575e-61
Cbfa2t3	3.70044e-65	0.642907	0.875	0.597	5.85077e-61
Pllp	3.88949e-65	0.735837	0.737	0.501	6.14968e-61
Apaf1	3.94128e-65	0.653151	0.767	0.504	6.23155e-61
Rmdn3	5.04167e-65	0.724049	0.776	0.537	7.97138e-61
Pgap6	6.20187e-65	0.682621	0.788	0.536	9.80578e-61
Rab10	6.25195e-65	0.536882	0.951	0.783	9.88496e-61
Lgals9	6.79209e-65	0.420159	0.99	0.867	1.0739e-60
Slc30a7	1.18332e-64	0.591277	0.879	0.651	1.87095e-60
Fbxl17	1.21061e-64	0.604669	0.898	0.677	1.9141e-60
Dyrk2	1.47143e-64	0.561617	0.875	0.647	2.32648e-60
Camsap3	1.47946e-64	0.471652	0.774	0.512	2.33918e-60
Bmp2	1.80118e-64	1.20541	0.477	0.22	2.84785e-60
Ankfy1	3.88338e-64	0.619953	0.785	0.528	6.14001e-60
Rab14	4.20622e-64	0.528976	0.932	0.741	6.65045e-60
Fars2	5.78279e-64	0.603908	0.898	0.659	9.14317e-60
Nbas	6.05914e-64	0.599333	0.923	0.705	9.5801e-60
Hexa	6.79214e-64	0.638519	0.832	0.609	1.0739e-59
Pacsin2	7.81475e-64	0.273028	0.852	0.612	1.23559e-59
Birc3	9.09863e-64	0.902487	0.657	0.392	1.43858e-59
Baz2b	9.35378e-64	0.507164	0.952	0.766	1.47893e-59
Cdx1	1.17406e-63	0.502608	0.903	0.719	1.85631e-59
Ap2b1	1.22928e-63	0.548543	0.914	0.702	1.94361e-59
Tmed9	1.23806e-63	0.548894	0.961	0.801	1.95749e-59
Calr	1.6603e-63	0.563642	0.989	0.909	2.62509e-59
Golga4	1.71101e-63	0.418142	0.935	0.748	2.70527e-59
Samd8	2.04723e-63	0.693364	0.678	0.409	3.23687e-59
Tecpr1	2.74755e-63	0.700033	0.803	0.557	4.34416e-59
Acp5	2.84291e-63	0.80565	0.657	0.39	4.49492e-59
Selenof	3.70629e-63	0.462556	0.985	0.872	5.86002e-59
Ncald	4.11911e-63	0.98209	0.644	0.374	6.51272e-59
Rnd3	5.54429e-63	0.770625	0.759	0.497	8.76608e-59
Atp6v1g1	5.55026e-63	0.397582	0.951	0.809	8.77552e-59
Gpr107	6.46821e-63	0.654821	0.742	0.488	1.02269e-58
Ergic1	6.86933e-63	0.535653	0.943	0.747	1.08611e-58
Dap	7.29457e-63	0.47177	0.951	0.777	1.15334e-58
Pcsk9	9.65369e-63	1.69355	0.329	0.114	1.52635e-58
Junb	1.11399e-62	0.870776	0.874	0.693	1.76133e-58
Rhoc	1.30207e-62	0.470415	0.685	0.419	2.0587e-58
Btg2	1.4671e-62	0.68927	0.955	0.777	2.31963e-58
Pygb	1.98703e-62	1.00583	0.617	0.356	3.14169e-58
Daam1	2.17397e-62	0.623089	0.789	0.546	3.43726e-58
Tmem159	2.45087e-62	0.885512	0.651	0.404	3.87507e-58
Pcgf3	2.48698e-62	0.55751	0.791	0.542	3.93216e-58
Pex5l	3.2555e-62	1.03341	0.56	0.293	5.14728e-58
Golga5	4.02401e-62	0.675944	0.75	0.513	6.36237e-58
Tapbp	4.53682e-62	0.440651	0.879	0.666	7.17317e-58
Trim26	4.62116e-62	0.529447	0.73	0.476	7.30651e-58
Sec24a	5.8738e-62	0.692536	0.832	0.619	9.28706e-58
Specc1l	6.2608e-62	0.387271	0.916	0.697	9.89895e-58
Fermt1	6.50722e-62	0.492801	0.955	0.783	1.02886e-57
Arhgap12	6.84188e-62	0.449303	0.847	0.621	1.08177e-57
Ufc1	9.10727e-62	0.566957	0.937	0.775	1.43995e-57
Lman1	9.36274e-62	0.612292	0.949	0.743	1.48034e-57
Spink4	9.59265e-62	0.509343	1	0.994	1.51669e-57
Spag9	1.10114e-61	0.423694	0.839	0.598	1.74101e-57
Tmem44	1.18432e-61	1.67325	0.279	0.08	1.87253e-57
Dpagt1	1.19678e-61	0.844694	0.723	0.498	1.89222e-57
Map7	1.51495e-61	0.467407	0.957	0.775	2.39529e-57
Agfg2	1.63573e-61	0.829723	0.653	0.389	2.58626e-57
Tbc1d20	1.67919e-61	0.598384	0.789	0.569	2.65497e-57
Cyb5b	1.70927e-61	0.5005	0.908	0.74	2.70253e-57
Tbck	2.84765e-61	0.921059	0.655	0.395	4.50242e-57
Pitpna	3.33664e-61	0.394162	0.948	0.787	5.27556e-57
Btg1	4.11203e-61	0.406918	0.948	0.79	6.50153e-57
Sdcbp	4.6113e-61	0.327229	0.965	0.823	7.29092e-57
Gng12	6.25614e-61	0.422761	0.879	0.68	9.89158e-57
Fbxo9	6.37642e-61	0.688284	0.785	0.57	1.00818e-56
Etnk1	6.48532e-61	0.439587	0.849	0.633	1.02539e-56
Zzef1	7.3781e-61	0.479617	0.85	0.612	1.16655e-56
Srebf2	7.5953e-61	0.549247	0.857	0.633	1.20089e-56
Sptlc2	8.68891e-61	0.415292	0.888	0.669	1.3738e-56
Atp8a2	1.07593e-60	0.537525	0.867	0.632	1.70116e-56
Cmtm4	1.11618e-60	0.552936	0.906	0.702	1.76479e-56
Susd6	1.33787e-60	0.640616	0.768	0.522	2.11531e-56
Stk38l	1.62715e-60	0.954097	0.651	0.4	2.57268e-56
Tm9sf4	1.89726e-60	0.72182	0.827	0.603	2.99975e-56
Wls	2.54839e-60	0.667732	0.791	0.558	4.02926e-56
Bcl10	2.64286e-60	0.661132	0.775	0.549	4.17862e-56
Nipal1	2.89471e-60	0.597506	0.772	0.535	4.57683e-56
Pxk	3.43937e-60	0.604073	0.757	0.52	5.43799e-56
Slc18a1	3.49381e-60	0.705667	0.766	0.529	5.52407e-56
Erg28	3.76774e-60	0.641265	0.827	0.606	5.95717e-56
Ndel1	3.95338e-60	0.693968	0.804	0.567	6.2507e-56
Tob1	4.42774e-60	0.605199	0.861	0.651	7.0007e-56
B3gnt7	4.77325e-60	0.573575	0.592	0.334	7.54698e-56
Pde4d	5.00766e-60	0.483969	0.997	0.888	7.91762e-56
Adcy8	5.59935e-60	0.546663	0.833	0.579	8.85313e-56
Vps41	5.98129e-60	0.626836	0.803	0.587	9.45702e-56
Pten	7.20741e-60	0.545693	0.931	0.714	1.13956e-55
Stk3	7.65276e-60	0.587307	0.834	0.584	1.20998e-55
Efhd2	9.19988e-60	0.406937	0.858	0.656	1.45459e-55
Fblim1	9.72756e-60	0.730168	0.719	0.465	1.53802e-55
Sec11c	9.98269e-60	0.460446	0.99	0.885	1.57836e-55
Mmp15	1.14974e-59	0.580851	0.732	0.479	1.81786e-55
Abi1	1.16153e-59	0.325225	0.923	0.726	1.83649e-55
Zfand6	1.25749e-59	0.490834	0.938	0.762	1.98821e-55
Trip12	2.24072e-59	0.47158	0.914	0.712	3.5428e-55
Kdm5b	2.44297e-59	0.646268	0.791	0.55	3.86258e-55
Adgre5	2.56055e-59	0.542453	0.839	0.604	4.04849e-55
Cdc42se2	2.92377e-59	0.41815	0.798	0.55	4.62278e-55
Fam3c	3.18309e-59	0.75625	0.701	0.471	5.03279e-55
Tmem97	3.20223e-59	0.68955	0.818	0.591	5.06305e-55
Cltc	4.20262e-59	0.434073	0.942	0.796	6.64476e-55
Ifngr1	4.68058e-59	0.424275	0.839	0.571	7.40046e-55
Tfcp2l1	4.86072e-59	0.464505	0.861	0.635	7.68528e-55
Tpm3	4.89446e-59	0.401407	0.948	0.763	7.73863e-55
Tmco3	6.24434e-59	0.365777	0.898	0.67	9.87293e-55
Idi1	8.61696e-59	1.01892	0.674	0.452	1.36243e-54
Eps15	9.46138e-59	0.793457	0.756	0.524	1.49594e-54
Scd2	1.16903e-58	1.48343	0.475	0.239	1.84836e-54
Cblc	1.42627e-58	0.648981	0.748	0.493	2.25507e-54
Mid1ip1	1.48382e-58	0.892945	0.7	0.482	2.34608e-54
Ube2h	1.90129e-58	0.395684	0.867	0.671	3.00613e-54
Pak1	2.32639e-58	0.676605	0.791	0.565	3.67825e-54
Calm2	2.37748e-58	0.349847	0.982	0.847	3.75903e-54
C2cd2l	2.64737e-58	0.706793	0.644	0.388	4.18576e-54
Tmem134	2.75113e-58	0.522473	0.901	0.706	4.34982e-54
Sqor	2.75968e-58	0.418827	0.745	0.486	4.36333e-54
Pdcd10	3.08347e-58	0.493754	0.883	0.668	4.87527e-54
Mov10	3.38232e-58	0.725121	0.582	0.315	5.34779e-54
Sptbn1	4.58628e-58	0.468906	0.919	0.698	7.25137e-54
Phf14	6.52829e-58	0.638902	0.819	0.586	1.03219e-53
Golm2	6.82692e-58	0.947857	0.653	0.417	1.0794e-53
Ndufa6	7.51999e-58	0.367832	0.974	0.849	1.18899e-53
Gdi2	8.3903e-58	0.469168	0.964	0.813	1.32659e-53
Xpnpep2	8.44519e-58	0.958277	0.399	0.165	1.33527e-53
Pck1	8.79754e-58	0.86675	0.529	0.278	1.39098e-53
Zbtb7a	1.12712e-57	0.440659	0.928	0.722	1.78209e-53
Trpm4	1.16423e-57	0.509998	0.807	0.595	1.84076e-53
Cd47	1.16566e-57	0.394353	0.903	0.698	1.84303e-53
Chmp4b	1.21234e-57	0.357507	0.937	0.779	1.91683e-53
Vps13d	1.22334e-57	0.554197	0.923	0.709	1.93422e-53
Hnf4a	1.25833e-57	0.306858	0.981	0.819	1.98955e-53
Atp11b	1.26674e-57	0.493281	0.873	0.651	2.00284e-53
Rab3d	1.28301e-57	0.500177	0.941	0.733	2.02856e-53
Nos1ap	1.32272e-57	0.428122	0.666	0.393	2.09135e-53
Tusc3	1.32336e-57	0.788814	0.678	0.438	2.09236e-53
Morf4l1	1.45495e-57	0.43944	0.944	0.786	2.30043e-53
Arpc1b	1.74954e-57	0.421504	0.957	0.811	2.76619e-53
Sem1	2.19893e-57	0.39881	0.976	0.838	3.47672e-53
H2-D1	2.21942e-57	0.307842	0.986	0.899	3.50913e-53
Tet3	2.56494e-57	0.584039	0.806	0.559	4.05543e-53
Pex7	2.57056e-57	0.650486	0.749	0.52	4.06431e-53
Mydgf	4.48685e-57	0.467626	0.956	0.797	7.09415e-53
Kif1c	4.53408e-57	0.594667	0.696	0.444	7.16883e-53
Stx8	5.91604e-57	0.555847	0.858	0.66	9.35386e-53
Sowaha	6.22761e-57	1.43948	0.355	0.139	9.84648e-53
Arhgef2	7.01217e-57	0.960051	0.485	0.235	1.10869e-52
Tbc1d30	7.9491e-57	0.550768	0.768	0.519	1.25683e-52
Actb	9.23476e-57	0.262782	0.998	0.985	1.46011e-52
Selenos	9.89743e-57	0.464448	0.976	0.826	1.56488e-52
Synj2	1.04294e-56	0.711636	0.741	0.505	1.64899e-52
Spire1	1.13048e-56	0.760175	0.484	0.234	1.7874e-52
Smagp	1.21173e-56	0.397631	0.944	0.767	1.91587e-52
Lcor	1.3201e-56	0.479942	0.911	0.694	2.08721e-52
Lamtor2	1.35983e-56	0.46412	0.971	0.83	2.15002e-52
Ebp	1.52444e-56	0.448757	0.915	0.734	2.4103e-52
Gpr160	1.82136e-56	0.729301	0.535	0.274	2.87976e-52
Cog5	2.30913e-56	0.63514	0.835	0.604	3.65097e-52
Mroh3	3.28537e-56	0.590902	0.518	0.254	5.19449e-52
Tax1bp3	3.49495e-56	0.56163	0.652	0.384	5.52586e-52
Ica1	4.45883e-56	0.441299	0.949	0.736	7.04986e-52
Mgat4b	4.58431e-56	0.516627	0.873	0.686	7.24826e-52
Aak1	4.8976e-56	0.677611	0.726	0.474	7.74359e-52
Far2	4.99532e-56	0.527807	0.788	0.496	7.8981e-52
Rnf149	5.07376e-56	0.525167	0.815	0.576	8.02213e-52
Mapk14	5.18808e-56	0.590625	0.825	0.585	8.20288e-52
Ifih1	5.50924e-56	0.416231	0.728	0.498	8.71065e-52
Prelid2	7.07141e-56	0.666415	0.727	0.478	1.11806e-51
Taok3	7.42813e-56	0.449624	0.943	0.746	1.17446e-51
Ywhaz	8.05418e-56	0.404461	0.977	0.846	1.27345e-51
Asah1	8.34588e-56	0.693737	0.699	0.467	1.31957e-51
Tmem181a	9.25093e-56	0.773991	0.727	0.502	1.46266e-51
Esrp1	9.42351e-56	0.523203	0.932	0.74	1.48995e-51
Kcnk1	1.1733e-55	0.44351	0.961	0.81	1.8551e-51
Ffar2	1.21918e-55	1.15809	0.552	0.316	1.92765e-51
Pold4	1.21984e-55	0.756544	0.694	0.478	1.92869e-51
Zfp148	1.24177e-55	0.562492	0.896	0.679	1.96336e-51
Cutc	1.62249e-55	0.813507	0.616	0.381	2.56533e-51
Ogdh	1.74445e-55	0.363308	0.966	0.79	2.75816e-51
Nbeal1	2.0153e-55	0.560479	0.776	0.534	3.18639e-51
Parp14	2.29223e-55	0.330286	0.565	0.306	3.62424e-51
Trio	2.70076e-55	0.601688	0.723	0.478	4.27017e-51
Tars	3.22206e-55	0.627882	0.864	0.68	5.0944e-51
Creb3l2	3.34438e-55	0.789851	0.708	0.49	5.2878e-51
Frmd4b	3.36177e-55	0.631777	0.789	0.566	5.3153e-51
Slc2a10	5.2074e-55	1.15326	0.441	0.207	8.23343e-51
Micu2	5.26871e-55	0.410443	0.891	0.67	8.33036e-51
Itgb1	5.38078e-55	0.392223	0.896	0.673	8.50755e-51
Tram1	5.41785e-55	0.454653	0.974	0.82	8.56616e-51
Eri3	5.51363e-55	0.678863	0.792	0.571	8.7176e-51
Rere	5.64774e-55	0.436277	0.966	0.79	8.92965e-51
Ift172	6.76336e-55	0.726242	0.703	0.464	1.06935e-50
Marchf8	6.94001e-55	0.730711	0.734	0.508	1.09729e-50
Txnip	7.30641e-55	0.618346	0.913	0.772	1.15522e-50
Smad1	9.38842e-55	0.561324	0.883	0.67	1.4844e-50
Ppard	9.70459e-55	0.434067	0.868	0.664	1.53439e-50
Dusp3	1.03364e-54	1.25963	0.442	0.213	1.6343e-50
Exoc4	1.07221e-54	0.618372	0.898	0.67	1.69528e-50
Pdia6	1.07735e-54	0.497643	0.985	0.845	1.7034e-50
Fdft1	1.14175e-54	0.864637	0.686	0.464	1.80522e-50
Litaf	1.31069e-54	0.331013	0.926	0.741	2.07233e-50
Trip11	1.54119e-54	0.510314	0.925	0.726	2.43677e-50
2310039H08Rik	1.5973e-54	0.601693	0.849	0.651	2.52549e-50
Fam20b	1.77746e-54	0.495524	0.898	0.696	2.81034e-50
Tmem65	1.7882e-54	0.762415	0.665	0.434	2.82732e-50
Arfgap3	1.81355e-54	0.407647	0.947	0.775	2.8674e-50
Ocln	1.84289e-54	0.435384	0.892	0.689	2.9138e-50
Grk2	1.84798e-54	0.489968	0.877	0.696	2.92184e-50
Mlx	1.92213e-54	0.600488	0.76	0.545	3.03908e-50
Plpp1	2.00405e-54	0.548635	0.722	0.487	3.1686e-50
Ndufv3	2.4994e-54	0.410518	0.954	0.79	3.95181e-50
Luzp1	3.02836e-54	0.333064	0.88	0.653	4.78814e-50
Pde4dip	3.71197e-54	0.4158	0.837	0.636	5.869e-50
Smarca2	4.43934e-54	0.5534	0.803	0.553	7.01904e-50
H2-T22	4.74903e-54	0.59946	0.746	0.528	7.5087e-50
Apeh	4.80069e-54	0.677104	0.748	0.526	7.59037e-50
St3gal3	4.87693e-54	0.731786	0.772	0.538	7.71092e-50
Chmp5	5.14048e-54	0.517639	0.862	0.66	8.12761e-50
Tmem9b	5.33629e-54	0.550447	0.745	0.512	8.43721e-50
1700025G04Rik	6.28046e-54	1.12391	0.581	0.349	9.93003e-50
Itga3	6.91108e-54	0.601161	0.6	0.347	1.09271e-49
Ech1	7.16513e-54	0.468721	0.927	0.754	1.13288e-49
Vcl	7.33811e-54	0.761748	0.747	0.517	1.16023e-49
Cdc42bpa	9.30087e-54	0.503991	0.743	0.5	1.47056e-49
Ckmt1	9.41721e-54	0.273782	0.926	0.739	1.48895e-49
Grk3	1.13324e-53	1.10293	0.54	0.313	1.79176e-49
Osbpl9	1.19646e-53	0.5369	0.8	0.576	1.89172e-49
Trappc2l	1.28637e-53	0.57342	0.8	0.607	2.03387e-49
Smim15	1.79553e-53	0.544159	0.674	0.436	2.83892e-49
Ptprf	1.83678e-53	0.423691	0.876	0.647	2.90414e-49
Clic1	1.97842e-53	0.282757	0.97	0.802	3.12808e-49
Stx5a	2.02889e-53	0.547787	0.892	0.7	3.20788e-49
Rbm33	2.47737e-53	0.578434	0.794	0.566	3.91696e-49
Vapa	2.67634e-53	0.398067	0.97	0.82	4.23155e-49
Cttn	2.85536e-53	0.593345	0.73	0.507	4.51462e-49
Dcbld1	3.13961e-53	0.659397	0.726	0.478	4.96403e-49
Atp6v1a	3.16285e-53	0.665544	0.688	0.456	5.00077e-49
Mob4	3.18763e-53	0.465736	0.934	0.757	5.03997e-49
Atp6v0e	3.30022e-53	0.422108	0.917	0.745	5.21798e-49
Eif2ak4	3.93939e-53	0.838269	0.625	0.386	6.22856e-49
Tmem164	4.05704e-53	0.523958	0.792	0.552	6.41459e-49
Slc6a20a	4.18121e-53	0.487704	0.396	0.157	6.61091e-49
Dync1h1	4.27121e-53	0.409497	0.902	0.701	6.7532e-49
Krtcap2	4.27398e-53	0.412546	0.986	0.87	6.75759e-49
Eif6	4.40692e-53	0.381458	0.964	0.807	6.96778e-49
Fam135a	4.55137e-53	0.352029	0.916	0.696	7.19617e-49
Jpt1	5.15997e-53	0.2555	0.955	0.756	8.15843e-49
Tent5a	6.56472e-53	0.333544	0.864	0.654	1.03795e-48
Fgfr3	7.35107e-53	0.942456	0.596	0.364	1.16228e-48
0610040J01Rik	8.31419e-53	0.595039	0.853	0.642	1.31456e-48
Ccdc186	8.36865e-53	0.731827	0.711	0.482	1.32317e-48
Igdcc4	8.64286e-53	1.0944	0.517	0.291	1.36652e-48
Nbea	9.43078e-53	0.610041	0.835	0.595	1.4911e-48
Ecpas	9.48858e-53	0.510733	0.9	0.691	1.50024e-48
Snapc5	1.10162e-52	0.598448	0.73	0.487	1.74177e-48
mt-Nd1	1.37246e-52	0.301674	0.998	0.936	2.17e-48
Fam20a	1.67722e-52	0.872495	0.589	0.345	2.65186e-48
Rbfox2	1.95759e-52	0.509863	0.837	0.604	3.09514e-48
Avl9	1.99632e-52	0.682256	0.699	0.469	3.15638e-48
Pttg1ip	2.83228e-52	0.547322	0.793	0.578	4.47811e-48
Fam104a	2.99645e-52	0.432671	0.925	0.755	4.73769e-48
Vamp3	2.99706e-52	0.585022	0.732	0.502	4.73865e-48
Mrpl52	3.65005e-52	0.446699	0.961	0.794	5.7711e-48
Aimp1	4.05302e-52	0.466217	0.914	0.706	6.40823e-48
Sec22b	4.86536e-52	0.490781	0.826	0.619	7.69262e-48
Arhgap18	5.01773e-52	0.458227	0.785	0.545	7.93354e-48
Arcn1	5.83938e-52	0.508874	0.922	0.748	9.23264e-48
Lrrc59	6.10399e-52	0.544127	0.893	0.727	9.65102e-48
Shroom2	7.26381e-52	0.765802	0.684	0.432	1.14848e-47
Pdcd4	7.47053e-52	0.413729	0.974	0.808	1.18117e-47
Arhgap26	7.54922e-52	0.463966	0.626	0.365	1.19361e-47
Rfc1	8.35079e-52	0.409985	0.95	0.764	1.32034e-47
Yipf3	1.04228e-51	0.470093	0.907	0.735	1.64794e-47
Epb41l2	1.11444e-51	0.526833	0.782	0.536	1.76204e-47
Nlrc4	1.39623e-51	0.437371	0.926	0.741	2.20758e-47
Atg4d	1.54469e-51	0.622815	0.735	0.518	2.44231e-47
Sil1	1.61276e-51	0.686707	0.863	0.666	2.54994e-47
Prr13	1.90124e-51	0.390722	0.903	0.693	3.00605e-47
Mon1a	1.90992e-51	0.575762	0.779	0.556	3.01978e-47
Acss1	1.97837e-51	0.679337	0.71	0.462	3.128e-47
Spty2d1	2.05411e-51	0.780258	0.622	0.401	3.24775e-47
Spred2	2.42103e-51	0.706582	0.76	0.525	3.8279e-47
Lmbrd2	2.43976e-51	0.65099	0.753	0.543	3.8575e-47
Ier3ip1	2.94278e-51	0.447341	0.95	0.782	4.65283e-47
Rnf213	3.08562e-51	0.452339	0.658	0.421	4.87867e-47
Bcl2	3.46237e-51	0.828873	0.657	0.423	5.47435e-47
Hsbp1	3.80849e-51	0.433158	0.912	0.741	6.02161e-47
Mkrn1	4.20627e-51	0.413811	0.876	0.672	6.65053e-47
Tmem126a	4.90455e-51	0.495224	0.797	0.604	7.75458e-47
Dctn3	5.14447e-51	0.445589	0.886	0.7	8.13393e-47
Ddrgk1	5.17905e-51	0.491541	0.906	0.739	8.18859e-47
Fkbp9	5.36208e-51	1.28168	0.455	0.243	8.47799e-47
Fgd6	6.28347e-51	0.392981	0.609	0.362	9.93479e-47
Yipf6	6.56983e-51	0.528489	0.879	0.686	1.03876e-46
Acaca	6.80392e-51	0.628375	0.692	0.458	1.07577e-46
Mdp1	1.2824e-50	0.474262	0.809	0.589	2.0276e-46
Hras	1.69026e-50	0.499632	0.87	0.678	2.67248e-46
Igf2r	1.76312e-50	0.522301	0.77	0.56	2.78767e-46
Cant1	1.7985e-50	0.452827	0.862	0.671	2.84361e-46
Gmppb	1.86617e-50	0.582513	0.863	0.686	2.9506e-46
Cmtm7	2.08035e-50	0.758774	0.591	0.357	3.28925e-46
Pgm3	2.22628e-50	0.6099	0.801	0.611	3.51997e-46
Arih1	2.34089e-50	0.452106	0.924	0.704	3.70118e-46
Eif4g3	2.39494e-50	0.677456	0.801	0.575	3.78664e-46
Sec16a	2.51032e-50	0.525833	0.825	0.619	3.96907e-46
Sgpp2	3.44669e-50	0.466641	0.892	0.676	5.44956e-46
Lnpep	3.59826e-50	0.558277	0.849	0.644	5.68921e-46
Tom1l1	3.87769e-50	0.456576	0.782	0.572	6.13102e-46
Gnb2	4.10381e-50	0.392213	0.974	0.863	6.48854e-46
Capza1	4.44252e-50	0.439687	0.882	0.669	7.02406e-46
Slc37a3	4.90198e-50	0.769585	0.628	0.408	7.75052e-46
Acer3	4.9411e-50	0.740073	0.614	0.372	7.81237e-46
Ppp1r13b	4.96467e-50	0.50409	0.836	0.631	7.84963e-46
Rab1a	5.01111e-50	0.403019	0.967	0.83	7.92307e-46
Lap3	6.09659e-50	0.364159	0.878	0.685	9.63932e-46
Ppm1h	7.20368e-50	0.608347	0.791	0.576	1.13897e-45
Eepd1	7.4238e-50	0.619306	0.756	0.538	1.17378e-45
Cyfip1	8.82172e-50	0.456716	0.798	0.558	1.3948e-45
Tpd52l1	9.02417e-50	0.606828	0.815	0.587	1.42681e-45
Abcd3	9.3624e-50	0.518456	0.787	0.573	1.48029e-45
Copg1	1.07516e-49	0.523943	0.823	0.627	1.69994e-45
Dpf3	1.12233e-49	0.781511	0.469	0.235	1.77452e-45
Fam83e	1.28463e-49	0.26184	0.868	0.696	2.03113e-45
Svip	1.31111e-49	0.520611	0.814	0.61	2.07299e-45
Gse1	1.37228e-49	0.484306	0.818	0.593	2.16971e-45
Calml4	1.51568e-49	0.374034	0.974	0.839	2.39645e-45
Ppp3ca	1.72038e-49	0.357356	0.958	0.776	2.7201e-45
Zdhhc9	1.97445e-49	0.760408	0.679	0.467	3.12181e-45
Pcbd1	2.11065e-49	0.488366	0.896	0.723	3.33715e-45
Ntan1	2.14803e-49	0.579218	0.729	0.514	3.39625e-45
Ndufs4	2.19416e-49	0.400574	0.952	0.797	3.46918e-45
Tmem184a	3.06767e-49	0.71157	0.694	0.486	4.85029e-45
Gdpd1	3.38712e-49	0.434159	0.946	0.755	5.35537e-45
Rab7	3.46844e-49	0.391033	0.877	0.697	5.48396e-45
Scfd1	4.25242e-49	0.559775	0.852	0.652	6.7235e-45
Slc39a8	4.94693e-49	0.637654	0.783	0.568	7.82159e-45
Efcab14	5.78306e-49	0.458155	0.818	0.601	9.14359e-45
Rhoa	6.24141e-49	0.344535	0.982	0.862	9.86829e-45
Sqle	6.35146e-49	0.60134	0.627	0.39	1.00423e-44
Magi3	7.21773e-49	0.366027	0.878	0.648	1.1412e-44
Rreb1	7.34545e-49	0.420823	0.904	0.656	1.16139e-44
Rnf14	7.38281e-49	0.560433	0.677	0.453	1.1673e-44
Bri3	7.46681e-49	0.340162	0.971	0.865	1.18058e-44
Smg1	7.95499e-49	0.301192	0.91	0.712	1.25776e-44
Apc	8.1064e-49	0.442089	0.837	0.618	1.2817e-44
Carhsp1	8.71679e-49	0.404857	0.924	0.748	1.37821e-44
Hsh2d	9.29243e-49	0.997813	0.377	0.165	1.46923e-44
Niban1	9.98779e-49	1.0426	0.369	0.159	1.57917e-44
Rnf128	1.00726e-48	0.287717	0.963	0.808	1.59258e-44
Slc7a4	1.04675e-48	0.807827	0.615	0.408	1.65502e-44
Slc6a6	1.25788e-48	0.433329	0.854	0.641	1.98883e-44
Peli1	1.34348e-48	0.448596	0.82	0.592	2.12417e-44
Arpc1a	1.42613e-48	0.433491	0.926	0.756	2.25486e-44
Mapkapk2	1.50442e-48	0.602154	0.69	0.48	2.37863e-44
Arf3	1.68969e-48	0.477071	0.835	0.623	2.67156e-44
Lims1	2.02003e-48	0.529708	0.809	0.598	3.19386e-44
Ankrd17	2.04852e-48	0.427078	0.96	0.761	3.23892e-44
Mansc1	2.06867e-48	0.719607	0.728	0.528	3.27078e-44
Pde9a	2.1702e-48	0.609481	0.663	0.445	3.43131e-44
Neo1	2.2005e-48	0.556846	0.769	0.528	3.47921e-44
Man1a	2.24166e-48	0.440809	0.907	0.729	3.54429e-44
Tanc1	2.52045e-48	0.665124	0.723	0.497	3.98509e-44
Gal3st2	2.66806e-48	0.607127	0.636	0.4	4.21847e-44
Fto	2.97531e-48	0.496418	0.867	0.635	4.70426e-44
Arhgef11	3.70133e-48	0.481299	0.761	0.518	5.85218e-44
Atg5	3.77465e-48	0.632821	0.762	0.564	5.9681e-44
Deptor	3.97567e-48	0.519179	0.894	0.679	6.28594e-44
Txndc11	4.36094e-48	0.603881	0.818	0.629	6.89508e-44
Pafah1b1	4.64255e-48	0.426364	0.935	0.767	7.34034e-44
Mef2a	5.3499e-48	0.458083	0.765	0.531	8.45872e-44
Sipa1l2	5.65605e-48	0.648059	0.589	0.353	8.94278e-44
Stard4	5.82097e-48	0.47484	0.807	0.619	9.20354e-44
Cept1	6.33447e-48	0.487454	0.797	0.597	1.00154e-43
Rb1	6.51678e-48	0.437527	0.726	0.493	1.03037e-43
Sptan1	7.01215e-48	0.516086	0.787	0.553	1.10869e-43
Lurap1l	7.97061e-48	0.462442	0.868	0.67	1.26023e-43
Pcbp1	8.09291e-48	0.411638	0.967	0.826	1.27957e-43
Cox14	8.61388e-48	0.339832	0.927	0.741	1.36194e-43
Herc4	8.67842e-48	0.629903	0.743	0.497	1.37215e-43
Kif1b	8.77597e-48	0.456631	0.897	0.697	1.38757e-43
Sec62	9.35972e-48	0.380578	0.972	0.814	1.47987e-43
Wac	9.50853e-48	0.484318	0.878	0.664	1.50339e-43
Bmpr1a	1.00091e-47	0.496107	0.855	0.627	1.58254e-43
Zfp462	1.06763e-47	0.814688	0.644	0.408	1.68803e-43
Tbc1d23	1.26194e-47	0.563646	0.746	0.52	1.99525e-43
Thrb	1.32492e-47	0.481422	0.848	0.61	2.09483e-43
Pyroxd1	1.36322e-47	0.692315	0.564	0.331	2.15538e-43
Fcho2	1.49811e-47	0.393342	0.88	0.675	2.36866e-43
Casp1	1.56286e-47	0.415859	0.721	0.461	2.47104e-43
Myo6	1.56453e-47	0.326587	0.968	0.794	2.47369e-43
Usp6nl	1.6681e-47	0.445854	0.805	0.581	2.63743e-43
Itch	1.70911e-47	0.443563	0.886	0.705	2.70228e-43
Rap1a	1.95848e-47	0.394706	0.926	0.765	3.09655e-43
Hip1r	2.09937e-47	0.665887	0.693	0.477	3.31931e-43
Rapgef3	2.2289e-47	0.737075	0.583	0.359	3.52412e-43
Nsf	2.41701e-47	0.674567	0.75	0.534	3.82153e-43
Gata6	2.97311e-47	0.47951	0.863	0.641	4.70078e-43
Ap1g1	3.0845e-47	0.523163	0.779	0.572	4.8769e-43
Spop	3.55255e-47	0.378336	0.963	0.805	5.61693e-43
Themis3	3.68094e-47	0.812147	0.414	0.2	5.81994e-43
Strn3	3.72033e-47	0.52189	0.867	0.646	5.88222e-43
Slc12a2	3.83485e-47	0.321717	0.986	0.835	6.06328e-43
Prox1	4.08964e-47	1.13498	0.489	0.271	6.46613e-43
Vps4b	4.34231e-47	0.517587	0.817	0.613	6.86562e-43
Chd6	4.73428e-47	0.553316	0.829	0.599	7.48537e-43
Degs2	4.84367e-47	0.296102	0.96	0.83	7.65832e-43
Wasf2	6.27777e-47	0.374294	0.893	0.656	9.92578e-43
B3gnt3	6.91662e-47	0.462338	0.724	0.497	1.09359e-42
Slc35a3	7.53306e-47	0.479643	0.899	0.713	1.19105e-42
Rap1b	9.07006e-47	0.440735	0.836	0.655	1.43407e-42
Rab21	1.00074e-46	0.530659	0.812	0.615	1.58227e-42
Atp6v1e1	1.09745e-46	0.468142	0.87	0.678	1.73517e-42
Kdm5d	1.12941e-46	0.747016	0.509	0.285	1.78571e-42
Clcn3	1.31037e-46	0.391132	0.941	0.76	2.07183e-42
B4galnt1	1.31124e-46	0.363833	0.941	0.775	2.0732e-42
Mink1	1.85399e-46	0.452592	0.73	0.523	2.93134e-42
G3bp2	2.03689e-46	0.357559	0.87	0.656	3.22053e-42
Tma7	2.1259e-46	0.316628	0.969	0.826	3.36126e-42
Mbd5	2.43562e-46	0.555599	0.773	0.544	3.85096e-42
Ncoa1	2.62363e-46	0.552504	0.853	0.638	4.14823e-42
Tmem254	3.0881e-46	0.444388	0.796	0.579	4.88259e-42
Gramd3	3.5478e-46	0.401082	0.779	0.577	5.60943e-42
Fkbp1a	3.68571e-46	0.459263	0.922	0.759	5.82748e-42
Dgkd	3.83066e-46	0.529404	0.828	0.623	6.05666e-42
Zcrb1	3.952e-46	0.455898	0.858	0.672	6.2485e-42
Plgrkt	4.0954e-46	0.41705	0.844	0.62	6.47523e-42
Rasal2	5.2085e-46	0.657556	0.715	0.497	8.23516e-42
Ptov1	5.39179e-46	0.480349	0.892	0.692	8.52496e-42
Tox	5.76014e-46	0.413795	0.977	0.803	9.10736e-42
Lyst	6.14926e-46	0.835449	0.535	0.321	9.7226e-42
Edf1	6.53389e-46	0.293687	0.982	0.888	1.03307e-41
Slc5a9	6.56145e-46	1.10949	0.401	0.193	1.03743e-41
Cops4	7.04032e-46	0.458416	0.854	0.662	1.11314e-41
Ccser1	8.65e-46	0.367419	0.969	0.803	1.36765e-41
Fam98a	9.15845e-46	0.763596	0.657	0.45	1.44804e-41
Ambra1	9.24953e-46	0.383172	0.882	0.664	1.46244e-41
Cotl1	1.02579e-45	0.338691	0.709	0.414	1.62188e-41
Cpq	1.19555e-45	0.554376	0.822	0.609	1.89028e-41
Stat3	1.21035e-45	0.479978	0.856	0.654	1.91368e-41
Kdm4c	1.32274e-45	0.559126	0.751	0.518	2.09138e-41
Ubr3	1.33848e-45	0.48497	0.813	0.598	2.11627e-41
Laptm4a	1.36189e-45	0.416475	0.927	0.757	2.15328e-41
Cdc42	1.36447e-45	0.311618	0.958	0.828	2.15737e-41
Cds1	1.43439e-45	0.470936	0.714	0.469	2.26792e-41
Exoc5	1.61375e-45	0.316958	0.756	0.542	2.5515e-41
Clrn3	1.78098e-45	0.48848	0.695	0.474	2.8159e-41
Ptprj	1.79851e-45	0.294039	0.892	0.682	2.84362e-41
Gucy2c	1.82659e-45	0.407691	0.92	0.735	2.88802e-41
Rasa2	1.90222e-45	0.331307	0.826	0.592	3.00759e-41
Azi2	1.96225e-45	0.416739	0.821	0.626	3.10251e-41
Lamtor1	2.00364e-45	0.401175	0.839	0.636	3.16795e-41
Foxp1	2.07366e-45	0.390499	0.972	0.797	3.27866e-41
Vps54	2.08369e-45	0.399827	0.792	0.583	3.29453e-41
Copz1	2.10812e-45	0.476924	0.895	0.732	3.33315e-41
Dock8	2.20458e-45	0.66669	0.546	0.317	3.48565e-41
Stap2	2.40244e-45	0.53572	0.629	0.394	3.79849e-41
Nhlrc2	2.48977e-45	0.403676	0.836	0.614	3.93658e-41
Top2b	2.87597e-45	0.509394	0.813	0.6	4.5472e-41
Senp6	3.06399e-45	0.364532	0.939	0.749	4.84447e-41
Tmem50a	3.67417e-45	0.446516	0.86	0.676	5.80923e-41
Sec61b	4.59334e-45	0.455205	0.989	0.909	7.26252e-41
Npdc1	4.9555e-45	0.446019	0.936	0.745	7.83514e-41
Pqlc3	5.0176e-45	1.16421	0.455	0.247	7.93333e-41
Ralb	5.14834e-45	0.573933	0.592	0.364	8.14003e-41
Desi2	5.25057e-45	0.426542	0.877	0.674	8.30168e-41
Kdm3b	6.18132e-45	0.560572	0.65	0.421	9.77328e-41
Orai2	6.35043e-45	0.672021	0.521	0.302	1.00407e-40
Mocs2	7.33837e-45	0.327793	0.865	0.678	1.16027e-40
D130040H23Rik	7.57289e-45	0.957933	0.532	0.314	1.19735e-40
Plxnb2	7.68096e-45	0.27355	0.832	0.616	1.21444e-40
Asap2	7.8195e-45	0.385494	0.741	0.511	1.23634e-40
AA986860	7.93792e-45	0.265859	0.59	0.345	1.25507e-40
Trappc6b	8.17443e-45	0.508879	0.767	0.582	1.29246e-40
Pfdn5	1.05945e-44	0.274247	0.98	0.88	1.67509e-40
Zcchc7	1.09386e-44	0.403505	0.931	0.721	1.7295e-40
Selenok	1.09499e-44	0.370893	0.977	0.861	1.73129e-40
Ubc	1.132e-44	0.287623	0.992	0.915	1.7898e-40
Zfand5	1.19273e-44	0.341015	0.909	0.725	1.88582e-40
Stx7	1.26814e-44	0.559296	0.714	0.513	2.00505e-40
Vamp8	1.30757e-44	0.275441	0.968	0.848	2.06739e-40
Cox17	1.34518e-44	0.377385	0.927	0.764	2.12686e-40
Ubxn2a	1.62086e-44	0.399252	0.865	0.672	2.56274e-40
Herc1	1.62756e-44	0.489485	0.833	0.612	2.57333e-40
Ppp2r5e	1.73189e-44	0.422172	0.828	0.617	2.73829e-40
Uqcc3	1.8382e-44	0.498972	0.857	0.658	2.90638e-40
Ptpn1	2.82374e-44	0.696372	0.65	0.433	4.46461e-40
Arhgef16	2.86634e-44	0.387541	0.747	0.534	4.53197e-40
Egr1	3.37965e-44	0.757334	0.807	0.638	5.34356e-40
Kmt2c	3.71302e-44	0.362015	0.903	0.703	5.87066e-40
Rabgap1l	3.82505e-44	0.381374	0.928	0.729	6.04778e-40
Smurf2	3.88224e-44	0.425467	0.785	0.557	6.13821e-40
Dad1	3.95396e-44	0.360123	0.989	0.904	6.25161e-40
Kansl1	3.98504e-44	0.395909	0.935	0.733	6.30075e-40
Nckap1	4.43742e-44	0.320557	0.914	0.737	7.016e-40
Dbnl	5.45484e-44	0.466048	0.754	0.524	8.62464e-40
Rnf7	5.46905e-44	0.457219	0.847	0.677	8.64712e-40
Baiap2l2	5.78688e-44	0.440331	0.899	0.729	9.14963e-40
Gpt2	5.85632e-44	0.72034	0.549	0.34	9.25943e-40
1500009L16Rik	6.43113e-44	0.770564	0.429	0.212	1.01683e-39
Atraid	6.72358e-44	0.545589	0.758	0.557	1.06306e-39
Rnf6	6.74783e-44	0.589308	0.72	0.518	1.0669e-39
Sacm1l	7.00746e-44	0.598375	0.705	0.506	1.10795e-39
Capn13	7.18049e-44	0.287649	0.509	0.271	1.13531e-39
Elovl6	7.54382e-44	0.589064	0.621	0.392	1.19275e-39
Enox2	7.59465e-44	0.513366	0.743	0.529	1.20079e-39
Sec23a	8.438e-44	0.50492	0.688	0.475	1.33413e-39
Syk	9.42e-44	0.756009	0.402	0.199	1.4894e-39
Arsg	9.69256e-44	1.06729	0.466	0.269	1.53249e-39
Shb	9.70003e-44	0.630676	0.691	0.476	1.53367e-39
Mat2a	1.07648e-43	0.479438	0.842	0.628	1.70203e-39
Zfp710	1.11136e-43	0.646465	0.632	0.414	1.75717e-39
Prorsd1	1.11665e-43	0.752347	0.632	0.436	1.76554e-39
Mindy2	1.2617e-43	0.582628	0.686	0.48	1.99487e-39
Phkb	1.32962e-43	0.479057	0.858	0.648	2.10227e-39
Bcl11b	1.52228e-43	0.590592	0.784	0.539	2.40687e-39
Mob2	1.72936e-43	0.48537	0.826	0.645	2.73429e-39
Eif2ak3	1.75574e-43	0.270828	0.735	0.521	2.77601e-39
Cog6	1.8341e-43	0.678232	0.639	0.44	2.89989e-39
Dip2b	2.11662e-43	0.391925	0.874	0.67	3.34659e-39
Pja2	2.12542e-43	0.520565	0.726	0.524	3.3605e-39
Arid1b	2.18754e-43	0.275483	0.931	0.746	3.45872e-39
C77080	2.21773e-43	0.373722	0.76	0.537	3.50646e-39
Bscl2	2.29018e-43	0.551719	0.712	0.501	3.621e-39
Ptgr1	2.44899e-43	0.606855	0.659	0.439	3.87209e-39
Mtdh	2.79625e-43	0.399474	0.938	0.745	4.42116e-39
Sft2d1	2.99405e-43	0.691088	0.636	0.443	4.73389e-39
Ccdc12	2.99531e-43	0.33313	0.895	0.695	4.73588e-39
Ppm1a	3.12734e-43	0.457923	0.833	0.659	4.94464e-39
Nek6	3.53494e-43	0.621396	0.721	0.513	5.5891e-39
Zfp652	3.55613e-43	0.514244	0.785	0.582	5.6226e-39
Far1	3.73406e-43	0.926066	0.592	0.391	5.90393e-39
Golim4	4.08315e-43	0.448137	0.834	0.63	6.45587e-39
Zfp664	4.2393e-43	0.590175	0.711	0.505	6.70276e-39
Fam172a	4.4179e-43	0.509035	0.793	0.572	6.98515e-39
Ascc3	4.49511e-43	0.307594	0.891	0.69	7.10722e-39
Slc7a6	5.15217e-43	1.19757	0.459	0.257	8.1461e-39
Golga3	5.61971e-43	0.815676	0.637	0.443	8.88533e-39
Rsf1	5.79843e-43	0.567943	0.785	0.577	9.1679e-39
Lss	5.94169e-43	1.39726	0.308	0.128	9.3944e-39
Rmdn1	6.71201e-43	0.685604	0.605	0.401	1.06124e-38
Khnyn	6.94715e-43	0.396102	0.592	0.366	1.09841e-38
Ndufb10	7.12978e-43	0.255798	0.943	0.78	1.12729e-38
Acap2	8.24704e-43	0.377088	0.777	0.556	1.30394e-38
Inava	8.43881e-43	0.348611	0.726	0.509	1.33426e-38
Maged1	8.48342e-43	0.74946	0.622	0.434	1.34131e-38
Nxnl2	8.74454e-43	1.21089	0.416	0.224	1.3826e-38
Map3k5	8.76099e-43	0.47674	0.648	0.417	1.3852e-38
Scaf8	9.04804e-43	0.559261	0.784	0.564	1.43059e-38
Rer1	9.70367e-43	0.309701	0.932	0.784	1.53425e-38
Pdlim1	1.0108e-42	0.304103	0.973	0.834	1.59818e-38
Lyn	1.02891e-42	0.45217	0.703	0.467	1.6268e-38
Dctn4	1.03891e-42	0.538635	0.786	0.588	1.64262e-38
Ssr1	1.12949e-42	0.426718	0.921	0.752	1.78584e-38
Taf10	1.1359e-42	0.398302	0.944	0.776	1.79597e-38
Atox1	1.22984e-42	0.368164	0.94	0.761	1.9445e-38
Slc16a6	1.26783e-42	0.912842	0.565	0.357	2.00457e-38
Hnf4g	1.42421e-42	0.370067	0.951	0.756	2.25182e-38
Exoc6b	1.42891e-42	0.52956	0.79	0.572	2.25925e-38
Txn1	1.56929e-42	0.276229	0.998	0.959	2.48121e-38
Mgat5	1.63342e-42	0.305352	0.973	0.811	2.5826e-38
Cdk13	2.00261e-42	0.446488	0.839	0.615	3.16633e-38
Birc6	2.08873e-42	0.362978	0.934	0.757	3.3025e-38
Tmem87a	2.37021e-42	0.571516	0.667	0.43	3.74754e-38
Wdr1	2.49884e-42	0.336776	0.851	0.674	3.95092e-38
Dennd1b	2.64295e-42	0.461972	0.824	0.622	4.17877e-38
Csnk1g1	2.69207e-42	0.541187	0.762	0.549	4.25643e-38
Lrp6	2.69329e-42	0.431143	0.76	0.551	4.25837e-38
Pkp2	3.09322e-42	0.601973	0.716	0.513	4.89068e-38
Atg3	3.22673e-42	0.562114	0.778	0.588	5.10178e-38
Nktr	3.92336e-42	0.418205	0.933	0.734	6.20322e-38
Gsk3b	4.1508e-42	0.332999	0.915	0.713	6.56283e-38
Tm2d1	4.16749e-42	0.547872	0.71	0.519	6.58921e-38
Erlin1	4.63878e-42	1.03082	0.431	0.232	7.33437e-38
Btbd9	4.7327e-42	0.310891	0.87	0.665	7.48287e-38
Vwa5a	4.9545e-42	0.833735	0.557	0.353	7.83356e-38
Hipk1	5.05395e-42	0.485142	0.773	0.558	7.99079e-38
Fhip1b	5.22336e-42	0.355179	0.687	0.46	8.25866e-38
N4bp1	5.25685e-42	0.326019	0.786	0.598	8.31161e-38
Stk24	5.71647e-42	0.451629	0.78	0.579	9.03831e-38
Insig1	6.33947e-42	0.808863	0.648	0.455	1.00233e-37
Pld1	6.74478e-42	0.26975	0.946	0.756	1.06642e-37
Cyth3	6.76498e-42	0.73951	0.464	0.252	1.06961e-37
Uba1	7.89893e-42	0.401215	0.903	0.74	1.2489e-37
Zmiz1	7.9544e-42	0.328885	0.79	0.574	1.25767e-37
Ank3	8.10713e-42	0.40674	0.898	0.684	1.28182e-37
Uggt1	8.12783e-42	0.48143	0.879	0.687	1.28509e-37
Synrg	8.426e-42	0.411952	0.706	0.498	1.33223e-37
Chd7	8.60775e-42	0.454427	0.876	0.653	1.36097e-37
Tmem258	9.61377e-42	0.424622	0.957	0.809	1.52003e-37
Vta1	9.63351e-42	0.537773	0.678	0.47	1.52315e-37
Lsr	1.0357e-41	0.292591	0.976	0.837	1.63754e-37
Sar1a	1.06398e-41	0.4608	0.894	0.718	1.68226e-37
Clock	1.15896e-41	0.461614	0.756	0.549	1.83243e-37
Pgap4	1.17165e-41	0.495827	0.802	0.626	1.8525e-37
Psen1	1.38287e-41	0.400891	0.848	0.665	2.18646e-37
Ncoa3	1.40752e-41	0.48678	0.572	0.348	2.22543e-37
Sec61g	1.63012e-41	0.401675	0.988	0.914	2.57739e-37
Jmjd1c	1.90524e-41	0.366424	0.835	0.624	3.01237e-37
Krtcap3	2.01164e-41	0.419323	0.837	0.633	3.1806e-37
Llgl2	2.24031e-41	0.420502	0.791	0.609	3.54216e-37
Ubn1	2.29072e-41	0.416462	0.836	0.649	3.62186e-37
Fam120a	2.62145e-41	0.314421	0.945	0.797	4.14478e-37
Rpn2	2.77913e-41	0.347438	0.974	0.853	4.39408e-37
Vti1a	2.81118e-41	0.42287	0.876	0.666	4.44476e-37
Stt3a	2.94657e-41	0.403191	0.942	0.77	4.65883e-37
Epas1	3.04864e-41	0.778403	0.383	0.185	4.8202e-37
Tmco4	3.46694e-41	0.48702	0.619	0.402	5.48157e-37
Atp6v0a1	3.91408e-41	0.442187	0.554	0.34	6.18856e-37
Ggnbp2	4.24058e-41	0.358925	0.915	0.715	6.70477e-37
2610528J11Rik	4.74185e-41	0.608962	0.68	0.482	7.49733e-37
Relch	4.76335e-41	0.438951	0.773	0.541	7.53134e-37
Emc7	4.80864e-41	0.541817	0.759	0.574	7.60294e-37
Metap2	4.84132e-41	0.322324	0.889	0.705	7.65461e-37
Papola	5.32817e-41	0.371231	0.975	0.823	8.42437e-37
mt-Nd2	6.20988e-41	0.274438	0.997	0.936	9.81845e-37
Nus1	7.16895e-41	0.50485	0.788	0.609	1.13348e-36
Nipbl	7.20853e-41	0.327704	0.95	0.759	1.13974e-36
Ski	7.53627e-41	0.496265	0.621	0.402	1.19156e-36
Arpc4	7.91492e-41	0.333096	0.792	0.569	1.25143e-36
Spred1	8.02295e-41	0.742545	0.535	0.318	1.26851e-36
Tmc5	8.4999e-41	0.251391	0.851	0.659	1.34392e-36
Npepps	8.57165e-41	0.338672	0.934	0.728	1.35526e-36
Rnf141	8.70144e-41	0.627959	0.639	0.43	1.37578e-36
Rps15	9.08982e-41	0.3178	0.997	0.911	1.43719e-36
Scamp5	1.0043e-40	0.40946	0.677	0.454	1.5879e-36
Dhrs1	1.09394e-40	0.60915	0.631	0.445	1.72962e-36
Zfp36l1	1.13171e-40	0.447429	0.834	0.624	1.78935e-36
Pxn	1.1742e-40	0.592551	0.745	0.554	1.85652e-36
Kdelr1	1.26579e-40	0.339884	0.955	0.807	2.00134e-36
Lrp10	1.31115e-40	0.331816	0.859	0.689	2.07305e-36
Trak1	1.57906e-40	0.280105	0.88	0.675	2.49665e-36
Mrps24	1.70579e-40	0.373496	0.953	0.789	2.69703e-36
Tom1l2	1.99144e-40	0.422217	0.689	0.479	3.14866e-36
Cracdl	2.03041e-40	0.32299	0.737	0.526	3.21028e-36
Yipf5	2.03201e-40	0.435876	0.851	0.677	3.21282e-36
Mid2	2.14859e-40	0.823308	0.517	0.314	3.39714e-36
Casp4	2.31164e-40	0.298814	0.674	0.445	3.65493e-36
Mcoln2	2.89865e-40	0.89231	0.468	0.265	4.58305e-36
Ormdl2	2.97905e-40	0.342893	0.848	0.676	4.71017e-36
Sltm	3.38818e-40	0.357024	0.916	0.728	5.35705e-36
Dag1	3.72581e-40	0.414705	0.854	0.666	5.89088e-36
Apobec3	3.82938e-40	0.523434	0.741	0.553	6.05463e-36
Scand1	4.10656e-40	0.282203	0.943	0.799	6.49288e-36
Ncor1	4.2359e-40	0.314128	0.966	0.766	6.69738e-36
Tjp3	5.36715e-40	0.253234	0.815	0.602	8.486e-36
Mtmr3	6.03519e-40	0.472449	0.813	0.614	9.54224e-36
Fis1	6.42775e-40	0.284637	0.944	0.808	1.01629e-35
Fnip1	6.46457e-40	0.35697	0.765	0.556	1.02211e-35
Tnik	6.49818e-40	0.439223	0.683	0.44	1.02743e-35
Cep350	7.51988e-40	0.395858	0.792	0.59	1.18897e-35
Cux1	8.11422e-40	0.370663	0.835	0.627	1.28294e-35
Bend7	8.89136e-40	0.457764	0.673	0.458	1.40581e-35
Map2k4	9.05238e-40	0.355562	0.74	0.53	1.43127e-35
Tmed4	1.00499e-39	0.490762	0.781	0.616	1.58899e-35
Srp14	1.01338e-39	0.406076	0.923	0.76	1.60226e-35
Sec14l2	1.03688e-39	0.995092	0.419	0.23	1.63941e-35
Rapgef6	1.05457e-39	0.44137	0.829	0.616	1.66738e-35
Pdia4	1.11697e-39	0.576032	0.768	0.57	1.76604e-35
Kat6b	1.13002e-39	0.542585	0.744	0.534	1.78668e-35
Arfgap1	1.1493e-39	0.556048	0.684	0.492	1.81716e-35
Rab5c	1.15134e-39	0.343885	0.838	0.655	1.82038e-35
Atp6v0c	1.2074e-39	0.283155	0.961	0.825	1.90902e-35
Rbm39	1.24139e-39	0.333174	0.979	0.829	1.96277e-35
Rab5a	1.44468e-39	0.42688	0.794	0.609	2.28419e-35
Brd1	1.49711e-39	0.332528	0.82	0.61	2.36708e-35
Crim1	1.64022e-39	0.252252	0.716	0.497	2.59335e-35
Atp5e	1.77167e-39	0.276349	0.993	0.923	2.80118e-35
Map3k14	1.8334e-39	0.856155	0.622	0.421	2.89878e-35
Tmcc1	1.85119e-39	0.361387	0.857	0.65	2.92692e-35
Lamtor5	2.11842e-39	0.353264	0.819	0.62	3.34944e-35
Slc39a7	2.14066e-39	0.450235	0.836	0.659	3.3846e-35
Rac1	2.33172e-39	0.270066	0.966	0.84	3.68669e-35
Rassf3	2.42398e-39	0.353031	0.804	0.61	3.83256e-35
Ddx50	2.44614e-39	0.440301	0.824	0.627	3.86759e-35
Dapp1	2.46062e-39	0.559908	0.466	0.255	3.89049e-35
Ypel3	3.48541e-39	0.413063	0.779	0.595	5.51078e-35
Wipf2	3.55369e-39	0.513788	0.656	0.444	5.61874e-35
Tmc6	3.82549e-39	0.513081	0.683	0.505	6.04848e-35
Tpp2	4.32917e-39	0.477805	0.761	0.57	6.84486e-35
Man2a1	4.80684e-39	0.413082	0.916	0.735	7.60009e-35
Srpr	5.50388e-39	0.410501	0.91	0.747	8.70219e-35
mt-Co1	5.75201e-39	0.253497	1	0.989	9.09451e-35
Alcam	5.99199e-39	0.609866	0.774	0.573	9.47394e-35
H2-Q2	6.73056e-39	0.417009	0.752	0.592	1.06417e-34
Chd2	7.05082e-39	0.370242	0.83	0.625	1.1148e-34
Kmt2e	7.16631e-39	0.386865	0.862	0.67	1.13306e-34
Rab18	7.33704e-39	0.487447	0.793	0.616	1.16006e-34
Tbc1d5	8.92953e-39	0.52819	0.777	0.562	1.41185e-34
Syap1	9.34543e-39	0.53229	0.635	0.432	1.47761e-34
Arhgef5	9.98963e-39	0.352543	0.702	0.502	1.57946e-34
Lrba	1.02434e-38	0.33304	0.9	0.687	1.61959e-34
Ten1	1.1089e-38	0.446382	0.782	0.575	1.75327e-34
Dipk1a	1.12339e-38	0.742894	0.522	0.315	1.77619e-34
Rcor1	1.22527e-38	0.392519	0.803	0.602	1.93727e-34
Usp34	1.33275e-38	0.347517	0.93	0.749	2.10722e-34
Lmbrd1	1.36478e-38	0.464269	0.711	0.524	2.15785e-34
Rnf186	1.47294e-38	0.318324	0.854	0.633	2.32887e-34
Paip2	1.52533e-38	0.318175	0.922	0.744	2.4117e-34
Tmc4	1.53282e-38	0.32973	0.889	0.712	2.42354e-34
Stxbp3	1.59518e-38	0.315771	0.689	0.479	2.52213e-34
Osbpl8	1.84703e-38	0.591813	0.554	0.348	2.92034e-34
Tbl1xr1	2.00326e-38	0.454073	0.802	0.606	3.16735e-34
Dpm2	2.01618e-38	0.450181	0.765	0.59	3.18778e-34
Vasp	2.20615e-38	0.286956	0.896	0.731	3.48814e-34
Tbc1d8b	2.28259e-38	0.698137	0.575	0.372	3.60901e-34
Rab11b	2.29483e-38	0.383103	0.83	0.657	3.62836e-34
Dusp11	2.69783e-38	0.373771	0.847	0.673	4.26554e-34
Vps35l	2.84484e-38	0.590685	0.599	0.401	4.49797e-34
Tlr3	3.05775e-38	0.889294	0.391	0.207	4.83461e-34
Hspa5	3.12553e-38	0.520036	0.981	0.898	4.94177e-34
Dynlrb1	3.47309e-38	0.375034	0.917	0.744	5.49131e-34
Zfp260	3.86314e-38	0.686336	0.594	0.399	6.10801e-34
Flnb	3.96503e-38	0.374904	0.744	0.537	6.2691e-34
Nisch	4.04505e-38	0.41038	0.806	0.622	6.39563e-34
Camkmt	4.60232e-38	0.634091	0.676	0.489	7.27672e-34
Ift20	4.66316e-38	0.385008	0.958	0.817	7.37293e-34
Erbb3	4.67055e-38	0.347187	0.854	0.654	7.38461e-34
Uevld	5.07396e-38	0.705858	0.526	0.327	8.02244e-34
Hk1	5.09341e-38	0.726761	0.376	0.184	8.05319e-34
Bcar3	5.57807e-38	0.461553	0.706	0.508	8.81949e-34
Pgap1	5.77559e-38	0.782798	0.437	0.24	9.13179e-34
Sc5d	5.82449e-38	0.469575	0.681	0.488	9.20911e-34
Gpr180	5.93511e-38	0.867365	0.576	0.407	9.38401e-34
Gadd45b	5.95836e-38	0.580139	0.386	0.193	9.42076e-34
Rps27	6.12316e-38	0.262574	0.997	0.946	9.68133e-34
Vps35	6.9541e-38	0.443151	0.781	0.59	1.09951e-33
Mill2	7.89422e-38	0.885908	0.432	0.235	1.24816e-33
Cdcp1	8.41548e-38	0.371122	0.736	0.53	1.33057e-33
Dcp2	8.54102e-38	0.615622	0.586	0.384	1.35042e-33
Epsti1	8.61244e-38	0.380104	0.667	0.433	1.36171e-33
Arfgef2	8.81049e-38	0.437925	0.693	0.502	1.39303e-33
Ttc7	9.00364e-38	0.557081	0.677	0.482	1.42357e-33
Dnajb11	9.21954e-38	0.468292	0.854	0.697	1.4577e-33
Gxylt1	9.28465e-38	0.663399	0.62	0.431	1.468e-33
Utp11	9.60414e-38	0.57561	0.706	0.527	1.51851e-33
Ap3b1	9.75961e-38	0.37735	0.862	0.679	1.54309e-33
Prkn	1.06567e-37	0.836895	0.475	0.279	1.68493e-33
Pan3	1.20089e-37	0.359856	0.871	0.674	1.89872e-33
Marchf5	1.21081e-37	0.38383	0.791	0.612	1.91441e-33
Cyrib	1.44809e-37	0.391765	0.777	0.573	2.28957e-33
Rex1bd	1.5836e-37	0.343816	0.861	0.677	2.50383e-33
BC031181	1.5853e-37	0.414251	0.887	0.713	2.50652e-33
Reps1	1.70699e-37	0.587015	0.679	0.476	2.69892e-33
mt-Nd4l	1.79641e-37	0.265939	0.953	0.781	2.8403e-33
Ash1l	1.91159e-37	0.351033	0.908	0.706	3.02242e-33
Ctnnbip1	2.04562e-37	0.659921	0.715	0.563	3.23432e-33
Becn1	2.18757e-37	0.416199	0.767	0.592	3.45876e-33
Srp19	2.35755e-37	0.38482	0.898	0.72	3.72753e-33
Cap1	2.84188e-37	0.341082	0.671	0.461	4.49329e-33
Gnai3	3.03595e-37	0.344766	0.88	0.705	4.80014e-33
Tceal8	3.05408e-37	0.799869	0.576	0.392	4.8288e-33
Khdrbs3	3.16733e-37	0.757198	0.559	0.37	5.00787e-33
Ufsp2	3.46988e-37	0.557398	0.756	0.587	5.48623e-33
Mark2	3.57415e-37	0.284039	0.909	0.74	5.65109e-33
Jak1	3.72389e-37	0.344778	0.861	0.674	5.88784e-33
Babam2	3.76111e-37	0.464048	0.835	0.653	5.94669e-33
Rnf39	3.90286e-37	1.3096	0.272	0.112	6.1708e-33
Tmem30a	3.96715e-37	0.403616	0.778	0.61	6.27246e-33
Selenot	4.43071e-37	0.411871	0.811	0.623	7.0054e-33
Ddb1	4.74047e-37	0.378189	0.918	0.748	7.49515e-33
Kdm5a	4.83284e-37	0.568363	0.761	0.556	7.64121e-33
Sbf2	5.74774e-37	0.507354	0.708	0.494	9.08775e-33
Pik3c2b	5.79783e-37	0.547466	0.619	0.416	9.16695e-33
Cstb	6.36852e-37	0.413263	0.821	0.635	1.00693e-32
Thoc2l	6.51216e-37	0.448676	0.697	0.495	1.02964e-32
Prdx5	6.6195e-37	0.276029	0.87	0.716	1.04661e-32
Tsc22d2	6.69108e-37	0.480115	0.652	0.45	1.05793e-32
Afg3l2	6.75742e-37	0.371718	0.8	0.609	1.06841e-32
Rfx7	6.76107e-37	0.470728	0.778	0.575	1.06899e-32
Enpp5	7.06228e-37	1.01558	0.39	0.212	1.11662e-32
3110040N11Rik	7.17149e-37	0.833277	0.477	0.297	1.13388e-32
Dcaf6	7.70327e-37	0.554528	0.644	0.444	1.21796e-32
Nsdhl	8.44115e-37	0.958743	0.41	0.222	1.33463e-32
Reep5	9.04994e-37	0.310756	0.982	0.79	1.43089e-32
Patj	9.16225e-37	0.282413	0.807	0.613	1.44864e-32
Nostrin	1.03053e-36	0.421713	0.629	0.423	1.62937e-32
Ppp1r14d	1.03396e-36	0.306965	0.826	0.619	1.63479e-32
Lamtor3	1.04382e-36	0.545171	0.65	0.462	1.65039e-32
Adipor1	1.10871e-36	0.400698	0.823	0.659	1.75298e-32
Maco1	1.19153e-36	0.433348	0.794	0.605	1.88393e-32
Tm2d2	1.20748e-36	0.401197	0.803	0.633	1.90915e-32
Csnk1g3	1.54906e-36	0.267913	0.878	0.701	2.44923e-32
Tmem87b	1.59014e-36	0.516302	0.644	0.448	2.51418e-32
Phf20l1	1.67874e-36	0.485727	0.735	0.543	2.65425e-32
Mpst	1.74725e-36	0.579581	0.584	0.38	2.76257e-32
Pigp	1.80404e-36	0.398289	0.777	0.601	2.85237e-32
Ptpn9	1.88102e-36	0.729994	0.507	0.322	2.97408e-32
Adam10	2.29714e-36	0.286611	0.835	0.639	3.63201e-32
Serpina1b	2.3184e-36	1.31396	0.357	0.178	3.66563e-32
Rock1	2.43576e-36	0.290781	0.949	0.759	3.85118e-32
Hsp90b1	2.58089e-36	0.415365	0.983	0.881	4.08065e-32
Dmxl1	2.78939e-36	0.295938	0.821	0.6	4.41031e-32
Aftph	2.79989e-36	0.405098	0.837	0.644	4.42691e-32
Fam83f	3.09691e-36	0.698749	0.556	0.36	4.89652e-32
Amfr	3.18041e-36	0.49434	0.732	0.559	5.02855e-32
Ncoa2	3.59596e-36	0.304177	0.87	0.658	5.68557e-32
Ttc22	3.98263e-36	0.60619	0.278	0.113	6.29693e-32
Cdc42ep3	4.00695e-36	0.537186	0.366	0.181	6.33538e-32
Mtmr6	4.12043e-36	0.619086	0.553	0.37	6.51482e-32
Pwwp2b	4.15731e-36	0.763766	0.41	0.221	6.57312e-32
Plpp2	4.41633e-36	0.277514	0.891	0.714	6.98265e-32
Myl12a	4.44213e-36	0.254736	0.829	0.652	7.02345e-32
Insig2	4.51868e-36	0.644682	0.622	0.439	7.14449e-32
Usf3	4.72878e-36	0.469484	0.703	0.515	7.47668e-32
Mpi	4.90712e-36	0.771977	0.574	0.394	7.75865e-32
Klhl22	4.91047e-36	0.623949	0.563	0.371	7.76395e-32
Zdhhc13	5.03738e-36	0.522859	0.623	0.434	7.96461e-32
Tpp1	5.28593e-36	0.664795	0.56	0.375	8.35759e-32
Lonp2	5.3956e-36	0.381724	0.759	0.565	8.53099e-32
Gtf2ird1	5.40345e-36	0.380439	0.762	0.56	8.5434e-32
Rnft1	5.54725e-36	0.722523	0.541	0.353	8.77076e-32
Ep400	5.66574e-36	0.393774	0.799	0.588	8.9581e-32
Cnot6l	6.00901e-36	0.466303	0.815	0.618	9.50084e-32
Mkln1	6.33113e-36	0.330142	0.838	0.64	1.00101e-31
Ripk1	6.43269e-36	0.519221	0.61	0.415	1.01707e-31
Clns1a	6.60912e-36	0.443256	0.69	0.505	1.04497e-31
Cyb5r4	6.61687e-36	0.491681	0.651	0.457	1.04619e-31
Tpcn1	6.67346e-36	0.693182	0.498	0.309	1.05514e-31
Sema4g	7.01152e-36	0.569125	0.66	0.471	1.10859e-31
Hilpda	7.01629e-36	1.02839	0.361	0.192	1.10935e-31
Coa4	7.38468e-36	0.570562	0.533	0.345	1.16759e-31
D8Ertd738e	8.01914e-36	0.268891	0.945	0.802	1.26791e-31
Lamp1	8.33849e-36	0.289108	0.951	0.815	1.3184e-31
Cog1	9.869e-36	0.470705	0.605	0.41	1.56039e-31
Ihh	9.95637e-36	1.21461	0.334	0.163	1.5742e-31
Rab6a	1.10613e-35	0.304487	0.849	0.679	1.7489e-31
Mical1	1.10758e-35	0.35692	0.354	0.166	1.7512e-31
Tmem167	1.1674e-35	0.349057	0.897	0.751	1.84578e-31
Tmem131	1.21014e-35	0.304684	0.8	0.615	1.91335e-31
Chic2	1.25681e-35	0.3778	0.815	0.622	1.98715e-31
Hivep2	1.36581e-35	0.323956	0.75	0.554	2.15949e-31
P2ry1	1.45562e-35	0.45172	0.494	0.29	2.30148e-31
Ero1a	1.51142e-35	0.447339	0.661	0.484	2.3897e-31
Sort1	1.67312e-35	0.379851	0.905	0.724	2.64537e-31
Abcg8	1.71069e-35	0.577004	0.403	0.215	2.70477e-31
Fuca2	1.72606e-35	0.59564	0.614	0.435	2.72907e-31
Ptpn2	1.82033e-35	0.414225	0.745	0.556	2.87812e-31
Fam114a2	1.9044e-35	0.418667	0.792	0.608	3.01105e-31
Ube2r2	2.07515e-35	0.332928	0.867	0.705	3.28102e-31
Map4k5	2.18062e-35	0.720181	0.523	0.337	3.44778e-31
Tbc1d16	2.18579e-35	0.557012	0.545	0.357	3.45595e-31
Stx12	2.20906e-35	0.412695	0.715	0.519	3.49274e-31
Xkr6	2.25935e-35	0.699158	0.428	0.239	3.57226e-31
Epb41	2.82709e-35	0.396982	0.821	0.629	4.46991e-31
Rnh1	2.92416e-35	0.310812	0.939	0.791	4.62339e-31
Zswim6	3.24445e-35	0.463332	0.657	0.463	5.12979e-31
Imp3	3.27769e-35	0.276929	0.873	0.663	5.18236e-31
Smim33	3.27804e-35	0.59758	0.643	0.465	5.18291e-31
Ndufb1	3.31814e-35	0.271648	0.927	0.758	5.24632e-31
Uty	3.65148e-35	0.342335	0.806	0.602	5.77335e-31
Adcy6	3.725e-35	0.484334	0.747	0.553	5.88959e-31
Golga2	3.80976e-35	0.689137	0.564	0.381	6.02361e-31
Kdm6a	4.13932e-35	0.407068	0.751	0.543	6.54468e-31
Tmem14a	4.14134e-35	1.09141	0.327	0.161	6.54788e-31
Ndufs5	4.26644e-35	0.256747	0.892	0.735	6.74567e-31
Mrpl57	4.26809e-35	0.344447	0.899	0.699	6.74828e-31
Acvr1	4.41269e-35	0.649019	0.613	0.424	6.9769e-31
Chrm1	4.62679e-35	0.904005	0.462	0.277	7.31542e-31
Taok1	4.62978e-35	0.358959	0.79	0.587	7.32014e-31
Midn	4.70906e-35	0.392424	0.586	0.386	7.44549e-31
Nmi	5.09448e-35	0.339363	0.64	0.428	8.05488e-31
Zfp36	5.12039e-35	0.706036	0.675	0.5	8.09585e-31
Crb3	5.58095e-35	0.355907	0.817	0.658	8.82405e-31
Fbxo11	5.67003e-35	0.401762	0.696	0.504	8.96488e-31
Clcn4	6.03362e-35	0.518801	0.691	0.52	9.53975e-31
Dennd4c	6.31492e-35	0.327312	0.804	0.618	9.98452e-31
E2f2	6.38053e-35	0.700891	0.446	0.251	1.00883e-30
Trafd1	6.59735e-35	0.345714	0.531	0.335	1.04311e-30
Cop1	6.78679e-35	0.397918	0.819	0.649	1.07306e-30
Ccny	7.18189e-35	0.520161	0.77	0.583	1.13553e-30
Mrps21	7.68154e-35	0.340853	0.876	0.717	1.21453e-30
Adcy9	7.96192e-35	0.332214	0.72	0.526	1.25886e-30
Celf1	8.69135e-35	0.34248	0.909	0.692	1.37419e-30
Trim41	9.91554e-35	0.642556	0.643	0.463	1.56775e-30
Sirt7	1.01307e-34	0.353573	0.616	0.421	1.60177e-30
Slc38a1	1.04117e-34	0.443819	0.801	0.616	1.6462e-30
Lypd6b	1.06165e-34	1.13748	0.405	0.231	1.67858e-30
Synj1	1.06622e-34	0.386393	0.599	0.4	1.6858e-30
Trappc4	1.20067e-34	0.350725	0.758	0.576	1.89837e-30
Cldn15	1.20523e-34	0.303902	0.957	0.805	1.90559e-30
Dcun1d1	1.23245e-34	0.533415	0.693	0.505	1.94862e-30
Dock7	1.28396e-34	0.359345	0.774	0.565	2.03007e-30
Kpna2	1.2928e-34	0.55317	0.576	0.389	2.04405e-30
Kmt5b	1.3731e-34	0.462551	0.724	0.543	2.17101e-30
Itsn2	1.6505e-34	0.367905	0.77	0.583	2.6096e-30
Fosb	1.69643e-34	0.755706	0.689	0.517	2.68223e-30
Crybg1	1.80244e-34	0.517011	0.537	0.341	2.84984e-30
Inafm1	1.84529e-34	0.560813	0.572	0.388	2.91759e-30
Ssu72	1.93261e-34	0.302569	0.933	0.765	3.05565e-30
Gal3st2b	1.96853e-34	0.691153	0.551	0.37	3.11244e-30
Tmed7	2.00001e-34	0.402828	0.822	0.66	3.16222e-30
Hnrnpul2	2.18246e-34	0.342855	0.853	0.692	3.45068e-30
Asah2	2.23296e-34	0.458704	0.62	0.436	3.53054e-30
Efnb1	2.25323e-34	0.285047	0.62	0.421	3.56258e-30
Mtch1	2.40892e-34	0.270318	0.882	0.686	3.80875e-30
Usp24	2.53115e-34	0.486835	0.668	0.471	4.002e-30
Ythdf3	2.53378e-34	0.379672	0.811	0.638	4.00615e-30
Pkp4	2.65825e-34	0.456842	0.726	0.52	4.20296e-30
Stambpl1	2.89351e-34	0.79557	0.53	0.346	4.57493e-30
Fibp	2.92562e-34	0.48922	0.718	0.538	4.62571e-30
Dnajc25	3.12093e-34	0.575004	0.579	0.397	4.93451e-30
Ubl5	3.18398e-34	0.253687	0.963	0.855	5.03418e-30
Micall2	3.82743e-34	0.796733	0.463	0.28	6.05155e-30
Bst2	3.91483e-34	0.58651	0.602	0.417	6.18973e-30
Ubxn4	4.0256e-34	0.339989	0.947	0.774	6.36487e-30
Gfod1	4.10808e-34	0.781749	0.317	0.146	6.49529e-30
Cnot4	4.1733e-34	0.362692	0.797	0.587	6.5984e-30
Neurl3	4.22029e-34	0.336586	0.657	0.45	6.6727e-30
Syf2	4.33163e-34	0.299317	0.804	0.624	6.84874e-30
Rigi	4.39551e-34	0.658041	0.49	0.296	6.94975e-30
Stim1	4.6988e-34	0.514714	0.69	0.505	7.42927e-30
Add1	4.95372e-34	0.342994	0.727	0.513	7.83233e-30
Bmp2k	5.1103e-34	0.416262	0.699	0.514	8.07989e-30
Rell1	5.15633e-34	0.555071	0.603	0.415	8.15267e-30
Lsm12	5.65846e-34	0.393523	0.803	0.627	8.94659e-30
Prom1	5.73406e-34	0.326405	0.888	0.697	9.06612e-30
Arhgef10l	5.76199e-34	0.704156	0.619	0.43	9.11028e-30
Nfkbiz	5.79167e-34	0.328512	0.748	0.557	9.15721e-30
Hsdl1	5.86318e-34	0.648285	0.513	0.328	9.27028e-30
Ghr	5.89785e-34	0.428241	0.852	0.646	9.32509e-30
Erlec1	5.96073e-34	0.383853	0.82	0.655	9.42452e-30
Ece1	6.16087e-34	0.430756	0.666	0.47	9.74094e-30
Itfg1	6.17892e-34	0.403965	0.814	0.637	9.76949e-30
Scaf11	6.5548e-34	0.308177	0.865	0.676	1.03638e-29
Mrpl43	7.05197e-34	0.269849	0.863	0.694	1.11499e-29
Gak	7.09807e-34	0.313513	0.821	0.659	1.12228e-29
Mtpn	7.62091e-34	0.395171	0.757	0.57	1.20494e-29
Bptf	7.87301e-34	0.375014	0.819	0.622	1.2448e-29
Fam107b	7.89406e-34	0.293563	0.787	0.614	1.24813e-29
Tox4	7.96885e-34	0.491336	0.666	0.481	1.25996e-29
Nab1	9.27819e-34	0.602027	0.597	0.423	1.46697e-29
Zfyve1	9.33688e-34	0.56063	0.529	0.338	1.47625e-29
Tmem54	1.02449e-33	0.285458	0.871	0.695	1.61982e-29
Ccl28	1.04464e-33	0.766705	0.555	0.355	1.65168e-29
Ermp1	1.07189e-33	0.591937	0.411	0.225	1.69477e-29
Sh3gl2	1.10925e-33	0.484139	0.543	0.324	1.75383e-29
Kmt5a	1.13622e-33	0.286035	0.927	0.763	1.79648e-29
Dph3	1.17185e-33	0.345675	0.872	0.715	1.85282e-29
Cops9	1.23581e-33	0.353769	0.828	0.657	1.95394e-29
Brwd3	1.24838e-33	0.715313	0.548	0.366	1.97381e-29
Snap23	1.26237e-33	0.528144	0.678	0.512	1.99594e-29
Pdzrn3	1.29618e-33	1.02652	0.489	0.315	2.0494e-29
Timm10b	1.31667e-33	0.36399	0.843	0.687	2.08179e-29
Mark3	1.32896e-33	0.418233	0.777	0.578	2.10122e-29
Arl6ip5	1.37752e-33	0.742496	0.47	0.29	2.17799e-29
Akap10	1.53624e-33	0.422707	0.668	0.47	2.42895e-29
Rab28	1.5389e-33	0.521253	0.608	0.429	2.43315e-29
Kctd14	1.5729e-33	0.4839	0.659	0.472	2.4869e-29
Tapt1	1.92439e-33	0.373845	0.573	0.387	3.04265e-29
Btbd1	2.18377e-33	0.394305	0.683	0.469	3.45275e-29
Zfp827	2.20849e-33	0.336459	0.652	0.436	3.49184e-29
mt-Nd3	2.26882e-33	0.250117	0.985	0.834	3.58722e-29
Mical2	2.58966e-33	0.331307	0.506	0.309	4.09451e-29
Gpr108	2.64768e-33	0.393448	0.783	0.623	4.18625e-29
Ubl3	2.92916e-33	0.339037	0.897	0.727	4.63129e-29
Rap1gds1	3.03537e-33	0.426612	0.676	0.477	4.79923e-29
Tmem238l	3.08152e-33	0.602159	0.362	0.184	4.87219e-29
Pi4ka	3.26768e-33	0.523574	0.606	0.417	5.16653e-29
Ccnt2	3.3139e-33	0.421541	0.722	0.538	5.23961e-29
Spire2	3.49903e-33	0.410033	0.611	0.417	5.53232e-29
Cgn	3.50238e-33	0.281367	0.614	0.414	5.53762e-29
Pard3	3.59975e-33	0.260552	0.911	0.706	5.69157e-29
Vps28	3.87293e-33	0.262391	0.873	0.707	6.1235e-29
Lrpap1	3.91172e-33	0.581754	0.62	0.446	6.18482e-29
Frg1	4.31123e-33	0.406568	0.707	0.518	6.81648e-29
Eif2ak2	4.37125e-33	0.4952	0.606	0.412	6.91138e-29
Map4k3	4.51221e-33	0.429096	0.7	0.505	7.13426e-29
Snx3	4.69713e-33	0.270529	0.919	0.779	7.42663e-29
Slc35b1	4.80533e-33	0.402105	0.921	0.762	7.59771e-29
Nol4l	4.92881e-33	0.390258	0.433	0.248	7.79295e-29
Fgfr1op2	5.14872e-33	0.428624	0.802	0.657	8.14064e-29
Uvrag	5.18464e-33	0.618297	0.579	0.39	8.19744e-29
Rbm6	5.30114e-33	0.279477	0.898	0.699	8.38163e-29
Aff1	5.60618e-33	0.358247	0.783	0.597	8.86392e-29
Ptpn12	6.06803e-33	0.319339	0.644	0.453	9.59416e-29
Pdcd6	6.26831e-33	0.253744	0.856	0.692	9.91083e-29
Pdzd11	6.26884e-33	0.583993	0.578	0.408	9.91166e-29
Zfp654	6.6789e-33	0.605142	0.56	0.375	1.056e-28
Glg1	7.11963e-33	0.304837	0.917	0.717	1.12568e-28
Herc2	8.32018e-33	0.349644	0.732	0.549	1.3155e-28
Btbd7	8.40208e-33	0.338373	0.799	0.605	1.32845e-28
Sh3yl1	9.99529e-33	0.440053	0.652	0.471	1.58035e-28
Aga	1.00371e-32	0.741882	0.539	0.38	1.58697e-28
Slc2a1	1.09137e-32	0.571958	0.438	0.253	1.72556e-28
Tbc1d22a	1.14935e-32	0.438144	0.589	0.399	1.81724e-28
Rbm5	1.21753e-32	0.322229	0.82	0.621	1.92504e-28
Gucd1	1.50424e-32	0.524171	0.59	0.404	2.37835e-28
Btrc	1.57369e-32	0.628703	0.562	0.378	2.48816e-28
Cyb561	1.68564e-32	0.550401	0.691	0.521	2.66516e-28
Commd6	1.79995e-32	0.414189	0.741	0.564	2.8459e-28
Mvk	1.8452e-32	0.823835	0.407	0.233	2.91745e-28
Hsd17b12	1.89404e-32	0.456126	0.777	0.592	2.99466e-28
Snx9	1.99587e-32	0.325923	0.781	0.591	3.15566e-28
Upp2	2.13665e-32	0.644871	0.478	0.294	3.37826e-28
Eea1	2.16042e-32	0.453777	0.694	0.501	3.41583e-28
Tnrc6c	2.23573e-32	0.341425	0.805	0.606	3.53492e-28
Prkaa2	2.25168e-32	0.702824	0.578	0.41	3.56013e-28
Pigt	2.25361e-32	0.3476	0.829	0.676	3.56318e-28
Map3k2	2.46282e-32	0.403982	0.657	0.471	3.89396e-28
Exph5	2.76614e-32	0.566339	0.596	0.402	4.37354e-28
Prkcsh	2.82729e-32	0.318622	0.848	0.68	4.47023e-28
Nuak2	3.20706e-32	0.272431	0.6	0.411	5.07068e-28
Suclg1	3.25915e-32	0.267922	0.95	0.794	5.15304e-28
Gatad2b	3.4728e-32	0.398666	0.747	0.541	5.49084e-28
Fbxl20	3.5603e-32	0.41783	0.621	0.422	5.62919e-28
Dip2c	3.80327e-32	0.478432	0.721	0.541	6.01334e-28
Sec13	4.46984e-32	0.421182	0.792	0.619	7.06726e-28
Mmgt2	5.07045e-32	0.751889	0.494	0.322	8.0169e-28
Ttll10	5.14324e-32	0.455623	0.591	0.396	8.13198e-28
Wdr44	5.64865e-32	0.48781	0.545	0.349	8.93109e-28
Mavs	5.65594e-32	0.664425	0.476	0.297	8.9426e-28
Ammecr1	6.24057e-32	0.647827	0.596	0.417	9.86697e-28
Frs2	6.37231e-32	0.333831	0.65	0.453	1.00753e-27
Stk17b	6.8919e-32	0.396204	0.526	0.344	1.08968e-27
Tmed2	7.07424e-32	0.288671	0.982	0.882	1.11851e-27
Cmc1	7.10669e-32	0.41293	0.742	0.552	1.12364e-27
Wwox	7.17594e-32	0.43762	0.799	0.621	1.13459e-27
Cdk17	7.3453e-32	0.398616	0.668	0.47	1.16137e-27
Fnip2	7.62713e-32	0.49823	0.535	0.35	1.20592e-27
Papss2	7.778e-32	0.298157	0.254	0.101	1.22978e-27
Cdin1	8.30414e-32	0.492559	0.606	0.414	1.31297e-27
Med13	8.62711e-32	0.284657	0.771	0.578	1.36403e-27
Ppdpf	9.15075e-32	0.336234	0.817	0.627	1.44682e-27
Nf1	9.17543e-32	0.395439	0.764	0.581	1.45073e-27
Hectd1	9.80428e-32	0.337687	0.888	0.708	1.55016e-27
Mllt10	1.03439e-31	0.294196	0.849	0.628	1.63547e-27
Ldlrad4	1.05304e-31	0.642949	0.612	0.427	1.66496e-27
Sel1l	1.15562e-31	0.298187	0.862	0.681	1.82715e-27
Hook3	1.17728e-31	0.493978	0.588	0.411	1.8614e-27
Jtb	1.33748e-31	0.355853	0.918	0.772	2.1147e-27
Dusp18	1.36776e-31	0.944285	0.356	0.191	2.16257e-27
Arl15	1.38527e-31	0.330612	0.726	0.52	2.19026e-27
Ap3m1	1.39089e-31	0.504482	0.652	0.488	2.19914e-27
Glrx2	1.45049e-31	0.436355	0.756	0.599	2.29337e-27
Gclc	1.54798e-31	0.524854	0.674	0.487	2.44751e-27
Pcyt2	1.56895e-31	0.305165	0.695	0.524	2.48066e-27
Gramd4	1.7258e-31	0.675482	0.569	0.388	2.72867e-27
Creb3	1.90316e-31	0.570803	0.537	0.367	3.00908e-27
Smyd3	2.01087e-31	0.543205	0.645	0.447	3.17939e-27
Slc25a1	2.07679e-31	0.354814	0.768	0.609	3.28361e-27
Ophn1	2.13999e-31	0.642716	0.481	0.298	3.38354e-27
Pdcd5	2.21493e-31	0.258737	0.832	0.64	3.50202e-27
Abcg2	2.22936e-31	0.285534	0.614	0.417	3.52484e-27
Tspan12	2.2633e-31	0.437541	0.708	0.539	3.5785e-27
Kat2b	2.33799e-31	0.386072	0.635	0.451	3.69659e-27
Disp1	2.37778e-31	1.12509	0.391	0.221	3.7595e-27
Man2b1	2.41594e-31	0.457008	0.627	0.458	3.81984e-27
Tmed3	2.49973e-31	0.26557	0.987	0.827	3.95233e-27
Ap3s1	2.76935e-31	0.287911	0.94	0.775	4.37861e-27
Cfap36	2.9346e-31	0.850756	0.394	0.231	4.6399e-27
Atad2b	3.0187e-31	0.378124	0.755	0.56	4.77287e-27
Ush1c	3.07558e-31	0.314832	0.761	0.599	4.8628e-27
Smg6	3.38459e-31	0.358672	0.817	0.621	5.35138e-27
Chka	3.56168e-31	0.381569	0.832	0.656	5.63138e-27
Prrc2c	3.67219e-31	0.255722	0.942	0.749	5.8061e-27
Ppfibp1	3.92214e-31	0.543792	0.562	0.386	6.20129e-27
Ikbip	4.08629e-31	0.891554	0.465	0.306	6.46083e-27
Etf1	4.09038e-31	0.31313	0.9	0.733	6.46731e-27
Zc3h12a	4.10955e-31	0.45737	0.531	0.352	6.4976e-27
Bet1l	4.36827e-31	0.577029	0.619	0.451	6.90667e-27
Luc7l2	4.39385e-31	0.277433	0.954	0.784	6.94712e-27
Ubap2l	4.51162e-31	0.35796	0.81	0.624	7.13333e-27
Zbtb8a	4.79969e-31	0.742625	0.518	0.346	7.58879e-27
Rab1b	4.88172e-31	0.45879	0.638	0.467	7.71848e-27
Csrp1	4.96601e-31	0.532681	0.723	0.555	7.85176e-27
Slc25a16	5.07738e-31	0.849029	0.496	0.335	8.02785e-27
Cyp2c68	5.35029e-31	0.499145	0.651	0.488	8.45935e-27
Ptger4	5.79899e-31	0.399204	0.558	0.369	9.16878e-27
Dock9	6.01153e-31	0.419498	0.681	0.489	9.50482e-27
Ebpl	6.58568e-31	0.897741	0.395	0.235	1.04126e-26
Commd7	6.67223e-31	0.378055	0.641	0.458	1.05495e-26
Nagk	6.72376e-31	0.507073	0.596	0.409	1.06309e-26
Nsd3	6.92519e-31	0.261708	0.908	0.733	1.09494e-26
Spcs1	7.52637e-31	0.289754	0.939	0.801	1.18999e-26
Mapt	7.57834e-31	1.26319	0.304	0.151	1.19821e-26
Mob1b	8.00522e-31	0.353021	0.758	0.585	1.2657e-26
Cryl1	8.0565e-31	0.276699	0.644	0.409	1.27381e-26
Nampt	8.288e-31	0.458604	0.579	0.396	1.31042e-26
Acvr2a	1.00917e-30	0.573846	0.563	0.386	1.59559e-26
Ankrd28	1.01999e-30	0.520788	0.679	0.486	1.61271e-26
Sash1	1.12069e-30	0.283663	0.753	0.566	1.77193e-26
Gid8	1.31792e-30	0.524142	0.599	0.436	2.08376e-26
Ywhab	1.41942e-30	0.268762	0.901	0.736	2.24424e-26
Stat2	1.42542e-30	0.430735	0.505	0.321	2.25372e-26
Ranbp2	1.48984e-30	0.349886	0.791	0.607	2.35558e-26
Pccb	1.75474e-30	0.340978	0.755	0.6	2.77443e-26
Zfp407	1.77161e-30	0.355968	0.728	0.536	2.8011e-26
Chchd7	1.7968e-30	0.321811	0.864	0.711	2.84092e-26
Unc50	2.09929e-30	0.388555	0.763	0.613	3.31918e-26
Tmem241	2.13022e-30	0.966158	0.397	0.232	3.36809e-26
Cnst	2.14707e-30	0.682845	0.434	0.257	3.39473e-26
Glt1d1	2.20221e-30	0.749071	0.569	0.4	3.48192e-26
Nck1	2.70924e-30	0.381148	0.706	0.531	4.28358e-26
Uba2	2.83572e-30	0.335944	0.708	0.519	4.48356e-26
Dync1li1	2.84826e-30	0.300633	0.671	0.484	4.50338e-26
Cdk19	3.01942e-30	0.571697	0.621	0.449	4.77401e-26
Clec2d	3.02762e-30	0.365182	0.776	0.588	4.78698e-26
Thoc2	3.22837e-30	0.271379	0.826	0.628	5.10437e-26
Ppp1r10	3.23639e-30	0.41607	0.667	0.498	5.11705e-26
Mapkap1	3.29818e-30	0.353451	0.792	0.603	5.21476e-26
Crybg2	3.438e-30	0.541932	0.507	0.322	5.43582e-26
Ctsh	3.51711e-30	0.533223	0.648	0.483	5.5609e-26
4833439L19Rik	3.56659e-30	0.377942	0.814	0.667	5.63913e-26
Wdr26	3.60883e-30	0.291805	0.891	0.717	5.70593e-26
Ripk4	3.75205e-30	0.474835	0.52	0.339	5.93236e-26
Tmem51	3.81906e-30	0.419392	0.658	0.482	6.03832e-26
Arfgef1	3.85973e-30	0.255462	0.935	0.764	6.10262e-26
Ebag9	4.23308e-30	0.577794	0.558	0.392	6.69292e-26
Kdm5c	4.28023e-30	0.408465	0.674	0.497	6.76747e-26
Vps37c	4.3686e-30	0.663259	0.564	0.39	6.9072e-26
Spopl	4.90835e-30	0.585306	0.544	0.36	7.76059e-26
Use1	5.69302e-30	0.294126	0.833	0.664	9.00124e-26
Cbl	5.96245e-30	0.532532	0.61	0.42	9.42723e-26
Eid1	6.1636e-30	0.48203	0.678	0.51	9.74527e-26
Wbp2	6.24745e-30	0.523363	0.611	0.439	9.87784e-26
Chfr	6.27608e-30	0.499589	0.567	0.388	9.92311e-26
Ccdc149	6.47294e-30	0.759568	0.444	0.27	1.02344e-25
Abcg5	6.55292e-30	0.434232	0.316	0.154	1.03608e-25
Ssh2	7.02497e-30	0.275704	0.879	0.669	1.11072e-25
Elf2	7.83787e-30	0.287791	0.789	0.605	1.23925e-25
Pmvk	8.1425e-30	0.496453	0.568	0.378	1.28741e-25
Zfp330	8.18373e-30	0.487206	0.689	0.547	1.29393e-25
Rps6ka1	8.36855e-30	0.358744	0.855	0.678	1.32315e-25
Mapk6	8.47384e-30	0.355739	0.639	0.471	1.3398e-25
Atp6v1d	8.62963e-30	0.557061	0.611	0.453	1.36443e-25
Npas2	9.1187e-30	0.413357	0.721	0.537	1.44176e-25
Mphosph6	9.46704e-30	0.508486	0.532	0.355	1.49683e-25
Gpbp1l1	1.05126e-29	0.300761	0.812	0.627	1.66214e-25
Abca7	1.05207e-29	0.501417	0.452	0.282	1.66342e-25
Cog2	1.0687e-29	0.755933	0.501	0.342	1.68972e-25
Cacul1	1.12512e-29	0.533725	0.619	0.443	1.77893e-25
Ets1	1.17702e-29	0.491495	0.56	0.37	1.86099e-25
Nsd1	1.23028e-29	0.312436	0.918	0.724	1.9452e-25
Brk1	1.2432e-29	0.259484	0.895	0.71	1.96562e-25
Tnks2	1.25153e-29	0.369625	0.834	0.665	1.97879e-25
Cdk12	1.30449e-29	0.355988	0.787	0.599	2.06253e-25
Gadd45a	1.38171e-29	0.442817	0.44	0.261	2.18463e-25
Fer	1.41738e-29	0.441697	0.589	0.415	2.24102e-25
Sqstm1	1.51677e-29	0.28699	0.782	0.632	2.39817e-25
Trappc8	1.55955e-29	0.297795	0.657	0.47	2.4658e-25
Entpd7	1.6404e-29	0.400133	0.709	0.541	2.59364e-25
Cdipt	1.78329e-29	0.434907	0.704	0.543	2.81956e-25
Ube2a	1.80452e-29	0.330335	0.788	0.632	2.85312e-25
Ly6e	1.84122e-29	0.647237	0.901	0.758	2.91115e-25
Tasor	1.98422e-29	0.442693	0.668	0.485	3.13726e-25
Wwp2	2.05172e-29	0.345622	0.689	0.514	3.24397e-25
Fam168a	2.14551e-29	0.598909	0.538	0.365	3.39226e-25
Lamc2	2.15408e-29	0.587572	0.327	0.169	3.40582e-25
Brpf3	2.17179e-29	0.418917	0.623	0.448	3.43382e-25
Med15	2.20585e-29	0.358723	0.665	0.481	3.48767e-25
Sv2c	2.23361e-29	1.06177	0.326	0.171	3.53156e-25
Duox2	2.5053e-29	0.326083	0.545	0.36	3.96114e-25
Xiap	2.58404e-29	0.298309	0.717	0.524	4.08562e-25
Esrra	2.65446e-29	0.363604	0.624	0.436	4.19696e-25
Mtmr12	3.01595e-29	0.528097	0.515	0.34	4.76851e-25
Vps50	3.09049e-29	0.735892	0.574	0.41	4.88637e-25
Hexim1	3.17931e-29	0.468881	0.519	0.344	5.02681e-25
Ap3d1	3.18097e-29	0.40612	0.696	0.53	5.02944e-25
Ttc3	3.58554e-29	0.408588	0.671	0.466	5.66909e-25
Dll4	3.64054e-29	0.618763	0.436	0.263	5.75605e-25
Tnks1bp1	3.76908e-29	0.464612	0.448	0.275	5.95929e-25
Dennd11	4.07309e-29	0.630611	0.563	0.4	6.43997e-25
Rchy1	4.26709e-29	0.342897	0.798	0.644	6.7467e-25
Pcyt1a	4.374e-29	0.30151	0.463	0.286	6.91574e-25
Xkr9	4.46092e-29	0.804851	0.332	0.175	7.05316e-25
Slc9a1	4.98754e-29	0.581287	0.614	0.44	7.8858e-25
Trpc4ap	5.01214e-29	0.344893	0.764	0.591	7.92469e-25
Foxp4	5.41951e-29	0.286992	0.828	0.656	8.56878e-25
Tmem106b	6.13329e-29	0.785954	0.466	0.312	9.69735e-25
Ube2q1	6.15027e-29	0.462157	0.599	0.445	9.7242e-25
Tmem41b	6.76508e-29	0.39754	0.572	0.4	1.06963e-24
Eif4a2	7.0801e-29	0.269776	0.923	0.752	1.11943e-24
Sdf2	7.83886e-29	0.293367	0.748	0.587	1.2394e-24
Btnl4	8.68597e-29	0.470407	0.456	0.281	1.37334e-24
Atxn7l1	9.04038e-29	0.348758	0.772	0.566	1.42937e-24
Bod1l	9.06889e-29	0.321573	0.733	0.538	1.43388e-24
Oga	9.22627e-29	0.310719	0.754	0.585	1.45877e-24
Hes6	9.45932e-29	0.367527	0.805	0.641	1.49561e-24
Dctn6	9.48133e-29	0.444633	0.617	0.45	1.49909e-24
Marchf7	9.63587e-29	0.264833	0.811	0.631	1.52353e-24
Rabac1	9.65694e-29	0.361847	0.895	0.734	1.52686e-24
Erc1	1.00076e-28	0.373861	0.651	0.469	1.58229e-24
Dnm1l	1.15552e-28	0.404099	0.63	0.439	1.82699e-24
Katnip	1.2465e-28	0.631668	0.502	0.327	1.97084e-24
Itpripl2	1.25365e-28	1.06593	0.363	0.208	1.98215e-24
Eif4e2	1.32483e-28	0.269366	0.847	0.683	2.09469e-24
Rnf10	1.37604e-28	0.34235	0.661	0.48	2.17566e-24
Ralgapa1	1.38699e-28	0.390683	0.747	0.563	2.19297e-24
Calu	1.4473e-28	0.434575	0.709	0.56	2.28832e-24
Sh3bgrl	1.46069e-28	0.338588	0.845	0.694	2.30949e-24
Tmem98	1.49274e-28	0.479896	0.527	0.352	2.36018e-24
Mrps10	1.52135e-28	0.455697	0.616	0.44	2.40541e-24
Dync1li2	1.62497e-28	0.391882	0.582	0.412	2.56925e-24
Rit1	1.94762e-28	0.688028	0.554	0.396	3.07939e-24
Dnmbp	2.23448e-28	0.347293	0.743	0.561	3.53294e-24
Mcur1	2.51933e-28	0.423992	0.719	0.573	3.98331e-24
Ier2	2.64304e-28	0.509334	0.927	0.815	4.17891e-24
Trim12c	2.66213e-28	0.503075	0.373	0.207	4.20909e-24
Tmem63a	2.70011e-28	0.373661	0.672	0.509	4.26914e-24
Usp32	2.78322e-28	0.37888	0.589	0.408	4.40054e-24
Tspan5	2.78975e-28	0.27813	0.631	0.466	4.41088e-24
Yme1l1	2.91492e-28	0.327532	0.783	0.628	4.60877e-24
Mrps33	3.14899e-28	0.274476	0.846	0.665	4.97887e-24
Rbck1	3.3311e-28	0.331046	0.72	0.553	5.2668e-24
Arid2	3.50862e-28	0.312487	0.77	0.59	5.54748e-24
Kat6a	4.14665e-28	0.339973	0.722	0.534	6.55626e-24
Tceal9	4.17194e-28	0.295033	0.959	0.797	6.59626e-24
Trappc9	4.2023e-28	0.431113	0.692	0.53	6.64426e-24
Ei24	4.30615e-28	0.320117	0.801	0.643	6.80845e-24
Nr6a1	4.68514e-28	0.264825	0.855	0.665	7.40768e-24
Dnlz	4.69412e-28	0.427479	0.553	0.394	7.42188e-24
Irak3	4.80485e-28	0.887133	0.446	0.286	7.59694e-24
Mrfap1	4.98927e-28	0.253837	0.958	0.838	7.88854e-24
Usp15	5.3185e-28	0.314076	0.835	0.643	8.40909e-24
Spindoc	5.36976e-28	0.690287	0.433	0.265	8.49013e-24
Rnf216	5.4372e-28	0.331636	0.708	0.526	8.59676e-24
Ppp2r5a	5.56635e-28	0.340097	0.768	0.603	8.80096e-24
Arhgap24	5.60376e-28	0.251128	0.759	0.546	8.86011e-24
Max	6.31516e-28	0.369878	0.658	0.501	9.9849e-24
Txndc12	6.31867e-28	0.300388	0.652	0.484	9.99045e-24
C1d	6.83724e-28	0.35898	0.714	0.551	1.08104e-23
Golt1b	6.97471e-28	0.643419	0.573	0.417	1.10277e-23
Esco1	7.01346e-28	0.294059	0.661	0.487	1.1089e-23
Aco2	7.4198e-28	0.251041	0.864	0.672	1.17315e-23
Ncoa4	7.68607e-28	0.435068	0.609	0.448	1.21524e-23
Krit1	7.81072e-28	0.414099	0.594	0.417	1.23495e-23
Fap	7.93837e-28	0.957274	0.351	0.195	1.25514e-23
Flii	8.10482e-28	0.423483	0.612	0.438	1.28145e-23
Il18	8.44329e-28	0.694932	0.287	0.137	1.33497e-23
Smap1	8.67405e-28	0.267272	0.864	0.704	1.37145e-23
Tet2	9.56786e-28	0.521162	0.51	0.344	1.51277e-23
Polr2e	9.66668e-28	0.282159	0.854	0.689	1.5284e-23
Ppm1l	9.68138e-28	1.17679	0.362	0.206	1.53072e-23
Cbfa2t2	1.01009e-27	0.480395	0.656	0.481	1.59705e-23
Med28	1.21782e-27	0.277009	0.825	0.643	1.92549e-23
Sap130	1.22505e-27	0.506435	0.529	0.359	1.93692e-23
Bbln	1.23729e-27	0.384005	0.679	0.527	1.95628e-23
Fntb	1.24794e-27	0.741265	0.468	0.308	1.97312e-23
Sik2	1.32337e-27	0.48592	0.591	0.407	2.09238e-23
Mast2	1.33492e-27	0.275169	0.752	0.573	2.11064e-23
Nbr1	1.38335e-27	0.265588	0.857	0.688	2.18722e-23
Fam193a	1.44481e-27	0.289021	0.713	0.534	2.28438e-23
Arid4b	1.52669e-27	0.25792	0.829	0.635	2.41386e-23
Arih2	1.56817e-27	0.336735	0.695	0.537	2.47943e-23
Rnf169	1.72749e-27	0.341284	0.661	0.486	2.73133e-23
Oas1a	1.74333e-27	0.667201	0.404	0.243	2.75638e-23
Ap1b1	1.86452e-27	0.457806	0.597	0.434	2.94798e-23
Fcsk	2.03754e-27	1.04099	0.383	0.232	3.22155e-23
Stam2	2.08905e-27	0.417335	0.573	0.406	3.303e-23
Oxr1	2.13363e-27	0.582496	0.618	0.466	3.37348e-23
2210016L21Rik	2.20949e-27	0.441937	0.642	0.487	3.49343e-23
Vps53	2.39054e-27	0.398375	0.703	0.541	3.77969e-23
Bicdl1	2.45992e-27	0.65457	0.335	0.178	3.88939e-23
Lnpk	2.49903e-27	0.540405	0.511	0.341	3.95122e-23
Chrac1	2.58728e-27	0.295739	0.716	0.535	4.09075e-23
Ube3a	2.72292e-27	0.304189	0.828	0.642	4.30522e-23
Phc3	2.80399e-27	0.286805	0.663	0.491	4.43339e-23
Srek1	2.90348e-27	0.342427	0.783	0.584	4.5907e-23
Parp4	2.91526e-27	0.265322	0.549	0.364	4.60932e-23
Myadm	2.94545e-27	0.600639	0.537	0.375	4.65706e-23
Bag3	2.95187e-27	0.533037	0.551	0.392	4.66721e-23
Tmem128	3.01778e-27	0.383811	0.602	0.439	4.77141e-23
Bcr	3.07192e-27	0.544578	0.51	0.339	4.85701e-23
Tex261	3.09931e-27	0.302674	0.813	0.653	4.90031e-23
Rps6ka3	3.29489e-27	0.380443	0.678	0.505	5.20955e-23
Pdss2	3.55629e-27	0.374366	0.759	0.561	5.62286e-23
Vamp2	3.73595e-27	0.485857	0.605	0.446	5.90691e-23
Rab22a	3.78855e-27	0.359412	0.695	0.537	5.99008e-23
Copg2	4.05302e-27	0.467544	0.616	0.45	6.40822e-23
Zmynd8	4.33724e-27	0.278819	0.732	0.546	6.85761e-23
Zbtb18	4.47875e-27	0.512528	0.574	0.415	7.08135e-23
Bmt2	4.5382e-27	0.658863	0.456	0.29	7.17534e-23
Ufm1	4.63076e-27	0.312919	0.903	0.753	7.3217e-23
Nanp	4.75056e-27	0.380026	0.622	0.465	7.51111e-23
Exoc3	4.89095e-27	0.411495	0.616	0.454	7.73307e-23
Klhl9	4.94172e-27	0.53351	0.546	0.39	7.81336e-23
Tmprss2	4.99615e-27	0.288316	0.97	0.814	7.89942e-23
Fhip2a	5.01071e-27	0.544624	0.558	0.393	7.92243e-23
Glyr1	5.48142e-27	0.299428	0.846	0.671	8.66668e-23
Slc36a4	5.48662e-27	0.559851	0.419	0.255	8.67489e-23
Mrpl17	5.59577e-27	0.273112	0.795	0.628	8.84747e-23
Nufip2	5.87968e-27	0.277094	0.793	0.618	9.29636e-23
Pdpk1	5.89442e-27	0.30264	0.722	0.567	9.31966e-23
C9orf72	6.02065e-27	0.594577	0.409	0.254	9.51924e-23
Atad1	6.69177e-27	0.302408	0.668	0.504	1.05804e-22
Lrrk1	6.69876e-27	0.615533	0.542	0.367	1.05914e-22
Prss23	6.75425e-27	0.804208	0.51	0.363	1.06791e-22
Erp44	7.04221e-27	0.319324	0.92	0.783	1.11344e-22
Atp9b	7.44229e-27	0.422054	0.672	0.504	1.1767e-22
Stt3b	7.72371e-27	0.295714	0.86	0.696	1.2212e-22
Mafk	8.15749e-27	0.605131	0.48	0.327	1.28978e-22
Nck2	8.82598e-27	0.337553	0.759	0.567	1.39548e-22
Vopp1	9.16224e-27	0.582729	0.374	0.218	1.44864e-22
Naxd	9.38659e-27	0.308956	0.732	0.562	1.48411e-22
Abl1	1.00753e-26	0.381509	0.63	0.449	1.59301e-22
Timm17a	1.01141e-26	0.312205	0.666	0.497	1.59914e-22
Ppa2	1.03356e-26	0.31146	0.692	0.53	1.63416e-22
Bnip3l	1.05045e-26	0.324842	0.826	0.674	1.66087e-22
Amer1	1.15263e-26	0.631687	0.363	0.208	1.82242e-22
Glmp	1.17456e-26	0.363264	0.708	0.565	1.85709e-22
Arhgap27	1.19878e-26	0.312585	0.413	0.245	1.89539e-22
Snx4	1.30713e-26	0.452789	0.561	0.388	2.06671e-22
Dido1	1.32077e-26	0.316789	0.636	0.458	2.08826e-22
Ccnl1	1.42283e-26	0.265276	0.776	0.611	2.24964e-22
Dgcr6	1.72001e-26	0.347408	0.726	0.566	2.7195e-22
Alg5	1.80134e-26	0.38482	0.838	0.684	2.8481e-22
Mvd	1.87557e-26	0.899161	0.349	0.202	2.96546e-22
Dym	2.01563e-26	0.383656	0.712	0.546	3.18691e-22
Nfatc3	2.17677e-26	0.301012	0.726	0.538	3.44169e-22
Arl5b	2.23478e-26	0.434625	0.6	0.428	3.53342e-22
Comt	2.26062e-26	0.300959	0.804	0.63	3.57426e-22
Phf3	2.3156e-26	0.304696	0.768	0.591	3.6612e-22
Arfip2	2.35162e-26	0.388912	0.752	0.61	3.71815e-22
Tpt1	2.39131e-26	0.269477	1	0.991	3.7809e-22
Klc4	2.39979e-26	0.398032	0.576	0.41	3.79431e-22
Appbp2	2.47787e-26	0.427617	0.756	0.596	3.91776e-22
Ksr1	2.52548e-26	0.311666	0.43	0.259	3.99303e-22
Ankib1	2.66913e-26	0.363787	0.684	0.506	4.22016e-22
Sbno1	2.74495e-26	0.262911	0.819	0.646	4.34004e-22
Fbxo25	2.75977e-26	0.647654	0.373	0.221	4.36347e-22
Xrn1	2.82269e-26	0.272566	0.721	0.546	4.46295e-22
Tspan17	2.84548e-26	0.741559	0.35	0.204	4.49899e-22
Ngly1	2.85603e-26	0.410596	0.622	0.466	4.51567e-22
Ube2f	2.9185e-26	0.438694	0.579	0.434	4.61444e-22
Sec23ip	2.92019e-26	0.499296	0.605	0.454	4.61712e-22
Nras	2.95131e-26	0.453368	0.636	0.485	4.66631e-22
Tmem260	3.04839e-26	0.606256	0.533	0.369	4.81981e-22
Kidins220	3.08802e-26	0.468666	0.574	0.41	4.88246e-22
Tmem248	3.14744e-26	0.35757	0.784	0.623	4.97641e-22
Ulk2	3.4149e-26	0.49258	0.508	0.341	5.39929e-22
Mgat1	3.46981e-26	0.433549	0.584	0.428	5.48611e-22
Fbxw7	3.68762e-26	0.294535	0.635	0.457	5.8305e-22
Tshz1	4.1442e-26	0.345833	0.631	0.468	6.5524e-22
Usp47	4.33618e-26	0.284096	0.821	0.661	6.85594e-22
Fbxo8	4.5782e-26	0.466444	0.6	0.437	7.2386e-22
Pof1b	4.71774e-26	0.260124	0.653	0.495	7.45921e-22
Bmpr2	4.78378e-26	0.397957	0.626	0.456	7.56363e-22
Hmgcl	4.91873e-26	0.345317	0.688	0.533	7.777e-22
Usp4	4.95796e-26	0.339657	0.702	0.551	7.83903e-22
Chmp1b2	4.97944e-26	0.465932	0.543	0.39	7.87299e-22
Ak3	5.03934e-26	0.269446	0.868	0.716	7.9677e-22
Nt5c3	5.27424e-26	0.281898	0.715	0.566	8.3391e-22
Arpc5l	5.47868e-26	0.339852	0.778	0.619	8.66234e-22
Atf6	5.89913e-26	0.296178	0.786	0.608	9.32712e-22
Cyld	5.96846e-26	0.456252	0.613	0.459	9.43673e-22
Rybp	6.12828e-26	0.317805	0.582	0.409	9.68942e-22
Nrbp1	6.51857e-26	0.461571	0.621	0.465	1.03065e-21
Sertad3	6.64205e-26	0.837432	0.425	0.28	1.05017e-21
Nrbf2	6.69203e-26	0.523443	0.63	0.484	1.05808e-21
Lysmd3	7.02031e-26	0.406545	0.534	0.376	1.10998e-21
Fam221a	7.04887e-26	0.940079	0.359	0.211	1.1145e-21
Psmd11	7.13194e-26	0.268697	0.792	0.617	1.12763e-21
Sik3	7.33191e-26	0.268548	0.801	0.616	1.15925e-21
Ireb2	7.34089e-26	0.311204	0.638	0.467	1.16067e-21
Prkar2b	7.72763e-26	0.790436	0.276	0.138	1.22182e-21
Gbp7	7.82395e-26	0.25233	0.322	0.17	1.23705e-21
Dynlt3	7.97522e-26	0.505446	0.653	0.503	1.26096e-21
Gpcpd1	8.01167e-26	0.298168	0.652	0.487	1.26672e-21
Ttc17	8.07763e-26	0.322117	0.632	0.449	1.27715e-21
Xpo6	8.55915e-26	0.406525	0.646	0.479	1.35329e-21
Jkamp	9.09818e-26	0.586321	0.489	0.337	1.43851e-21
Fbxo38	9.1883e-26	0.411252	0.583	0.421	1.45276e-21
Gpr55	9.61197e-26	0.680808	0.341	0.188	1.51975e-21
Pigbos1	9.77789e-26	0.410249	0.661	0.521	1.54598e-21
Tst	1.04955e-25	0.511219	0.678	0.541	1.65944e-21
Tpm3-rs7	1.06617e-25	0.52596	0.502	0.336	1.68572e-21
Catspere2	1.10462e-25	0.880867	0.304	0.163	1.74652e-21
Ssr4	1.2075e-25	0.272485	0.994	0.921	1.90918e-21
Sass6	1.33704e-25	0.584083	0.454	0.281	2.11399e-21
Tmx1	1.3732e-25	0.365232	0.667	0.526	2.17117e-21
Kpna4	1.42366e-25	0.268023	0.739	0.565	2.25095e-21
H2aj	1.43236e-25	0.254069	0.983	0.878	2.2647e-21
Bicd1	1.47327e-25	0.519676	0.61	0.445	2.32939e-21
Bcas3	1.71353e-25	0.346633	0.786	0.619	2.70926e-21
1600012H06Rik	1.73696e-25	0.615187	0.533	0.39	2.74631e-21
Ssbp3	1.77911e-25	0.272332	0.809	0.63	2.81295e-21
Lratd2	1.83236e-25	0.493236	0.54	0.387	2.89715e-21
Nub1	2.06798e-25	0.281289	0.611	0.448	3.26968e-21
Etv3	2.20698e-25	0.420514	0.479	0.316	3.48945e-21
Dcaf5	2.22656e-25	0.290674	0.669	0.495	3.52041e-21
Map2k1	2.36322e-25	0.404063	0.65	0.49	3.73648e-21
Ypel5	2.3934e-25	0.389375	0.562	0.4	3.7842e-21
Ehmt1	2.46358e-25	0.262353	0.779	0.582	3.89517e-21
Rspry1	2.49548e-25	0.440326	0.594	0.43	3.9456e-21
Sgk3	2.84198e-25	0.903082	0.347	0.198	4.49346e-21
Zbed6	2.85854e-25	0.541107	0.473	0.31	4.51963e-21
Abhd16a	2.93584e-25	0.448837	0.54	0.391	4.64186e-21
1810058I24Rik	3.26414e-25	0.295844	0.79	0.627	5.16093e-21
Mrs2	3.2815e-25	0.675543	0.515	0.359	5.18838e-21
Atf7ip	3.49965e-25	0.339447	0.699	0.52	5.5333e-21
Chic1	3.50827e-25	0.541148	0.317	0.166	5.54693e-21
Bcar1	3.53676e-25	0.402067	0.58	0.413	5.59197e-21
Arntl	3.55152e-25	0.37418	0.522	0.348	5.6153e-21
Zc3h12d	3.63877e-25	1.20335	0.277	0.142	5.75326e-21
Prkrip1	3.88751e-25	0.587195	0.509	0.356	6.14654e-21
Map1lc3a	4.0604e-25	0.3429	0.612	0.461	6.41989e-21
Acot13	4.21125e-25	0.34147	0.704	0.565	6.6584e-21
Romo1	4.71153e-25	0.27378	0.949	0.785	7.4494e-21
Ndst1	4.91272e-25	0.358046	0.637	0.478	7.7675e-21
Fyco1	5.65643e-25	0.639826	0.468	0.317	8.94339e-21
Zfc3h1	6.12706e-25	0.277334	0.729	0.558	9.6875e-21
Fkbp15	6.12937e-25	0.314557	0.575	0.42	9.69115e-21
Uap1l1	6.23195e-25	0.516682	0.344	0.193	9.85334e-21
[truncated: 1,206 more rows]

## Sheet: cluster 2
Gene symbol	p value	average logFC	% in 1st group	% in 2nd group	p value adjusted
Samd5	2.80456e-287	2.7866	0.909	0.364	4.43429e-283
Tent5c	1.57146e-267	2.60595	0.918	0.376	2.48464e-263
Cd24a	3.53056e-244	1.55418	0.999	0.885	5.58217e-240
Rnase1	3.35076e-229	2.10721	0.994	0.711	5.29789e-225
Mmp7	2.56505e-224	1.59266	0.999	0.847	4.0556e-220
Habp2	5.57069e-217	1.60524	0.967	0.6	8.80782e-213
P4hb	2.27669e-207	1.05485	0.996	0.918	3.59968e-203
Prxl2a	2.34025e-205	1.98657	0.908	0.475	3.70016e-201
Fndc3b	4.47501e-205	1.55173	0.977	0.672	7.07544e-201
Gne	3.26159e-200	1.67343	0.965	0.621	5.15691e-196
Pla2g2a	6.60288e-200	2.15094	0.957	0.513	1.04398e-195
Arhgap24	4.11825e-193	1.9068	0.93	0.518	6.51136e-189
Guca2b	3.33064e-191	1.65441	0.999	0.749	5.26607e-187
Serp1	3.52186e-190	1.15547	0.991	0.844	5.56841e-186
Defa17	7.17409e-188	1.43315	1	0.93	1.1343e-183
Ptprt	1.22939e-185	1.6013	0.828	0.339	1.9438e-181
Plcb4	3.11343e-181	1.86214	0.877	0.431	4.92265e-177
Wnt3	2.89401e-179	2.17626	0.785	0.321	4.57572e-175
Nucb2	9.01316e-177	1.74295	0.886	0.491	1.42507e-172
Kit	2.37708e-176	1.53304	0.935	0.591	3.75839e-172
Dach1	8.34683e-169	1.44958	0.98	0.708	1.31972e-164
Lbh	2.76503e-168	1.49551	0.972	0.737	4.37179e-164
Defa28	2.47108e-167	2.1858	0.716	0.235	3.90703e-163
Spcs3	4.34823e-167	1.35795	0.956	0.679	6.87499e-163
Bhlha15	8.06716e-162	2.15229	0.697	0.258	1.2755e-157
Tanc2	1.22714e-159	1.28305	0.973	0.682	1.94023e-155
Snd1	4.83218e-155	1.2107	0.981	0.732	7.64017e-151
Ccl9	4.08698e-153	2.54549	0.867	0.488	6.46192e-149
Ptprn2	1.08652e-152	1.20664	0.981	0.694	1.7179e-148
Reg4	4.65108e-152	1.37152	0.997	0.799	7.35382e-148
Rgmb	1.01035e-150	1.44221	0.928	0.552	1.59747e-146
Kcnma1	1.25808e-150	1.2097	0.99	0.7	1.98915e-146
Tmprss2	3.94364e-150	1.15267	0.978	0.821	6.2353e-146
Ssr4	2.45206e-149	0.815226	0.997	0.924	3.87695e-145
Naaladl2	1.84448e-146	1.20089	0.98	0.698	2.91631e-142
Ssr3	2.57349e-145	1.01283	0.984	0.802	4.06894e-141
Fkbp11	2.73654e-142	1.35769	0.933	0.597	4.32674e-138
Defa3	1.15805e-141	1.20678	0.992	0.745	1.831e-137
Ghr	2.79325e-139	1.30435	0.956	0.633	4.41641e-135
Magt1	8.44952e-136	1.05158	0.959	0.752	1.33595e-131
Sox9	1.46675e-135	1.38336	0.951	0.652	2.31909e-131
A4gnt	4.56855e-135	2.74101	0.443	0.098	7.22334e-131
Tmed3	1.67784e-134	0.992107	0.985	0.837	2.65284e-130
Tmed6	5.32886e-133	1.6114	0.837	0.432	8.42546e-129
Sox6	3.30395e-131	1.42941	0.868	0.491	5.22387e-127
Tram1	3.13023e-130	0.859542	0.984	0.827	4.9492e-126
Rcn1	3.51489e-129	1.52472	0.814	0.44	5.5574e-125
Dnajc3	2.21741e-127	0.908571	0.971	0.834	3.50594e-123
Ppib	6.62481e-127	0.787116	1	0.925	1.04745e-122
Srp9	1.51622e-122	0.753378	0.991	0.857	2.3973e-118
Ica1	1.49791e-121	1.01867	0.966	0.745	2.36835e-117
Asph	1.06807e-120	0.964989	0.982	0.781	1.68872e-116
Acvr1c	6.65024e-119	1.62143	0.777	0.426	1.05147e-114
Vgll4	8.70655e-119	1.2229	0.934	0.655	1.37659e-114
Sec61b	1.0332e-117	0.75156	0.999	0.911	1.63359e-113
Hdlbp	8.51179e-116	0.760632	0.992	0.891	1.3458e-111
Pdia6	1.71871e-114	0.821605	0.997	0.85	2.71745e-110
Klf12	4.43827e-114	1.31443	0.839	0.454	7.01735e-110
Ephb3	5.20979e-114	1.69442	0.658	0.292	8.23719e-110
Nbas	7.90628e-114	1.12403	0.946	0.713	1.25006e-109
Cracr2a	1.80408e-113	0.96329	0.981	0.778	2.85243e-109
Pcmtd1	3.30838e-113	1.07082	0.923	0.659	5.23088e-109
Edem2	1.31174e-112	1.07387	0.937	0.696	2.07399e-108
Elapor1	1.41862e-112	0.799368	0.994	0.837	2.24298e-108
Zdhhc14	6.65728e-112	1.05508	0.951	0.674	1.05258e-107
Arfgef3	4.48103e-110	0.911993	0.973	0.749	7.08495e-106
Cbfa2t3	1.24294e-109	1.17507	0.908	0.606	1.96521e-105
Sec61a1	1.75492e-109	0.807338	0.98	0.819	2.7747e-105
Syt9	1.52917e-108	2.67493	0.494	0.152	2.41776e-104
Map2k6	2.56097e-108	1.32139	0.839	0.516	4.04915e-104
Cblb	5.04378e-108	1.29092	0.847	0.51	7.97472e-104
Slc38a10	1.01376e-106	1.03316	0.927	0.665	1.60285e-102
Spink4	2.20321e-106	0.736516	1	0.995	3.4835e-102
Fxyd3	6.91512e-106	1.01542	0.995	0.877	1.09335e-101
Thbs1	8.59335e-106	2.38087	0.554	0.205	1.35869e-101
Edem1	3.11613e-105	0.937768	0.941	0.738	4.92692e-101
Sypl	1.38259e-103	0.991983	0.982	0.823	2.18602e-99
Sdf2l1	5.45375e-102	0.973729	0.92	0.682	8.62293e-98
Mecom	7.02994e-102	1.22626	0.852	0.492	1.1115e-97
Kif21a	1.54647e-101	1.25075	0.868	0.619	2.44512e-97
Slc1a4	1.83856e-101	2.0056	0.615	0.282	2.90694e-97
Qsox1	8.32191e-101	0.678791	0.996	0.891	1.31578e-96
Ergic1	1.36988e-100	0.855232	0.963	0.753	2.16592e-96
Pla2g2f	1.74469e-100	1.30689	0.808	0.475	2.75852e-96
Mib1	5.13769e-99	1.09466	0.895	0.615	8.1232e-95
Ell2	1.26295e-98	1.0456	0.882	0.616	1.99686e-94
Fam3d	3.27278e-98	0.882483	0.972	0.803	5.1746e-94
Plcb1	1.05287e-97	0.789916	0.992	0.787	1.66469e-93
Mbnl2	2.36377e-97	0.748925	0.984	0.845	3.73736e-93
Sec11c	4.50227e-97	0.647795	0.994	0.891	7.11853e-93
Sidt1	9.42654e-97	0.992689	0.947	0.647	1.49043e-92
Pla2g12a	1.98859e-94	1.25618	0.815	0.516	3.14415e-90
Pdia5	2.16075e-94	0.890032	0.944	0.661	3.41636e-90
St3gal1	3.62462e-94	1.32996	0.803	0.502	5.73088e-90
Gmds	3.97591e-93	0.72443	1	0.948	6.2863e-89
Pdia3	5.80451e-93	0.701951	0.994	0.898	9.17752e-89
Dnajc1	3.5604e-92	0.852707	0.951	0.741	5.62934e-88
Tm9sf3	8.66684e-92	0.62833	0.994	0.921	1.37031e-87
Eef1akmt3	3.89937e-91	1.6899	0.581	0.253	6.1653e-87
Fam13a	1.56089e-90	1.1223	0.841	0.512	2.46793e-86
Tulp4	1.59789e-90	0.709509	0.975	0.822	2.52642e-86
Nav2	5.66494e-90	0.917901	0.927	0.642	8.95683e-86
Surf4	1.16585e-89	0.738695	0.963	0.804	1.84332e-85
Scfd2	2.43265e-89	1.05669	0.805	0.495	3.84626e-85
Lman1	3.82915e-89	0.781675	0.953	0.755	6.05428e-85
Pabpc1	6.17785e-89	0.730253	0.999	0.907	9.7678e-85
Abr	6.23991e-89	0.941671	0.915	0.698	9.86593e-85
Mctp2	9.35654e-89	0.997215	0.862	0.583	1.47936e-84
Tcf12	9.60493e-89	0.852697	0.98	0.787	1.51864e-84
Wnk2	2.16322e-88	1.26414	0.771	0.453	3.42027e-84
Reep5	5.72269e-88	0.621812	0.982	0.801	9.04814e-84
Car8	7.07761e-88	0.850203	0.981	0.785	1.11904e-83
Hyou1	9.88818e-88	1.31844	0.761	0.466	1.56342e-83
Sec62	1.3354e-87	0.692744	0.976	0.822	2.1114e-83
Cog3	2.4299e-87	1.08485	0.81	0.489	3.84191e-83
Rph3al	2.50571e-87	1.15036	0.828	0.509	3.96178e-83
Defa26	4.89339e-87	0.731983	0.977	0.75	7.73694e-83
Defa43	8.51646e-87	0.673361	0.952	0.701	1.34654e-82
Uba5	1.33827e-86	1.04027	0.839	0.575	2.11594e-82
Clptm1l	1.35103e-86	0.798538	0.943	0.747	2.13611e-82
Gfpt1	4.4726e-86	0.746216	0.989	0.864	7.07162e-82
Tacc1	5.211e-86	1.78594	0.567	0.251	8.23912e-82
Chn2	6.47262e-86	0.845137	0.871	0.606	1.02339e-81
Tpd52l1	1.11038e-85	1.02839	0.865	0.589	1.75562e-81
Hspa5	2.16703e-85	0.793078	0.994	0.9	3.4263e-81
Sec24d	1.63267e-84	0.862666	0.933	0.687	2.58142e-80
Lamb1	2.39223e-84	2.96237	0.297	0.066	3.78235e-80
Arhgef26	3.47944e-84	1.14087	0.813	0.512	5.50134e-80
Bicd1	6.81358e-84	1.15286	0.754	0.42	1.07729e-79
Fam222a	8.31993e-84	2.06635	0.497	0.204	1.31546e-79
Slc33a1	9.4317e-84	1.01189	0.806	0.508	1.49125e-79
Gnas	9.9731e-84	0.684767	0.991	0.913	1.57685e-79
Ttc7b	1.6802e-83	1.91652	0.504	0.203	2.65656e-79
Cd244a	3.40524e-83	1.63424	0.562	0.248	5.38402e-79
Eif5b	4.07497e-83	0.773299	0.957	0.771	6.44293e-79
Stt3a	9.29536e-83	0.772831	0.959	0.776	1.46969e-78
Glt1d1	1.37833e-82	1.33198	0.706	0.378	2.17927e-78
Slc39a11	1.60011e-82	0.765353	0.942	0.732	2.52994e-78
Bcas3	1.99769e-82	0.945474	0.892	0.604	3.15855e-78
Galnt7	4.28229e-82	0.701392	0.994	0.878	6.77073e-78
Ap3s1	6.2228e-82	0.742269	0.959	0.78	9.83888e-78
H13	7.78466e-82	0.748862	0.938	0.767	1.23083e-77
Pecr	1.05323e-81	1.11291	0.746	0.44	1.66526e-77
Ccdc141	1.58184e-81	2.08938	0.418	0.134	2.50105e-77
Fut4	4.35576e-81	1.08973	0.794	0.491	6.88689e-77
Slc30a7	1.9964e-80	0.894115	0.901	0.66	3.1565e-76
Glg1	3.97258e-80	0.782679	0.941	0.723	6.28105e-76
Cxxc5	9.78963e-80	1.02146	0.797	0.508	1.54784e-75
Nlrc4	1.09319e-79	0.76932	0.959	0.744	1.72845e-75
Slc1a5	1.38036e-79	0.742806	0.918	0.699	2.18248e-75
Nktr	1.87943e-79	0.763093	0.952	0.741	2.97156e-75
Cdk17	2.48729e-79	1.205	0.759	0.46	3.93266e-75
Plcl1	7.11659e-79	1.76545	0.519	0.214	1.1252e-74
Arhgef28	1.19812e-78	0.771622	0.929	0.668	1.89434e-74
Gsdma2	2.37277e-78	1.50378	0.563	0.251	3.75159e-74
Ank3	3.13372e-78	0.785267	0.919	0.691	4.95472e-74
Uck2	3.55897e-78	0.956831	0.806	0.501	5.62708e-74
Zfhx3	4.31383e-78	0.872618	0.899	0.622	6.8206e-74
Tox	5.29463e-78	0.715703	0.978	0.813	8.37133e-74
Rnase4	5.63943e-78	0.83359	0.981	0.875	8.9165e-74
Erp44	5.91894e-78	0.74137	0.963	0.781	9.35844e-74
Uggt1	3.10157e-77	0.824609	0.909	0.692	4.9039e-73
Larp4	4.6253e-77	0.874732	0.891	0.632	7.31307e-73
Plch1	6.07792e-77	0.952918	0.83	0.545	9.6098e-73
Eps8	2.85256e-76	0.564648	0.966	0.781	4.51019e-72
Rps27l	1.08768e-75	0.53318	0.991	0.896	1.71974e-71
Phkb	1.5383e-75	0.872022	0.905	0.649	2.4322e-71
Gdpd1	2.26708e-75	0.695797	0.966	0.762	3.58449e-71
Atf6	4.03147e-75	0.842772	0.858	0.601	6.37415e-71
Fto	1.1052e-74	0.761486	0.906	0.639	1.74743e-70
Pld1	2.49933e-74	0.649421	0.952	0.766	3.95169e-70
Man2a1	3.50319e-74	0.737918	0.944	0.739	5.5389e-70
Ogt	4.75744e-74	0.681892	0.935	0.689	7.52199e-70
Mgat5	7.21671e-74	0.75352	0.975	0.82	1.14103e-69
Frmd4b	1.19501e-73	0.880237	0.849	0.565	1.88942e-69
Egf	1.21426e-73	1.88724	0.451	0.173	1.91987e-69
Dixdc1	1.31007e-73	1.66337	0.444	0.168	2.07135e-69
Slc2a13	1.63669e-73	1.03018	0.767	0.465	2.58777e-69
Med13l	2.56607e-73	0.774926	0.913	0.66	4.05722e-69
Gigyf2	2.70751e-73	0.789519	0.899	0.652	4.28084e-69
Srpr	2.73479e-73	0.664986	0.944	0.748	4.32398e-69
Calcrl	2.76218e-73	1.62764	0.523	0.227	4.36729e-69
Ang	2.88535e-73	1.02186	0.966	0.788	4.56202e-69
Tmed10	4.41215e-73	0.55658	0.989	0.879	6.97605e-69
Atg7	4.41746e-73	1.05999	0.801	0.533	6.98444e-69
Krtcap2	7.57601e-73	0.561303	0.991	0.876	1.19784e-68
Defa39	8.60176e-73	0.805644	0.999	0.976	1.36002e-68
Cacna1c	9.58229e-73	1.43772	0.603	0.296	1.51506e-68
Eif3j1	1.14833e-72	0.85777	0.859	0.633	1.81562e-68
Spcs2	2.71923e-72	0.628819	0.966	0.838	4.29937e-68
Acadsb	3.89129e-72	1.20348	0.666	0.364	6.15253e-68
Utrn	4.07257e-72	0.62914	0.982	0.805	6.43914e-68
B4galt1	4.80802e-72	0.960148	0.847	0.611	7.60196e-68
Ero1b	4.98368e-72	1.5258	0.578	0.296	7.8797e-68
Nedd4	8.49496e-72	0.619045	0.963	0.751	1.34314e-67
Pycr1	1.85475e-71	1.37399	0.606	0.312	2.93254e-67
Tceal9	7.26998e-71	0.616308	0.985	0.801	1.14946e-66
Elmo1	7.97285e-71	0.768905	0.875	0.593	1.26059e-66
Larp4b	1.72334e-70	0.626542	0.981	0.837	2.72477e-66
Usp9x	5.08109e-70	0.695591	0.941	0.728	8.03371e-66
Trabd	1.1031e-69	0.643472	0.909	0.729	1.74412e-65
Bet1	1.74925e-69	0.73778	0.878	0.673	2.76574e-65
Ern1	3.83006e-69	0.915684	0.775	0.504	6.0557e-65
Hsp90b1	9.4413e-69	0.596775	0.986	0.886	1.49276e-64
Adk	1.27552e-68	0.878787	0.83	0.549	2.01672e-64
Sec63	1.56261e-67	0.734857	0.909	0.707	2.47064e-63
Epb41l3	1.90114e-67	0.704339	0.875	0.568	3.00589e-63
Arhgap21	2.78954e-67	0.782427	0.894	0.653	4.41054e-63
Ror2	3.66181e-67	1.34157	0.523	0.237	5.78968e-63
Nhsl1	4.51333e-67	1.10851	0.742	0.476	7.13603e-63
Adcy8	4.96023e-67	0.730908	0.856	0.588	7.84262e-63
Sel1l	5.41634e-67	0.769029	0.892	0.684	8.56377e-63
Manf	7.11197e-67	0.644626	0.982	0.843	1.12447e-62
Smoc2	7.77186e-67	0.498788	0.838	0.495	1.22881e-62
Maml3	9.55146e-67	0.674625	0.944	0.704	1.51018e-62
Phlda1	1.02668e-66	0.880295	0.846	0.616	1.62328e-62
Creb3l1	1.19128e-66	0.798439	0.965	0.744	1.88353e-62
Rab3d	1.93177e-66	0.690913	0.956	0.742	3.05432e-62
Ptprk	7.42412e-66	0.604528	0.97	0.803	1.17383e-61
Slc41a1	9.02356e-66	1.85608	0.447	0.191	1.42672e-61
Arfgap3	1.82245e-65	0.646872	0.961	0.782	2.88147e-61
Stk39	1.99989e-65	0.74566	0.891	0.64	3.16203e-61
Ssr1	2.22084e-65	0.696312	0.941	0.757	3.51137e-61
Nsd3	2.29809e-65	0.551254	0.942	0.736	3.63351e-61
Ift20	4.53386e-65	0.574787	0.971	0.822	7.16849e-61
Igf1r	6.81154e-65	0.672785	0.766	0.422	1.07697e-60
Map3k13	1.35072e-64	0.65358	0.924	0.71	2.13562e-60
Rpl41	1.43817e-64	0.534276	1	0.991	2.2739e-60
Aqp1	5.17891e-64	1.05978	0.646	0.347	8.18838e-60
Selenos	7.94568e-64	0.55943	0.976	0.835	1.25629e-59
Calr	8.63496e-64	0.606566	0.992	0.913	1.36527e-59
Cers6	9.86347e-64	0.573265	0.977	0.805	1.55951e-59
Tmed2	1.03057e-63	0.465985	0.984	0.888	1.62944e-59
Slc16a7	1.76914e-63	2.05611	0.325	0.103	2.79719e-59
Pim3	2.19907e-63	0.898337	0.799	0.544	3.47695e-59
Tcf4	2.26163e-63	0.820942	0.814	0.527	3.57586e-59
Sh3rf1	2.64424e-63	0.735662	0.905	0.672	4.1808e-59
Homer2	6.35492e-63	0.736128	0.901	0.679	1.00478e-58
2510009E07Rik	7.59488e-63	1.26207	0.625	0.35	1.20083e-58
Srp72	1.12874e-62	0.758986	0.895	0.693	1.78466e-58
Irak1	1.55983e-62	0.974281	0.744	0.483	2.46624e-58
Trip11	3.08093e-62	0.633491	0.949	0.732	4.87126e-58
Sec31a	6.76662e-62	0.586856	0.959	0.796	1.06987e-57
Luc7l2	8.64909e-62	0.564112	0.975	0.789	1.36751e-57
Msi2	1.19361e-61	0.676757	0.895	0.629	1.88722e-57
Chka	4.70574e-61	0.649512	0.904	0.65	7.44025e-57
Psme4	5.76063e-61	0.621635	0.91	0.711	9.10814e-57
Lama5	8.26103e-61	2.00517	0.318	0.102	1.30615e-56
Rpn1	1.23346e-60	0.589793	0.977	0.824	1.95023e-56
Dock9	1.70627e-60	0.818961	0.756	0.482	2.69778e-56
Gbf1	2.28408e-60	0.579685	0.938	0.744	3.61136e-56
Ceacam10	2.62458e-60	0.711547	0.949	0.771	4.14973e-56
Os9	3.23214e-60	0.725782	0.88	0.674	5.11034e-56
Far1	3.3963e-60	1.08708	0.665	0.385	5.36989e-56
Tmem120b	4.02478e-60	1.21096	0.556	0.279	6.36358e-56
Pdia4	1.03827e-59	0.931267	0.804	0.573	1.6416e-55
Mycbp2	1.5188e-59	0.827647	0.795	0.515	2.40138e-55
Cib2	1.57782e-59	1.22081	0.568	0.308	2.49469e-55
Rpn2	1.6993e-59	0.493933	0.982	0.858	2.68677e-55
Vps13d	2.11364e-59	0.667206	0.934	0.719	3.34187e-55
Tcf7l2	2.83728e-59	0.406173	0.989	0.848	4.48602e-55
Smim38	2.88563e-59	1.60229	0.425	0.174	4.56247e-55
Enc1	5.03456e-59	1.88407	0.356	0.127	7.96015e-55
Lyz1	1.04403e-58	0.667983	0.999	0.987	1.65072e-54
Defa34	1.07537e-58	0.92714	0.833	0.543	1.70026e-54
Fzd9	1.65725e-58	2.07946	0.313	0.102	2.62028e-54
Slc27a1	2.01336e-58	1.2054	0.581	0.317	3.18333e-54
Ubxn4	3.7622e-58	0.571497	0.942	0.785	5.94841e-54
Hook1	3.88946e-58	0.493334	0.941	0.733	6.14963e-54
Soat1	4.93062e-58	0.660292	0.875	0.62	7.7958e-54
Chdh	1.10683e-57	0.863391	0.694	0.419	1.75001e-53
Spint2	1.16564e-57	0.524634	0.999	0.963	1.843e-53
Ramp1	1.16667e-57	0.586607	0.992	0.833	1.84463e-53
Fryl	1.84701e-57	0.421195	0.982	0.86	2.9203e-53
Bckdhb	1.88151e-57	1.17321	0.454	0.199	2.97485e-53
Foxp1	2.02748e-57	0.587633	0.978	0.806	3.20565e-53
Ccser1	2.52031e-57	0.578998	0.978	0.81	3.98486e-53
Mlec	3.27601e-57	0.507985	0.976	0.819	5.1797e-53
Slc30a2	3.33817e-57	1.83702	0.404	0.174	5.27798e-53
Mcfd2	4.08814e-57	0.715042	0.79	0.56	6.46375e-53
Vwa8	5.47596e-57	0.711684	0.792	0.533	8.65804e-53
Mnat1	5.75079e-57	0.835033	0.709	0.428	9.09257e-53
Herpud1	9.11976e-57	0.535143	0.97	0.845	1.44193e-52
Deptor	9.40726e-57	0.617392	0.924	0.685	1.48738e-52
Hspa13	1.25639e-56	1.10968	0.642	0.383	1.98648e-52
Ubn2	1.26016e-56	0.54607	0.942	0.717	1.99244e-52
Cpd	3.32456e-56	0.551865	0.971	0.816	5.25646e-52
Acnat1	5.35515e-56	2.03651	0.424	0.193	8.46703e-52
Bmp7	1.63917e-55	1.28688	0.6	0.353	2.59169e-51
Map7	2.11616e-55	0.590949	0.953	0.787	3.34587e-51
Arfgef1	2.54842e-55	0.562415	0.944	0.772	4.0293e-51
Fam114a1	3.16839e-55	0.635193	0.863	0.626	5.00953e-51
Cobll1	4.50276e-55	0.883142	0.697	0.426	7.11932e-51
Lars	5.25313e-55	0.677714	0.832	0.618	8.30572e-51
Epb41	5.51575e-55	0.618371	0.875	0.627	8.72096e-51
Hbs1l	5.82929e-55	0.697505	0.833	0.598	9.21668e-51
Znrf3	7.56682e-55	0.777024	0.738	0.443	1.19639e-50
Abcb9	8.61374e-55	1.34531	0.519	0.264	1.36192e-50
Sct	1.01294e-54	0.519016	0.967	0.758	1.60155e-50
Kcnh3	1.02542e-54	1.35053	0.453	0.201	1.62129e-50
Pi4k2b	1.17727e-54	0.785296	0.808	0.582	1.86138e-50
Scfd1	1.29013e-54	0.692427	0.873	0.659	2.03982e-50
Cuedc1	1.3233e-54	1.53299	0.409	0.169	2.09227e-50
Clcn3	2.27103e-54	0.58179	0.943	0.77	3.59073e-50
Bcat2	4.4538e-54	0.947381	0.656	0.414	7.0419e-50
Tasp1	9.96259e-54	1.06873	0.637	0.373	1.57519e-49
Rfc1	2.04211e-53	0.681453	0.943	0.777	3.22877e-49
Rin2	2.48361e-53	0.63116	0.853	0.62	3.92684e-49
Atxn7l1	2.6617e-53	0.650236	0.827	0.566	4.20842e-49
Brwd1	2.83827e-53	0.694298	0.838	0.604	4.48758e-49
Hopx	4.28212e-53	0.52809	0.956	0.796	6.77045e-49
Sil1	5.78364e-53	0.726619	0.877	0.675	9.14452e-49
Arhgap39	6.4154e-53	0.939388	0.719	0.448	1.01434e-48
Sec23b	8.25373e-53	0.726087	0.806	0.58	1.305e-48
Spop	8.53817e-53	0.484556	0.956	0.816	1.34997e-48
4833439L19Rik	9.55792e-53	0.682559	0.878	0.66	1.5112e-48
Erlec1	1.34354e-52	0.707371	0.866	0.654	2.12427e-48
Pik3r1	1.39383e-52	0.635584	0.803	0.511	2.20378e-48
Pycr2	1.55854e-52	0.815486	0.77	0.547	2.4642e-48
Sorbs2	1.89568e-52	0.724124	0.549	0.275	2.99726e-48
Chrm3	2.26653e-52	0.379284	0.975	0.783	3.58361e-48
Acsl1	2.3172e-52	0.797724	0.8	0.559	3.66372e-48
Abcc1	2.35973e-52	1.20676	0.499	0.255	3.73097e-48
Arcn1	2.79213e-52	0.533744	0.939	0.755	4.41463e-48
Armcx3	4.69898e-52	1.04355	0.649	0.387	7.42956e-48
Ascc3	5.09748e-52	0.480722	0.915	0.696	8.05963e-48
Glb1	7.2922e-52	0.78969	0.816	0.594	1.15297e-47
Saraf	9.11382e-52	0.642595	0.882	0.688	1.44099e-47
Tmem39a	1.06159e-51	0.838477	0.703	0.455	1.67848e-47
Ufm1	1.09484e-51	0.49896	0.925	0.757	1.73105e-47
Creld2	1.15007e-51	0.980749	0.742	0.527	1.81838e-47
Arf4	1.21384e-51	0.438279	0.985	0.889	1.9192e-47
Fry	1.22914e-51	0.531604	0.937	0.696	1.94339e-47
Ets2	1.25725e-51	0.529425	0.937	0.765	1.98784e-47
Rnf11	1.44244e-51	0.76923	0.781	0.563	2.28064e-47
Yipf5	1.95707e-51	0.617067	0.882	0.68	3.09432e-47
1700019D03Rik	2.13132e-51	0.779007	0.761	0.49	3.36983e-47
Paip2b	2.66982e-51	1.05951	0.575	0.326	4.22125e-47
Mthfd2	3.1565e-51	0.880751	0.749	0.514	4.99074e-47
Eml4	3.72268e-51	0.56207	0.967	0.784	5.88592e-47
Cpeb3	4.74103e-51	1.29495	0.497	0.253	7.49604e-47
Smim3	4.9492e-51	1.22118	0.595	0.36	7.82519e-47
Itln1	5.3095e-51	0.584758	1	0.998	8.39484e-47
Vcp	7.57011e-51	0.496347	0.971	0.846	1.19691e-46
Myo10	8.86597e-51	0.499098	0.906	0.669	1.4018e-46
Eif3a	1.03472e-50	0.444026	0.972	0.809	1.636e-46
Sppl2a	1.16558e-50	0.502837	0.968	0.82	1.8429e-46
Gm20521	1.80961e-50	1.36774	0.468	0.22	2.86118e-46
Atp8b1	2.16994e-50	0.441528	0.975	0.82	3.43089e-46
Vps13b	2.246e-50	0.532161	0.957	0.758	3.55115e-46
Yipf6	2.51789e-50	0.624135	0.891	0.694	3.98103e-46
Fgfrl1	3.89317e-50	1.40917	0.472	0.242	6.1555e-46
Ephb2	4.08331e-50	0.590537	0.838	0.593	6.45613e-46
Ddx6	7.16441e-50	0.484626	0.953	0.766	1.13276e-45
Fut8	7.37925e-50	0.505173	0.985	0.841	1.16673e-45
Sord	7.43519e-50	0.756992	0.818	0.607	1.17558e-45
Kank1	8.89181e-50	0.98199	0.656	0.396	1.40588e-45
Nlk	1.07012e-49	0.868944	0.706	0.467	1.69197e-45
Prelp	1.07984e-49	1.62842	0.384	0.163	1.70733e-45
Dnajc10	1.30961e-49	0.531904	0.962	0.777	2.07062e-45
Lrig1	1.5211e-49	0.466491	0.844	0.551	2.40501e-45
Ide	2.0329e-49	0.856078	0.681	0.445	3.21421e-45
Asah2	2.81724e-49	0.613719	0.685	0.432	4.45434e-45
Ufl1	2.8482e-49	0.799642	0.743	0.498	4.50329e-45
Hpd	6.28758e-49	0.528136	0.97	0.714	9.94129e-45
Appbp2	7.629e-49	0.708603	0.837	0.587	1.20622e-44
Srp19	1.23429e-48	0.523377	0.918	0.725	1.95154e-44
Styk1	1.5276e-48	0.51309	0.92	0.717	2.41529e-44
Cflar	1.54376e-48	0.590019	0.809	0.587	2.44084e-44
Nipal2	1.71545e-48	0.478185	0.93	0.747	2.7123e-44
Atg13	2.72246e-48	0.750468	0.709	0.483	4.30449e-44
Sec16a	3.33332e-48	0.610751	0.839	0.628	5.27031e-44
Mitf	4.79431e-48	1.68797	0.335	0.13	7.58028e-44
Ibtk	9.96384e-48	0.762649	0.81	0.585	1.57538e-43
Txndc11	1.62468e-47	0.63091	0.847	0.633	2.56878e-43
Slc39a8	1.78024e-47	0.687188	0.806	0.575	2.81474e-43
Sort1	1.78343e-47	0.560189	0.927	0.73	2.81978e-43
Mcc	2.01719e-47	0.517815	0.657	0.367	3.18938e-43
Cst3	5.87905e-47	0.463781	0.978	0.837	9.29536e-43
Focad	6.44045e-47	1.14041	0.556	0.315	1.0183e-42
Galnt10	6.67026e-47	0.423918	0.967	0.78	1.05464e-42
Rps24	8.48149e-47	0.452655	1	0.971	1.34101e-42
Tmem263	1.13719e-46	0.749603	0.82	0.577	1.798e-42
Myrip	1.27972e-46	0.6339	0.749	0.48	2.02337e-42
Dnajb9	1.33646e-46	0.725503	0.749	0.532	2.11307e-42
Ndel1	1.5302e-46	0.696439	0.808	0.58	2.4194e-42
St3gal3	1.82599e-46	0.669663	0.811	0.543	2.88707e-42
Uso1	1.89936e-46	0.515416	0.903	0.715	3.00308e-42
Gstm5	1.98899e-46	0.851318	0.743	0.533	3.14478e-42
Rap1gap	2.18259e-46	0.57645	0.867	0.624	3.45089e-42
Ddost	2.1937e-46	0.497313	0.967	0.815	3.46846e-42
Defa36	2.3311e-46	0.350585	0.949	0.726	3.68571e-42
Nbr1	2.75083e-46	0.554428	0.886	0.691	4.34934e-42
Synj2	2.78482e-46	0.772858	0.758	0.515	4.40308e-42
Shf	4.03416e-46	1.04858	0.577	0.34	6.37841e-42
BC005537	4.2195e-46	0.55559	0.909	0.738	6.67146e-42
Sec24a	4.42565e-46	0.585153	0.856	0.626	6.9974e-42
Chd6	1.05217e-45	0.644669	0.846	0.609	1.66359e-41
Odr4	1.13601e-45	0.731794	0.728	0.502	1.79614e-41
Gorasp2	1.38258e-45	0.547189	0.913	0.734	2.186e-41
Irak3	1.52568e-45	1.06133	0.519	0.278	2.41226e-41
Slc18a1	1.57407e-45	0.610929	0.782	0.539	2.48876e-41
Lgr4	2.01255e-45	0.542372	0.968	0.82	3.18204e-41
Ndufa1	2.29009e-45	0.373042	0.959	0.805	3.62086e-41
Nbea	2.51476e-45	0.559969	0.846	0.606	3.97608e-41
Atp13a3	2.5973e-45	0.530983	0.941	0.757	4.10659e-41
Nfasc	2.65496e-45	1.36856	0.395	0.181	4.19775e-41
Osbp	2.91233e-45	0.631939	0.772	0.542	4.60468e-41
Rab1a	3.17062e-45	0.434587	0.962	0.839	5.01306e-41
Srm	3.17665e-45	0.832657	0.675	0.438	5.0226e-41
Cd177	3.53902e-45	1.20893	0.551	0.306	5.59555e-41
Galnt5	4.09535e-45	0.506494	0.908	0.665	6.47515e-41
Btg2	5.42074e-45	0.568433	0.952	0.789	8.57074e-41
Tbc1d15	5.62265e-45	0.569835	0.795	0.574	8.88997e-41
Xpot	7.33231e-45	0.820527	0.63	0.396	1.15931e-40
Diaph2	8.92582e-45	0.54925	0.853	0.595	1.41126e-40
Trp53inp1	9.84213e-45	0.825392	0.682	0.439	1.55614e-40
Clps	1.44074e-44	0.666267	0.98	0.88	2.27795e-40
Pou2af3	2.3504e-44	1.401	0.368	0.163	3.71622e-40
Nr4a2	2.67933e-44	1.28897	0.453	0.229	4.23628e-40
Plpp5	3.99417e-44	0.676779	0.761	0.543	6.31519e-40
Qtrt1	6.30143e-44	0.962479	0.597	0.366	9.96319e-40
Setd5	6.39528e-44	0.504926	0.929	0.736	1.01116e-39
Maco1	6.61926e-44	0.574505	0.829	0.608	1.04657e-39
Slc35a3	6.67278e-44	0.605761	0.9	0.724	1.05503e-39
Slc7a1	7.37955e-44	0.741705	0.796	0.56	1.16678e-39
Ostc	1.50454e-43	0.424251	0.972	0.857	2.37882e-39
Ccpg1	1.52379e-43	0.937776	0.513	0.282	2.40926e-39
Copa	1.59767e-43	0.432921	0.968	0.793	2.52608e-39
Slc35b1	1.88576e-43	0.435983	0.941	0.767	2.98158e-39
Tns3	1.88634e-43	0.590509	0.803	0.562	2.98249e-39
Chrnb4	2.09069e-43	1.35947	0.391	0.18	3.30559e-39
Golga1	2.11136e-43	0.70211	0.748	0.518	3.33827e-39
Slc39a10	2.37668e-43	1.27482	0.489	0.273	3.75777e-39
Asxl2	2.43342e-43	0.561405	0.863	0.636	3.84748e-39
Galk2	2.57917e-43	0.505661	0.919	0.731	4.07793e-39
Sike1	2.6438e-43	0.740701	0.742	0.522	4.18012e-39
Entpd7	3.62323e-43	0.626042	0.758	0.539	5.72869e-39
Kdm4c	4.34451e-43	0.636804	0.773	0.526	6.8691e-39
Noct	4.76193e-43	0.707009	0.524	0.295	7.52909e-39
Lamp2	8.06437e-43	0.5434	0.91	0.755	1.27506e-38
Akt2	8.86664e-43	0.841749	0.609	0.381	1.4019e-38
Egr1	1.29082e-42	0.716271	0.841	0.64	2.04092e-38
Snrnp70	1.93085e-42	0.455467	0.916	0.714	3.05287e-38
Abce1	2.00508e-42	0.706374	0.73	0.505	3.17024e-38
D630039A03Rik	2.53028e-42	0.74918	0.701	0.489	4.00063e-38
Pccb	2.66715e-42	0.582379	0.806	0.597	4.21703e-38
Ddx17	2.90028e-42	0.44919	0.919	0.732	4.58564e-38
Tbc1d22b	2.95464e-42	1.02243	0.584	0.342	4.67158e-38
Inf2	5.80467e-42	1.28649	0.399	0.19	9.17776e-38
Aig1	5.94195e-42	0.520191	0.93	0.739	9.39482e-38
Scamp1	7.77995e-42	0.459992	0.915	0.734	1.23009e-37
Cdc73	8.91552e-42	0.580891	0.787	0.564	1.40963e-37
Kif16b	1.18392e-41	0.632897	0.72	0.476	1.8719e-37
Rasal2	1.37326e-41	0.657376	0.739	0.504	2.17126e-37
Csde1	1.63495e-41	0.509903	0.935	0.761	2.58502e-37
Sdccag8	2.61457e-41	0.612574	0.765	0.535	4.1339e-37
Wdr26	3.70304e-41	0.433148	0.909	0.723	5.85487e-37
Tpd52	3.7961e-41	0.388043	0.994	0.934	6.00202e-37
Alcam	9.61665e-41	0.593338	0.805	0.578	1.52049e-36
Vldlr	1.02177e-40	1.17025	0.392	0.182	1.61553e-36
Rnf32	2.72677e-40	0.749388	0.725	0.501	4.31129e-36
Pxylp1	3.36706e-40	1.22753	0.459	0.25	5.32366e-36
Plcxd2	3.91271e-40	0.723743	0.556	0.324	6.18638e-36
Rapgef5	4.2658e-40	0.676364	0.825	0.595	6.74465e-36
Nfia	4.33817e-40	0.3696	0.952	0.704	6.85907e-36
Uri1	4.66012e-40	0.592949	0.799	0.558	7.36811e-36
Dlg1	5.82129e-40	0.43696	0.919	0.716	9.20404e-36
Nceh1	7.16751e-40	1.30181	0.42	0.217	1.13325e-35
Hibch	7.32541e-40	0.816147	0.558	0.328	1.15822e-35
Ttc37	7.88241e-40	0.882908	0.614	0.39	1.24629e-35
Tmem158	8.26602e-40	1.55789	0.292	0.116	1.30694e-35
Ets1	9.83667e-40	0.708316	0.605	0.37	1.55528e-35
Fosb	1.03242e-39	0.588103	0.753	0.511	1.63236e-35
Rapgef3	1.09526e-39	0.742099	0.605	0.367	1.73172e-35
Tbc1d8	1.51447e-39	0.585494	0.747	0.51	2.39453e-35
Tbc1d16	1.69308e-39	0.534887	0.594	0.357	2.67693e-35
Hcfc2	1.90719e-39	0.824838	0.563	0.343	3.01546e-35
Ppp3ca	1.91476e-39	0.327124	0.958	0.787	3.02742e-35
Ssbp3	2.32382e-39	0.573465	0.848	0.631	3.67418e-35
Pbx3	2.37969e-39	0.911652	0.586	0.36	3.76252e-35
Csnk1a1	2.54971e-39	0.385113	0.976	0.84	4.03134e-35
Fkbp2	2.62401e-39	0.427145	0.976	0.846	4.14883e-35
Piwil4	2.67396e-39	1.2293	0.419	0.211	4.2278e-35
Exoc4	2.86112e-39	0.470617	0.899	0.684	4.52372e-35
Copz2	5.58391e-39	0.799761	0.667	0.449	8.82872e-35
Prkar2a	5.85964e-39	0.44208	0.929	0.738	9.26467e-35
Hid1	6.26267e-39	0.497353	0.771	0.548	9.9019e-35
Nmnat3	6.6838e-39	0.820438	0.567	0.339	1.05678e-34
Ndst1	7.28162e-39	0.587254	0.691	0.475	1.1513e-34
Eprs	7.3916e-39	0.45986	0.904	0.708	1.16869e-34
Jarid2	7.40396e-39	0.479793	0.858	0.624	1.17064e-34
Chid1	7.8833e-39	0.753311	0.701	0.511	1.24643e-34
Abhd17b	8.94315e-39	0.537367	0.923	0.744	1.414e-34
Tlcd4	1.21148e-38	0.708696	0.659	0.437	1.91547e-34
Faf1	1.27633e-38	0.486998	0.878	0.654	2.018e-34
Btg3	1.39681e-38	0.87134	0.596	0.373	2.2085e-34
Stxbp6	1.4036e-38	0.402262	0.944	0.737	2.21923e-34
Stard3nl	1.40362e-38	0.477814	0.943	0.774	2.21927e-34
Mien1	1.61852e-38	0.429634	0.958	0.796	2.55904e-34
Slc39a14	1.63492e-38	0.502107	0.825	0.595	2.58497e-34
Rpl10	1.95203e-38	0.458076	1	0.956	3.08635e-34
Denn2b	1.98869e-38	0.738998	0.67	0.458	3.14431e-34
Slc16a6	2.03435e-38	0.835997	0.59	0.363	3.21651e-34
Zfp652	2.16945e-38	0.515971	0.82	0.586	3.43011e-34
Dip2c	2.54881e-38	0.518971	0.781	0.537	4.02993e-34
Ptprj	2.95018e-38	0.353287	0.897	0.693	4.66452e-34
Nemf	3.02118e-38	0.688971	0.747	0.541	4.77679e-34
Eif4g1	3.73986e-38	0.424348	0.939	0.774	5.9131e-34
Rnd3	4.05604e-38	0.572109	0.744	0.516	6.41301e-34
Abl2	4.77549e-38	0.678304	0.619	0.388	7.55053e-34
Cldn2	4.84204e-38	0.791586	0.553	0.33	7.65575e-34
Itch	8.07505e-38	0.420555	0.915	0.709	1.27675e-33
Ggh	8.60398e-38	0.708256	0.681	0.453	1.36037e-33
Actn1	8.75096e-38	0.451237	0.948	0.776	1.38361e-33
Arhgef37	8.75703e-38	1.72199	0.281	0.112	1.38457e-33
B3galnt2	9.81823e-38	0.95702	0.571	0.352	1.55236e-33
Ccdc149	1.18812e-37	0.89696	0.491	0.269	1.87854e-33
Stat3	1.25356e-37	0.595649	0.865	0.664	1.982e-33
Dym	1.46677e-37	0.632877	0.761	0.544	2.31911e-33
Rps6kb1	1.55823e-37	0.497733	0.79	0.559	2.46371e-33
Edem3	1.75113e-37	0.344965	0.881	0.665	2.76871e-33
Tpt1	1.80174e-37	0.362347	1	0.991	2.84872e-33
Dgkd	1.82682e-37	0.526952	0.834	0.633	2.88838e-33
Qser1	1.95518e-37	0.738073	0.61	0.385	3.09133e-33
Fchsd2	2.20482e-37	0.466225	0.901	0.685	3.48604e-33
Stra6l	2.46534e-37	0.789799	0.551	0.329	3.89795e-33
Serf2	2.90991e-37	0.342812	0.996	0.944	4.60086e-33
Ints6	3.79534e-37	0.581827	0.756	0.532	6.00081e-33
Arih1	4.47803e-37	0.447596	0.92	0.718	7.08021e-33
Canx	5.03024e-37	0.378085	0.972	0.845	7.95331e-33
Anks1	6.28395e-37	0.507336	0.751	0.523	9.93556e-33
Plpbp	6.75122e-37	0.801489	0.59	0.377	1.06744e-32
Rsph3b	7.51543e-37	0.844042	0.539	0.312	1.18826e-32
Pawr	8.67028e-37	0.390191	0.951	0.758	1.37086e-32
Prkaa2	1.02188e-36	0.693237	0.634	0.407	1.61569e-32
Crls1	1.07215e-36	0.525525	0.784	0.585	1.69517e-32
Rpl5	1.3623e-36	0.399281	0.997	0.909	2.15393e-32
Adcy9	1.46945e-36	0.401223	0.756	0.529	2.32336e-32
Mpp7	1.58785e-36	0.746709	0.662	0.44	2.51055e-32
Mgat2	1.68071e-36	0.64655	0.77	0.576	2.65737e-32
Ralbp1	1.71658e-36	0.512191	0.9	0.711	2.71409e-32
Extl3	1.82432e-36	0.885583	0.49	0.278	2.88443e-32
Csrp1	2.6191e-36	0.591868	0.77	0.554	4.14106e-32
Prrc1	2.90329e-36	0.415995	0.904	0.714	4.59039e-32
Aff4	2.90937e-36	0.336793	0.871	0.672	4.60001e-32
Chd7	3.28828e-36	0.417163	0.886	0.664	5.1991e-32
Cebpz	4.46775e-36	0.535458	0.694	0.459	7.06395e-32
Copb2	5.05947e-36	0.395749	0.958	0.804	7.99953e-32
Srp68	6.69771e-36	0.649185	0.699	0.506	1.05897e-31
Rrbp1	6.90233e-36	0.319046	0.994	0.914	1.09133e-31
Stim1	7.56566e-36	0.583183	0.732	0.506	1.19621e-31
Aldh6a1	7.61354e-36	1.05022	0.438	0.242	1.20378e-31
Kif1b	1.52169e-35	0.415134	0.896	0.709	2.40594e-31
Dhrs7	1.6994e-35	0.556583	0.785	0.597	2.68692e-31
Eid1	1.7078e-35	0.627241	0.715	0.511	2.70021e-31
Slc19a1	1.84777e-35	0.766422	0.616	0.416	2.92151e-31
Fbxl17	1.98945e-35	0.354862	0.91	0.687	3.14552e-31
Ern2	1.99259e-35	0.310353	0.947	0.726	3.15048e-31
Rint1	2.07535e-35	0.858667	0.58	0.387	3.28134e-31
Cadps2	3.15541e-35	0.388215	0.903	0.707	4.98902e-31
Trim41	3.36964e-35	0.797273	0.671	0.467	5.32774e-31
Zcchc7	4.03224e-35	0.377995	0.938	0.732	6.37537e-31
Stx5a	4.27182e-35	0.440034	0.887	0.712	6.75417e-31
Sik3	4.61083e-35	0.484602	0.829	0.621	7.29018e-31
Trib1	6.17718e-35	0.712341	0.623	0.411	9.76674e-31
D930020B18Rik	7.26393e-35	1.36151	0.328	0.15	1.1485e-30
Aldh18a1	7.49437e-35	0.59069	0.749	0.558	1.18493e-30
Mt3	8.19172e-35	1.32506	0.324	0.145	1.29519e-30
Rnf185	8.92913e-35	0.789175	0.561	0.347	1.41178e-30
Slc30a5	9.227e-35	0.606706	0.684	0.475	1.45888e-30
Eif4g2	1.06782e-34	0.356075	0.975	0.866	1.68832e-30
Ssr2	1.20065e-34	0.47812	0.962	0.83	1.89834e-30
Rbm6	1.26873e-34	0.377101	0.905	0.709	2.00599e-30
Clpx	1.29115e-34	0.559396	0.699	0.489	2.04144e-30
Evi5	1.57577e-34	0.455314	0.786	0.563	2.49144e-30
Dnajb11	1.65649e-34	0.441471	0.872	0.702	2.61907e-30
Reps1	1.77649e-34	0.717045	0.699	0.483	2.80881e-30
Sorcs2	1.99463e-34	0.720074	0.48	0.264	3.15371e-30
Eif4g3	2.45541e-34	0.543597	0.791	0.591	3.88225e-30
Slc35a1	2.81708e-34	0.540026	0.841	0.626	4.45408e-30
Adamts17	2.85889e-34	0.804429	0.557	0.33	4.52019e-30
Ints3	2.98593e-34	0.695082	0.632	0.417	4.72105e-30
Nfatc2	3.0294e-34	1.19678	0.329	0.149	4.78978e-30
Alkbh5	3.19632e-34	0.38926	0.809	0.614	5.0537e-30
Scml4	3.35907e-34	0.647311	0.749	0.544	5.31103e-30
Eepd1	3.42483e-34	0.496485	0.757	0.551	5.41499e-30
Zfp280d	3.50572e-34	0.585903	0.71	0.478	5.54289e-30
Ttll7	3.55136e-34	1.0015	0.371	0.185	5.61506e-30
Rplp2	3.7836e-34	0.323669	0.997	0.936	5.98225e-30
Wsb1	4.01306e-34	0.551459	0.719	0.502	6.34505e-30
Isoc2a	4.15127e-34	1.23868	0.361	0.171	6.56357e-30
Grhl2	4.1943e-34	0.55305	0.732	0.512	6.6316e-30
Ormdl3	4.6838e-34	0.768184	0.562	0.36	7.40556e-30
Fndc3a	4.96566e-34	0.294239	0.97	0.82	7.8512e-30
Prune2	5.33686e-34	0.923097	0.467	0.259	8.43812e-30
Chchd3	9.01534e-34	0.440015	0.972	0.815	1.42542e-29
Celsr1	9.06609e-34	0.817734	0.516	0.309	1.43344e-29
N4bp2	9.09895e-34	0.864941	0.546	0.345	1.43864e-29
Slc39a7	9.60299e-34	0.436029	0.846	0.667	1.51833e-29
Atxn1	1.11124e-33	0.252638	0.968	0.797	1.75699e-29
Macf1	1.2488e-33	0.309292	0.909	0.711	1.97447e-29
Smim13	1.38814e-33	0.855956	0.599	0.406	2.19479e-29
Defa42	1.421e-33	1.9392	0.257	0.103	2.24674e-29
Guca2a	1.42967e-33	0.477684	1	0.9	2.26045e-29
Smco4	1.5384e-33	0.410858	0.913	0.735	2.43237e-29
Nf1	1.79632e-33	0.484876	0.808	0.581	2.84016e-29
Zc3h7a	2.08614e-33	0.362496	0.828	0.631	3.29839e-29
Pdxk	2.20503e-33	0.750067	0.615	0.416	3.48637e-29
Phka1	2.2312e-33	1.05232	0.406	0.216	3.52776e-29
Ambra1	2.28591e-33	0.347326	0.881	0.677	3.61425e-29
Bckdk	2.31527e-33	0.633216	0.725	0.517	3.66067e-29
Zfp395	2.44376e-33	0.670917	0.649	0.434	3.86382e-29
Slc25a12	2.76942e-33	1.0089	0.52	0.318	4.37873e-29
Hmbox1	3.21853e-33	0.674708	0.659	0.434	5.08882e-29
Niban2	3.58733e-33	0.619701	0.634	0.436	5.67192e-29
Kcnh8	3.81491e-33	0.835989	0.482	0.27	6.03175e-29
Arid1b	4.21335e-33	0.268386	0.943	0.754	6.66172e-29
Atp13a1	4.30513e-33	0.621533	0.728	0.541	6.80684e-29
Grpel2	5.36662e-33	0.567562	0.749	0.564	8.48516e-29
Rbm26	6.4189e-33	0.391546	0.834	0.614	1.01489e-28
Foxp4	6.59963e-33	0.480913	0.853	0.661	1.04347e-28
Crlf1	7.50952e-33	1.36004	0.328	0.158	1.18733e-28
Mthfd1l	9.204e-33	0.860443	0.513	0.312	1.45524e-28
Rb1cc1	9.98872e-33	0.364466	0.835	0.639	1.57932e-28
Cacfd1	1.12422e-32	0.548355	0.743	0.559	1.7775e-28
Capn7	1.17871e-32	0.576062	0.673	0.462	1.86366e-28
Srp54a	1.31359e-32	1.03324	0.454	0.261	2.07692e-28
Ap3d1	1.40207e-32	0.550434	0.738	0.53	2.21681e-28
Ralgapa1	1.41795e-32	0.423738	0.801	0.56	2.24193e-28
Rabgap1l	1.41906e-32	0.335465	0.933	0.74	2.24368e-28
Gna12	1.4693e-32	0.702932	0.554	0.349	2.3231e-28
Riok3	1.57599e-32	0.314472	0.841	0.663	2.4918e-28
Creb3l2	1.70007e-32	0.515179	0.718	0.501	2.68798e-28
Ndrg1	1.81824e-32	0.382945	0.891	0.681	2.87482e-28
Lrmda	2.11091e-32	0.547663	0.656	0.426	3.33757e-28
Arrdc3	2.1701e-32	1.19835	0.39	0.206	3.43115e-28
Vmp1	2.2251e-32	0.29673	0.948	0.814	3.51811e-28
Pip5k1b	2.70931e-32	0.291681	0.991	0.863	4.2837e-28
Nfxl1	2.83309e-32	0.723539	0.544	0.341	4.4794e-28
Tmed9	3.22346e-32	0.342882	0.962	0.81	5.09661e-28
Ube2k	3.94818e-32	0.38954	0.919	0.753	6.24247e-28
Asns	3.96755e-32	0.441874	0.865	0.683	6.27309e-28
Tbc1d9b	4.17884e-32	0.641659	0.686	0.49	6.60717e-28
Mettl1	4.30856e-32	0.670791	0.691	0.483	6.81226e-28
Cstf3	5.17026e-32	0.459055	0.782	0.567	8.1747e-28
Slc2a5	5.25176e-32	1.0964	0.433	0.244	8.30356e-28
Ptpa	7.4778e-32	0.513999	0.71	0.517	1.18231e-27
Hivep3	7.6286e-32	1.14731	0.367	0.188	1.20616e-27
Dennd1a	1.04759e-31	0.587662	0.548	0.331	1.65635e-27
Malrd1	1.13435e-31	0.271484	0.927	0.73	1.79352e-27
Tcf25	1.39151e-31	0.300684	0.949	0.811	2.20012e-27
Dennd1b	1.43659e-31	0.464864	0.835	0.632	2.2714e-27
Kmt2c	1.66424e-31	0.282528	0.899	0.716	2.63133e-27
Jtb	2.01608e-31	0.390004	0.929	0.778	3.18762e-27
Creg1	2.03135e-31	0.444996	0.868	0.668	3.21176e-27
Clip1	2.36574e-31	0.265035	0.765	0.561	3.74048e-27
Atp2a2	2.42778e-31	0.39572	0.943	0.801	3.83857e-27
Rcc2	2.60826e-31	0.408945	0.754	0.532	4.12392e-27
Vkorc1l1	2.81106e-31	0.549357	0.713	0.518	4.44457e-27
Uty	3.95403e-31	0.448088	0.823	0.61	6.25172e-27
Hectd1	4.0892e-31	0.393814	0.903	0.715	6.46543e-27
Ubl3	5.04269e-31	0.352466	0.901	0.736	7.97299e-27
Ttll5	5.49012e-31	0.738646	0.544	0.336	8.68042e-27
Lmbrd2	5.54448e-31	0.41511	0.761	0.554	8.76637e-27
Etv5	5.67515e-31	1.54588	0.268	0.112	8.97298e-27
Ube2q2	6.69689e-31	0.577148	0.673	0.477	1.05885e-26
Ankrd17	7.47578e-31	0.380458	0.939	0.778	1.182e-26
Tspan13	8.38853e-31	0.340718	0.99	0.865	1.32631e-26
Igdcc4	8.71197e-31	0.941334	0.504	0.308	1.37745e-26
Zfc3h1	8.75338e-31	0.419278	0.766	0.56	1.384e-26
Nedd9	9.4481e-31	0.527144	0.623	0.414	1.49384e-26
Wars1	1.1448e-30	0.275689	0.984	0.827	1.81004e-26
Sec23ip	1.16111e-30	0.610045	0.654	0.452	1.83583e-26
Usp47	1.17245e-30	0.408908	0.849	0.664	1.85376e-26
Rps12	1.21965e-30	0.334547	1	0.975	1.9284e-26
Stx17	1.23334e-30	0.405138	0.944	0.763	1.95003e-26
Isg20	1.25758e-30	1.17641	0.361	0.188	1.98836e-26
Kat6b	1.29708e-30	0.41803	0.763	0.541	2.05081e-26
Zfp810	1.43579e-30	0.851541	0.42	0.232	2.27012e-26
Taco1	1.48288e-30	0.964665	0.372	0.195	2.34458e-26
Tmem248	1.65926e-30	0.491607	0.799	0.629	2.62346e-26
AU040320	2.38748e-30	0.390561	0.884	0.691	3.77485e-26
Ivns1abp	2.697e-30	0.294509	0.968	0.841	4.26423e-26
Atf2	2.89447e-30	0.511	0.689	0.482	4.57645e-26
Nsf	3.62696e-30	0.499938	0.751	0.547	5.73458e-26
Dagla	3.72424e-30	0.83834	0.396	0.214	5.88839e-26
Greb1	3.98933e-30	0.953619	0.515	0.327	6.30752e-26
Mapre2	4.42181e-30	0.34985	0.88	0.701	6.99132e-26
Tex2	4.70147e-30	0.57357	0.542	0.336	7.4335e-26
St7	4.76709e-30	0.68788	0.557	0.358	7.53724e-26
Golim4	5.34461e-30	0.40589	0.829	0.643	8.45037e-26
Arhgef10l	5.612e-30	0.653944	0.638	0.436	8.87314e-26
Stox2	5.90431e-30	0.996241	0.458	0.263	9.3353e-26
Ddhd2	6.38804e-30	0.849883	0.491	0.296	1.01001e-25
Jade1	6.9232e-30	0.57571	0.692	0.493	1.09463e-25
Tex30	7.29133e-30	0.614403	0.603	0.408	1.15283e-25
Ric1	8.92553e-30	0.680922	0.538	0.342	1.41122e-25
Phc3	8.97843e-30	0.432532	0.705	0.491	1.41958e-25
Yipf2	9.17339e-30	0.643886	0.514	0.323	1.4504e-25
R3hdm1	9.55002e-30	0.470886	0.768	0.56	1.50995e-25
Gpld1	1.14379e-29	0.798746	0.548	0.36	1.80845e-25
Pdss2	1.18969e-29	0.483318	0.787	0.566	1.88102e-25
Herc1	1.30896e-29	0.355909	0.839	0.623	2.0696e-25
Tfcp2l1	1.42734e-29	0.313623	0.862	0.648	2.25677e-25
Rptor	1.62871e-29	0.576361	0.687	0.48	2.57515e-25
Tars	2.03761e-29	0.394165	0.866	0.69	3.22166e-25
Nsd1	2.11598e-29	0.318323	0.918	0.735	3.34557e-25
Ankrd12	2.25675e-29	0.368455	0.758	0.547	3.56815e-25
Atp13a2	2.46665e-29	0.965086	0.435	0.262	3.90003e-25
Slc10a7	2.68241e-29	0.407204	0.843	0.648	4.24116e-25
Eif2ak4	2.92368e-29	0.530752	0.611	0.404	4.62264e-25
Ergic2	3.3621e-29	0.524204	0.753	0.593	5.31581e-25
Tbc1d30	3.5568e-29	0.358842	0.751	0.538	5.62365e-25
Gpcpd1	3.713e-29	0.380844	0.687	0.488	5.87062e-25
Mid1	3.72844e-29	0.540693	0.799	0.607	5.89504e-25
Zfp106	3.97175e-29	0.4513	0.794	0.609	6.27973e-25
Fhip2a	4.08915e-29	0.625778	0.597	0.394	6.46535e-25
Slc41a2	4.11307e-29	0.457595	0.714	0.499	6.50318e-25
Pds5a	4.47196e-29	0.352875	0.859	0.655	7.07062e-25
Pja2	4.80515e-29	0.499121	0.728	0.536	7.59742e-25
Creb3l4	4.82028e-29	0.404743	0.886	0.673	7.62134e-25
Nfix	5.01684e-29	0.477695	0.692	0.469	7.93213e-25
Mxd4	5.19466e-29	0.385193	0.895	0.709	8.21328e-25
Cog5	5.21839e-29	0.467424	0.839	0.617	8.25079e-25
Cited4	5.55424e-29	1.09495	0.435	0.256	8.78181e-25
Nck2	5.69043e-29	0.428489	0.786	0.572	8.99715e-25
Esrp1	6.1052e-29	0.392326	0.924	0.754	9.65292e-25
Carmil1	6.53761e-29	0.264343	0.894	0.69	1.03366e-24
Tdrd3	7.06035e-29	0.706927	0.605	0.403	1.11631e-24
Trak2	7.55908e-29	0.57483	0.491	0.299	1.19517e-24
Peli2	9.17594e-29	0.904903	0.406	0.225	1.45081e-24
Rps6ka5	1.01008e-28	0.672811	0.576	0.377	1.59704e-24
Tecpr1	1.02025e-28	0.424119	0.785	0.577	1.61311e-24
Slc38a1	1.09633e-28	0.488682	0.811	0.625	1.73341e-24
Fam107b	1.09681e-28	0.288954	0.806	0.62	1.73417e-24
Clip2	1.12196e-28	0.649306	0.58	0.381	1.77394e-24
Rchy1	1.1595e-28	0.486105	0.816	0.649	1.83328e-24
Simc1	1.27788e-28	0.960361	0.406	0.23	2.02045e-24
Selenof	1.28956e-28	0.264524	0.98	0.88	2.03893e-24
Lypd6b	1.3405e-28	1.17559	0.416	0.239	2.11946e-24
Mphosph10	1.40677e-28	0.588403	0.566	0.374	2.22424e-24
Atp8a2	1.50361e-28	0.32219	0.843	0.652	2.37736e-24
Golgb1	1.53614e-28	0.275441	0.965	0.825	2.42879e-24
Ak3	1.61681e-28	0.367302	0.882	0.722	2.55635e-24
Acly	1.85185e-28	0.458178	0.848	0.645	2.92796e-24
Inpp5f	1.87121e-28	0.868297	0.446	0.26	2.95857e-24
Defa27	2.51887e-28	1.65617	0.332	0.163	3.98259e-24
Pabpc4	2.76594e-28	0.429034	0.734	0.542	4.37323e-24
Ranbp2	3.03733e-28	0.372782	0.794	0.617	4.80232e-24
Shank2	3.12942e-28	0.616871	0.615	0.414	4.94792e-24
Iqsec1	3.37024e-28	1.00578	0.422	0.241	5.32869e-24
Cdk5rap3	3.62815e-28	0.420092	0.851	0.677	5.73648e-24
Usp16	4.31115e-28	0.512441	0.716	0.537	6.81636e-24
Runx1t1	4.37304e-28	0.94758	0.433	0.251	6.91421e-24
Cert1	4.55279e-28	0.389638	0.862	0.662	7.19842e-24
Lrrc8d	4.64032e-28	0.360748	0.789	0.599	7.33681e-24
Strn3	4.7127e-28	0.387319	0.857	0.662	7.45126e-24
Gucy2c	5.90599e-28	0.342508	0.919	0.747	9.33797e-24
Mrtfa	6.91658e-28	0.37377	0.844	0.657	1.09358e-23
Slain2	7.47364e-28	0.52222	0.701	0.509	1.18166e-23
Defa24	8.26795e-28	0.376494	1	0.999	1.30725e-23
Pwwp2a	8.3162e-28	0.471099	0.671	0.461	1.31487e-23
Usp15	8.96614e-28	0.341683	0.844	0.652	1.41764e-23
Braf	9.25201e-28	0.4127	0.658	0.45	1.46284e-23
Nipal3	9.55137e-28	0.61808	0.596	0.398	1.51017e-23
Tmem214	1.00763e-27	0.512156	0.739	0.56	1.59316e-23
Usp34	1.0505e-27	0.312907	0.941	0.758	1.66095e-23
Rabl6	1.11648e-27	0.566539	0.7	0.524	1.76527e-23
Acvr1	1.12825e-27	0.487797	0.634	0.43	1.78388e-23
Gm21992	1.19745e-27	0.510543	0.619	0.424	1.89328e-23
Trit1	1.25622e-27	1.00308	0.441	0.261	1.98621e-23
Hdac8	1.29506e-27	0.584315	0.595	0.392	2.04762e-23
Slc31a1	1.59205e-27	0.39867	0.778	0.614	2.5172e-23
Alg11	1.61165e-27	0.808868	0.508	0.329	2.54818e-23
Gab1	1.63102e-27	0.632647	0.581	0.385	2.57881e-23
E130308A19Rik	1.72664e-27	0.732133	0.529	0.347	2.72999e-23
Ehf	1.76227e-27	0.329794	0.837	0.639	2.78633e-23
Phf21a	1.81179e-27	0.345389	0.844	0.65	2.86462e-23
Defa20	1.88543e-27	0.732833	0.505	0.302	2.98105e-23
Slc7a5	2.22634e-27	0.819189	0.365	0.198	3.52006e-23
Slc12a8	2.33375e-27	0.260309	0.994	0.857	3.68989e-23
Aftph	2.41213e-27	0.379355	0.835	0.656	3.81382e-23
Fap	2.45339e-27	0.989481	0.371	0.199	3.87906e-23
Dip2b	2.54962e-27	0.322692	0.858	0.686	4.03121e-23
Tmem176a	2.62585e-27	0.316451	0.757	0.552	4.15174e-23
Jun	2.65376e-27	0.47776	0.886	0.739	4.19586e-23
Msantd2	2.92566e-27	0.719072	0.499	0.308	4.62577e-23
Hibadh	3.10379e-27	0.379648	0.724	0.522	4.9074e-23
D130040H23Rik	3.13897e-27	0.735325	0.523	0.329	4.96303e-23
Stx18	3.34554e-27	0.629657	0.641	0.466	5.28963e-23
Acbd5	3.44875e-27	0.418506	0.724	0.54	5.45281e-23
Srprb	3.60437e-27	0.589316	0.592	0.408	5.69887e-23
Eif3m	3.84364e-27	0.265784	0.91	0.732	6.07718e-23
Impdh1	4.6508e-27	0.989205	0.415	0.24	7.35337e-23
Prox1	5.09873e-27	0.79962	0.473	0.288	8.0616e-23
Bmp2k	5.24423e-27	0.377244	0.724	0.519	8.29165e-23
Lamc1	5.46104e-27	1.24321	0.318	0.157	8.63445e-23
Msi1	5.85446e-27	0.683635	0.325	0.164	9.25648e-23
Bcl2	5.93868e-27	0.504077	0.643	0.44	9.38964e-23
Cog6	6.05981e-27	0.573029	0.642	0.451	9.58117e-23
Kdelr3	6.12453e-27	0.390052	0.77	0.559	9.68349e-23
Azin1	6.34464e-27	0.390014	0.842	0.687	1.00315e-22
Hacd1	6.73992e-27	0.338156	0.794	0.569	1.06565e-22
Arglu1	7.32878e-27	0.322852	0.851	0.655	1.15875e-22
Tead1	8.19065e-27	0.296348	0.752	0.553	1.29502e-22
Wwox	8.23967e-27	0.376083	0.842	0.621	1.30277e-22
Mia2	8.46044e-27	0.331983	0.875	0.698	1.33768e-22
Cnot2	8.48363e-27	0.397405	0.767	0.578	1.34135e-22
Upf2	8.69629e-27	0.524963	0.668	0.472	1.37497e-22
Dad1	9.34008e-27	0.288433	0.99	0.909	1.47676e-22
Cmtm4	9.44783e-27	0.370513	0.885	0.719	1.4938e-22
Eef1g	1.01926e-26	0.314435	0.994	0.884	1.61156e-22
Zfp503	1.19795e-26	0.998551	0.362	0.2	1.89407e-22
Akr1b10	1.20975e-26	0.908188	0.429	0.258	1.91274e-22
Ddx3y	1.34208e-26	0.394283	0.68	0.492	2.12197e-22
Ccny	1.35689e-26	0.391911	0.792	0.589	2.14538e-22
Sec61g	1.4296e-26	0.267402	0.989	0.918	2.26034e-22
Agap1	1.56457e-26	0.325544	0.947	0.753	2.47374e-22
Dap	1.70424e-26	0.316451	0.943	0.789	2.69458e-22
C1galt1c1	1.84203e-26	0.293456	0.939	0.741	2.91243e-22
Rps15	1.9811e-26	0.325576	0.997	0.916	3.13232e-22
Ccdc127	2.04326e-26	0.470591	0.599	0.428	3.23059e-22
Cdv3	2.17345e-26	0.399004	0.835	0.653	3.43643e-22
Wdyhv1	2.33198e-26	0.735895	0.527	0.355	3.68709e-22
Eif4a2	2.47669e-26	0.303826	0.915	0.764	3.91589e-22
Rev3l	2.78414e-26	0.350506	0.759	0.535	4.40201e-22
Slc35f5	2.8381e-26	0.479476	0.656	0.481	4.48731e-22
Usf3	3.07647e-26	0.459503	0.71	0.524	4.8642e-22
Tax1bp1	3.17602e-26	0.308572	0.98	0.868	5.02161e-22
Baz2b	3.18884e-26	0.277894	0.956	0.776	5.04187e-22
Rps25	3.26445e-26	0.304819	0.994	0.913	5.16142e-22
Sgms1	3.58038e-26	0.567009	0.716	0.516	5.66094e-22
Kctd14	3.5939e-26	0.468024	0.67	0.48	5.68232e-22
Ptk2	3.61718e-26	0.407718	0.795	0.608	5.71912e-22
Asb8	3.62565e-26	0.705778	0.519	0.348	5.73252e-22
Slc4a7	3.67051e-26	0.493718	0.756	0.559	5.80344e-22
Ppp1r12b	3.75871e-26	0.614895	0.592	0.402	5.9429e-22
Vti1a	5.27934e-26	0.328544	0.871	0.68	8.34717e-22
Tasor	5.59674e-26	0.403789	0.692	0.49	8.84901e-22
Rbfox2	6.46947e-26	0.320161	0.823	0.621	1.02289e-21
Uap1	6.6854e-26	0.366599	0.925	0.762	1.05703e-21
Selenok	6.94172e-26	0.265804	0.965	0.871	1.09756e-21
Lman2	6.98634e-26	0.39113	0.922	0.778	1.10461e-21
Cwc27	7.09896e-26	0.625737	0.618	0.436	1.12242e-21
Mideas	7.30628e-26	0.644805	0.511	0.322	1.1552e-21
Upb1	7.79195e-26	0.7962	0.542	0.371	1.23199e-21
Zfp950	7.89424e-26	0.493481	0.653	0.462	1.24816e-21
Tubgcp5	8.14813e-26	0.959235	0.413	0.24	1.2883e-21
Eif3b	8.20802e-26	0.322128	0.849	0.672	1.29777e-21
Gpam	8.47604e-26	0.98829	0.339	0.182	1.34015e-21
Papola	9.15171e-26	0.266895	0.965	0.835	1.44698e-21
Tia1	9.95483e-26	0.447999	0.69	0.481	1.57396e-21
Tmed5	1.07304e-25	0.617373	0.623	0.454	1.69659e-21
Eloa	1.09154e-25	0.490888	0.622	0.446	1.72583e-21
Rexo2	1.18238e-25	0.465742	0.728	0.561	1.86945e-21
Nr4a1	1.23154e-25	1.57732	0.268	0.129	1.94718e-21
Fyttd1	1.24205e-25	0.522338	0.639	0.454	1.9638e-21
Lrp5	1.34292e-25	0.629525	0.566	0.374	2.12329e-21
Smg6	1.4917e-25	0.381905	0.832	0.629	2.35853e-21
Ddi2	1.67509e-25	0.444826	0.735	0.551	2.64849e-21
Smad5	1.85082e-25	0.670064	0.516	0.337	2.92633e-21
Ddx50	1.93238e-25	0.358905	0.809	0.642	3.05529e-21
Pnliprp2	1.97081e-25	0.380037	0.801	0.576	3.11604e-21
Syvn1	2.11136e-25	0.669444	0.556	0.375	3.33827e-21
Pdcd4	2.29422e-25	0.269984	0.978	0.817	3.62739e-21
Supt5	2.46441e-25	0.464381	0.711	0.534	3.89648e-21
Kdm5a	2.52673e-25	0.44308	0.768	0.567	3.99502e-21
Thap2	2.58073e-25	0.612699	0.522	0.339	4.08039e-21
Xrn1	2.63672e-25	0.258417	0.753	0.549	4.16892e-21
Btaf1	2.83194e-25	0.322551	0.716	0.512	4.47757e-21
Pbrm1	3.02303e-25	0.312013	0.899	0.711	4.77971e-21
Klhl7	3.59294e-25	0.801512	0.433	0.256	5.6808e-21
Ubr1	3.66416e-25	0.587307	0.578	0.389	5.7934e-21
Slc38a9	4.06987e-25	0.694294	0.477	0.297	6.43487e-21
Dhdds	4.33812e-25	0.621212	0.597	0.429	6.859e-21
Ier3ip1	4.67395e-25	0.379558	0.934	0.796	7.38998e-21
Desi2	4.78051e-25	0.325353	0.861	0.69	7.55847e-21
Lats1	4.83037e-25	0.413652	0.681	0.512	7.6373e-21
Bach2	4.9258e-25	1.06942	0.366	0.204	7.78818e-21
Jak1	5.00391e-25	0.31642	0.848	0.688	7.91169e-21
Pcca	5.42075e-25	0.388837	0.616	0.423	8.57075e-21
Ss18l2	5.42121e-25	0.599265	0.682	0.511	8.57147e-21
Ammecr1	5.43667e-25	0.452043	0.619	0.423	8.59592e-21
Fam98a	5.79912e-25	0.611869	0.633	0.468	9.16898e-21
Xpr1	5.84182e-25	0.647253	0.597	0.419	9.23651e-21
Nup98	6.32484e-25	0.364194	0.665	0.474	1.00002e-20
Sugp1	7.01954e-25	0.707927	0.49	0.323	1.10986e-20
Adgre5	7.11642e-25	0.293484	0.819	0.623	1.12518e-20
Ckap4	7.13276e-25	0.573012	0.611	0.412	1.12776e-20
Ppp1cb	8.74307e-25	0.304844	0.904	0.749	1.38237e-20
Ufsp2	9.69469e-25	0.458786	0.756	0.597	1.53283e-20
Sar1a	9.72774e-25	0.33067	0.882	0.731	1.53805e-20
Cenpc1	9.91006e-25	0.425607	0.553	0.361	1.56688e-20
Fam174b	1.04966e-24	0.348856	0.848	0.674	1.65961e-20
Itfg1	1.06794e-24	0.325037	0.809	0.649	1.68852e-20
Larp1b	1.14475e-24	0.323089	0.809	0.627	1.80996e-20
Rassf6	1.24878e-24	0.296552	0.824	0.626	1.97444e-20
Rab15	1.25593e-24	0.280353	0.904	0.714	1.98574e-20
Ptpn4	1.362e-24	0.459469	0.566	0.364	2.15346e-20
Ube4b	1.40478e-24	0.425668	0.777	0.585	2.2211e-20
Rps14	1.43315e-24	0.313203	0.999	0.975	2.26595e-20
Mgll	1.45945e-24	0.739022	0.572	0.4	2.30754e-20
Cyp2c68	1.5386e-24	0.412369	0.67	0.493	2.43268e-20
Lgr5	1.64859e-24	0.521368	0.39	0.214	2.60659e-20
Plekha1	1.80755e-24	0.320751	0.594	0.412	2.85791e-20
Sertad2	1.82187e-24	0.558504	0.596	0.426	2.88055e-20
Pdxdc1	2.01741e-24	0.293756	0.977	0.853	3.18972e-20
Mcur1	2.08157e-24	0.439534	0.747	0.575	3.29116e-20
Mbtd1	2.56336e-24	0.373612	0.686	0.495	4.05293e-20
Slc9a3r2	2.59014e-24	0.959528	0.372	0.217	4.09527e-20
Retreg1	2.81987e-24	0.267009	0.886	0.732	4.45849e-20
Boc	2.98622e-24	1.20909	0.277	0.136	4.72151e-20
Afg1l	3.00657e-24	0.539635	0.562	0.384	4.75368e-20
Birc6	3.13356e-24	0.268089	0.924	0.77	4.95447e-20
Mtmr3	3.1919e-24	0.344245	0.824	0.623	5.04671e-20
Nudcd1	3.2542e-24	0.551236	0.6	0.426	5.14522e-20
Gga2	3.54234e-24	1.00499	0.335	0.187	5.60079e-20
Ube3a	3.59953e-24	0.332984	0.842	0.65	5.69122e-20
Golga3	3.6244e-24	0.568119	0.638	0.455	5.73053e-20
Nr1d2	3.77653e-24	0.62755	0.494	0.32	5.97107e-20
Acot11	3.78845e-24	0.663808	0.522	0.343	5.98992e-20
Tmem258	3.82279e-24	0.296821	0.97	0.815	6.04421e-20
Clk4	4.08418e-24	0.475747	0.603	0.424	6.4575e-20
Phf12	4.19927e-24	0.372871	0.668	0.486	6.63946e-20
Man1a2	4.39278e-24	0.34951	0.837	0.654	6.94543e-20
Mansc1	4.56156e-24	0.434372	0.725	0.54	7.21229e-20
Atxn10	5.27637e-24	0.539576	0.601	0.429	8.34247e-20
Rps6	5.59542e-24	0.284819	0.999	0.932	8.84692e-20
Ppp1r13b	6.07822e-24	0.302332	0.828	0.645	9.61027e-20
Ccdc167	6.85912e-24	0.739262	0.468	0.299	1.08449e-19
Rabep1	6.88147e-24	0.310252	0.816	0.636	1.08803e-19
Serinc1	7.09487e-24	0.487723	0.687	0.527	1.12177e-19
Copb1	7.49753e-24	0.269211	0.911	0.754	1.18543e-19
Brd4	7.76807e-24	0.280225	0.875	0.707	1.22821e-19
Map3k14	8.35775e-24	0.446822	0.624	0.433	1.32144e-19
Crtc1	8.65046e-24	0.995769	0.329	0.176	1.36772e-19
Wipi1	9.58854e-24	0.727371	0.573	0.41	1.51604e-19
Mon2	9.60268e-24	0.319304	0.865	0.699	1.51828e-19
Nck1	9.68627e-24	0.417419	0.71	0.541	1.5315e-19
Msrb1	1.09148e-23	0.314307	0.915	0.77	1.72574e-19
Chuk	1.11596e-23	0.373462	0.605	0.43	1.76444e-19
Usp33	1.12249e-23	0.402167	0.694	0.516	1.77477e-19
Pum1	1.13297e-23	0.281798	0.884	0.675	1.79134e-19
Slc35c2	1.32547e-23	0.56535	0.561	0.394	2.09569e-19
Lrig2	1.52521e-23	0.579936	0.505	0.328	2.41151e-19
Rps8	1.54227e-23	0.27093	1	0.972	2.43849e-19
Xkr4	1.67099e-23	1.17774	0.29	0.144	2.642e-19
C1galt1	1.70144e-23	0.250703	0.954	0.803	2.69015e-19
Arfgef2	1.7334e-23	0.319887	0.692	0.514	2.74067e-19
Chpf2	1.87347e-23	0.789939	0.377	0.219	2.96214e-19
Tcaf2	2.1238e-23	0.769369	0.33	0.178	3.35794e-19
Kdm6b	2.24277e-23	0.412724	0.667	0.49	3.54604e-19
Ash1l	2.30382e-23	0.251994	0.913	0.717	3.64256e-19
Mtdh	2.38879e-23	0.305128	0.92	0.761	3.77692e-19
Khdc4	2.39424e-23	0.271501	0.73	0.541	3.78554e-19
Ap3m1	2.41965e-23	0.46185	0.668	0.494	3.82571e-19
Slc10a5	2.578e-23	1.11357	0.294	0.148	4.07608e-19
Tmem205	2.6635e-23	0.50236	0.785	0.633	4.21127e-19
Miga1	2.70143e-23	0.984293	0.376	0.221	4.27122e-19
Itm2c	3.05663e-23	0.582753	0.652	0.505	4.83283e-19
Tbcd	3.56436e-23	0.439831	0.659	0.491	5.63561e-19
Thrap3	3.63288e-23	0.275527	0.848	0.653	5.74394e-19
Itga1	4.13811e-23	0.686903	0.51	0.347	6.54277e-19
Zfp148	4.18421e-23	0.269013	0.904	0.69	6.61565e-19
Gcn1	4.74496e-23	0.547135	0.616	0.442	7.50226e-19
Mapk1	5.41976e-23	0.275379	0.938	0.783	8.56918e-19
Rfx7	5.51259e-23	0.364367	0.767	0.59	8.71596e-19
Klf9	5.84036e-23	0.396552	0.782	0.601	9.23419e-19
Etf1	5.85564e-23	0.325489	0.9	0.743	9.25835e-19
St6galnac4	6.18005e-23	1.2327	0.296	0.155	9.77128e-19
Gtpbp1	6.45397e-23	0.677061	0.535	0.366	1.02044e-18
Map3k1	6.64596e-23	0.300798	0.714	0.527	1.05079e-18
Vps8	6.65579e-23	0.688613	0.467	0.297	1.05235e-18
Hipk3	7.02885e-23	0.451277	0.603	0.426	1.11133e-18
Msl2	7.68837e-23	0.458804	0.668	0.493	1.21561e-18
Arfip2	7.81595e-23	0.371204	0.768	0.615	1.23578e-18
Golm2	8.69835e-23	0.512672	0.613	0.441	1.3753e-18
Mtmr10	9.53863e-23	0.929406	0.333	0.188	1.50815e-18
Kdm6a	1.02831e-22	0.34898	0.735	0.559	1.62586e-18
Tmem165	1.06243e-22	0.265057	0.852	0.693	1.6798e-18
Pnpla8	1.18982e-22	0.475669	0.659	0.503	1.88123e-18
Dusp5	1.28983e-22	1.07146	0.297	0.154	2.03934e-18
Pcmtd2	1.32384e-22	0.487574	0.581	0.404	2.09313e-18
Cmas	1.34543e-22	0.292668	0.938	0.808	2.12725e-18
Morf4l2	1.36244e-22	0.299382	0.916	0.773	2.15415e-18
Tmem160	1.37767e-22	0.360443	0.829	0.67	2.17824e-18
Slc39a9	1.39334e-22	0.464177	0.628	0.461	2.20301e-18
Rtkn	1.52486e-22	0.476445	0.567	0.399	2.41095e-18
Cpox	1.54409e-22	0.830588	0.542	0.375	2.44135e-18
Ctsd	1.56041e-22	0.363024	0.881	0.753	2.46716e-18
Zfp9	1.60703e-22	0.905152	0.318	0.169	2.54087e-18
Cfi	1.61181e-22	0.656075	0.447	0.284	2.54844e-18
Acadl	1.6362e-22	0.395941	0.789	0.62	2.58699e-18
Tnrc6b	1.83597e-22	0.32573	0.877	0.701	2.90286e-18
Wnk1	1.85343e-22	0.255872	0.873	0.695	2.93046e-18
Pign	2.24643e-22	0.437922	0.608	0.424	3.55183e-18
Cdk18	2.28634e-22	0.88355	0.32	0.177	3.61493e-18
Rcbtb1	2.59284e-22	0.419376	0.753	0.604	4.09954e-18
Swt1	2.61362e-22	0.420167	0.678	0.517	4.13239e-18
Trappc9	2.63294e-22	0.296623	0.718	0.534	4.16295e-18
Noxo1	2.72101e-22	0.335162	0.795	0.623	4.30219e-18
Lin52	2.92138e-22	0.557459	0.461	0.286	4.619e-18
Bcor	3.12301e-22	0.647957	0.506	0.343	4.93778e-18
Rab6a	3.37301e-22	0.283353	0.843	0.691	5.33307e-18
Sv2c	3.55837e-22	0.843189	0.329	0.179	5.62614e-18
Cobl	3.6064e-22	0.331867	0.699	0.551	5.70207e-18
Dars	4.08999e-22	0.422048	0.711	0.542	6.46668e-18
Mkln1	4.27537e-22	0.280959	0.839	0.651	6.75978e-18
Wwp1	4.35906e-22	0.407974	0.646	0.461	6.89212e-18
St7l	4.46747e-22	0.512472	0.608	0.444	7.06351e-18
Tbc1d5	5.15467e-22	0.321281	0.773	0.576	8.15005e-18
Clasp1	5.37883e-22	0.382196	0.642	0.459	8.50446e-18
Kdm5b	5.78726e-22	0.303687	0.758	0.572	9.15024e-18
Ehbp1	6.07663e-22	0.499943	0.554	0.372	9.60776e-18
Nfatc1	6.29644e-22	0.546413	0.396	0.233	9.95531e-18
Trpc4ap	6.75619e-22	0.408994	0.763	0.601	1.06822e-17
Sash1	6.78713e-22	0.275402	0.749	0.578	1.07311e-17
Rhoq	6.82289e-22	0.473255	0.552	0.376	1.07877e-17
Dcaf6	6.86028e-22	0.468971	0.633	0.458	1.08468e-17
Ppp1r9a	6.88739e-22	0.39131	0.572	0.387	1.08897e-17
Spdef	7.16104e-22	0.251667	0.944	0.76	1.13223e-17
Ctif	7.25054e-22	0.765386	0.439	0.277	1.14638e-17
Dnajc12	7.79208e-22	0.815206	0.448	0.294	1.23201e-17
Calu	7.81238e-22	0.270994	0.734	0.563	1.23521e-17
Iws1	7.87129e-22	0.365163	0.666	0.493	1.24453e-17
Tfpi	9.92091e-22	0.885491	0.415	0.266	1.5686e-17
Setd7	1.01909e-21	0.322607	0.63	0.443	1.61129e-17
Atf3	1.03705e-21	0.547064	0.592	0.431	1.63968e-17
Rab3gap1	1.11232e-21	0.456002	0.661	0.494	1.7587e-17
Eef2	1.13705e-21	0.303797	0.995	0.912	1.79779e-17
Slc23a2	1.20358e-21	0.797205	0.339	0.19	1.90298e-17
Supt3	1.24315e-21	0.553448	0.444	0.274	1.96555e-17
Mindy1	1.41713e-21	0.467582	0.629	0.468	2.24063e-17
Smpd3	1.67325e-21	0.360415	0.834	0.653	2.64557e-17
Rnf214	2.10457e-21	0.556889	0.559	0.389	3.32754e-17
Serinc5	2.1637e-21	0.872029	0.381	0.23	3.42103e-17
Plaat3	2.23134e-21	0.338565	0.784	0.616	3.52797e-17
Tbc1d8b	2.33374e-21	0.469704	0.566	0.387	3.68988e-17
Pkp1	2.36593e-21	0.900026	0.315	0.175	3.74077e-17
Gse1	2.36735e-21	0.28401	0.787	0.613	3.74301e-17
Gk5	2.39435e-21	0.628898	0.51	0.34	3.7857e-17
Abcc4	2.56384e-21	1.10629	0.318	0.176	4.05368e-17
Ythdf1	2.76855e-21	0.605506	0.575	0.416	4.37736e-17
Wdr7	3.03714e-21	0.428839	0.601	0.412	4.80202e-17
Rpl37a	3.05086e-21	0.275492	0.999	0.953	4.82371e-17
Tlk2	3.09033e-21	0.373695	0.661	0.483	4.88612e-17
Traf3ip2	3.24336e-21	0.504158	0.638	0.478	5.12808e-17
Gmppa	3.25761e-21	0.443717	0.704	0.554	5.15061e-17
Sesn3	3.46879e-21	0.693734	0.48	0.33	5.48451e-17
Tmem241	3.58513e-21	0.911361	0.397	0.241	5.66845e-17
Scaf8	4.06607e-21	0.353081	0.768	0.581	6.42886e-17
Gspt1	4.66305e-21	0.298176	0.833	0.673	7.37274e-17
Dhx40	5.14693e-21	0.537594	0.553	0.399	8.13781e-17
Erp29	5.33825e-21	0.328107	0.889	0.744	8.44031e-17
Bsdc1	5.35779e-21	0.424155	0.667	0.509	8.4712e-17
Tmem234	5.45748e-21	0.303924	0.957	0.828	8.62883e-17
Laptm4b	5.56892e-21	0.351854	0.667	0.513	8.80501e-17
Cnot6l	6.12436e-21	0.298266	0.806	0.631	9.68323e-17
Lims1	6.45242e-21	0.356411	0.785	0.616	1.02019e-16
Siah2	6.5491e-21	0.798871	0.424	0.277	1.03548e-16
Cdkal1	6.89027e-21	0.293648	0.671	0.482	1.08942e-16
Rsu1	6.96296e-21	0.871679	0.386	0.236	1.10091e-16
Lgmn	7.0542e-21	0.506686	0.71	0.55	1.11534e-16
Bex1	7.08512e-21	0.76433	0.39	0.23	1.12023e-16
Psen1	7.14912e-21	0.276354	0.843	0.677	1.13035e-16
Sh3bgrl	7.25705e-21	0.296196	0.882	0.694	1.14741e-16
Prdm2	7.26765e-21	0.362646	0.654	0.482	1.14909e-16
Gadd45g	7.26961e-21	0.641537	0.533	0.361	1.1494e-16
Slf2	8.17489e-21	0.474376	0.577	0.4	1.29253e-16
Mapk8ip3	9.54897e-21	0.530419	0.39	0.233	1.50979e-16
Lnpep	1.09072e-20	0.311975	0.828	0.661	1.72454e-16
1110065P20Rik	1.13359e-20	0.589714	0.611	0.462	1.79232e-16
Itga2	1.1382e-20	0.354258	0.796	0.61	1.7996e-16
Arnt	1.15672e-20	0.480103	0.599	0.421	1.82889e-16
Spcs1	1.23862e-20	0.267213	0.958	0.805	1.95838e-16
Ube2w	1.26487e-20	0.427137	0.622	0.465	1.99989e-16
Pld3	1.28179e-20	0.72382	0.446	0.294	2.02664e-16
Rmnd5a	1.39713e-20	0.414825	0.69	0.537	2.20901e-16
Glyr1	1.40544e-20	0.291751	0.837	0.684	2.22215e-16
Arid2	1.55722e-20	0.252887	0.79	0.596	2.46212e-16
Bbx	1.57627e-20	0.362831	0.57	0.398	2.49224e-16
Rlim	1.67305e-20	0.360833	0.681	0.499	2.64526e-16
Slc44a3	1.802e-20	0.325389	0.777	0.61	2.84914e-16
Defa32	1.84876e-20	0.526642	0.395	0.23	2.92307e-16
Zfp644	1.86503e-20	0.377607	0.729	0.553	2.94881e-16
Npas2	1.9461e-20	0.265291	0.72	0.548	3.07698e-16
Ube4a	2.1064e-20	0.347139	0.708	0.525	3.33042e-16
Tvp23b	2.1728e-20	0.327846	0.801	0.664	3.43541e-16
Uchl5	2.21264e-20	0.432073	0.692	0.514	3.49841e-16
Ercc6l2	2.33583e-20	0.62449	0.451	0.291	3.69318e-16
Adgrg1	2.56867e-20	0.756751	0.458	0.305	4.06132e-16
Arfgap1	2.60321e-20	0.436298	0.662	0.509	4.11594e-16
Bcl2l2	2.67768e-20	0.624358	0.416	0.263	4.23368e-16
Morc4	2.68456e-20	0.714938	0.363	0.214	4.24456e-16
Cbfa2t2	2.86672e-20	0.356525	0.671	0.487	4.53257e-16
Rps28	2.87604e-20	0.260375	0.997	0.947	4.54731e-16
Sec24c	2.98481e-20	0.318915	0.72	0.549	4.71928e-16
Ngly1	3.02748e-20	0.286643	0.635	0.472	4.78675e-16
Zfp609	3.17961e-20	0.324901	0.67	0.48	5.02729e-16
Cdk7	3.30514e-20	0.428356	0.57	0.411	5.22575e-16
Gapvd1	3.53583e-20	0.329781	0.778	0.6	5.5905e-16
Fos	3.66723e-20	0.403567	0.858	0.715	5.79825e-16
Serpinf2	3.72275e-20	0.968024	0.315	0.176	5.88603e-16
Tanc1	4.18616e-20	0.38652	0.699	0.516	6.61873e-16
Ago3	4.218e-20	0.544551	0.562	0.394	6.66908e-16
Cables2	4.70076e-20	0.489478	0.41	0.259	7.43237e-16
Fer	5.01885e-20	0.279391	0.591	0.425	7.93531e-16
Polr3b	5.02871e-20	0.630687	0.395	0.244	7.95089e-16
Ube3c	5.07754e-20	0.341224	0.692	0.508	8.0281e-16
Fbxl3	5.08563e-20	0.366082	0.667	0.499	8.04089e-16
Npdc1	5.20754e-20	0.303894	0.927	0.759	8.23365e-16
Sfxn1	5.23484e-20	0.257578	0.839	0.645	8.2768e-16
Bcl9	5.28465e-20	0.383447	0.609	0.444	8.35555e-16
Bfar	5.68533e-20	0.429949	0.694	0.547	8.98908e-16
Mbd5	5.71236e-20	0.311816	0.757	0.561	9.03182e-16
Adgrl2	6.01068e-20	0.411442	0.511	0.342	9.50348e-16
Stk3	6.12947e-20	0.282108	0.792	0.609	9.6913e-16
Scarb2	6.26212e-20	0.471663	0.543	0.388	9.90105e-16
Ttc19	6.46335e-20	0.477839	0.622	0.462	1.02192e-15
Ggact	6.55679e-20	0.296073	0.697	0.528	1.03669e-15
Klc1	6.76013e-20	0.518544	0.537	0.377	1.06884e-15
Tshz1	7.33897e-20	0.321753	0.647	0.474	1.16036e-15
Usp48	9.18412e-20	0.348026	0.668	0.507	1.4521e-15
Vps50	9.39115e-20	0.504606	0.585	0.417	1.48483e-15
A130010J15Rik	1.01393e-19	0.627585	0.494	0.337	1.60313e-15
Jmy	1.04644e-19	0.538884	0.503	0.339	1.65452e-15
Casd1	1.08049e-19	0.613815	0.448	0.296	1.70837e-15
Thada	1.11108e-19	0.36884	0.516	0.348	1.75673e-15
Pprc1	1.18368e-19	0.477813	0.419	0.265	1.87152e-15
Tbl1xr1	1.23668e-19	0.282596	0.806	0.617	1.95531e-15
Vamp4	1.31343e-19	0.513424	0.552	0.4	2.07667e-15
Slc36a4	1.34432e-19	0.515143	0.416	0.265	2.1255e-15
Tecpr2	1.35386e-19	0.74529	0.351	0.207	2.14058e-15
Tor2a	1.47346e-19	0.418868	0.729	0.596	2.32969e-15
Il11ra1	1.89513e-19	0.742524	0.394	0.252	2.99639e-15
Ncoa7	1.95112e-19	0.818338	0.32	0.184	3.08492e-15
Tmem63b	1.97459e-19	0.309055	0.696	0.54	3.12203e-15
Romo1	2.42942e-19	0.279879	0.933	0.799	3.84116e-15
Dcaf8	2.65119e-19	0.339024	0.666	0.5	4.1918e-15
Zranb1	3.01779e-19	0.317968	0.671	0.502	4.77144e-15
Ube2g1	3.12252e-19	0.271779	0.753	0.59	4.93701e-15
Gmppb	3.1379e-19	0.282193	0.859	0.698	4.96134e-15
Sik2	3.15279e-19	0.52585	0.584	0.42	4.98487e-15
Tmem63a	4.16127e-19	0.360785	0.676	0.518	6.57939e-15
Hs2st1	5.20271e-19	0.389753	0.567	0.408	8.226e-15
Nek7	5.20686e-19	0.518658	0.561	0.406	8.23257e-15
Spast	5.20911e-19	0.449585	0.613	0.458	8.23612e-15
Dcaf5	5.29505e-19	0.250724	0.678	0.503	8.372e-15
Nectin1	5.85198e-19	0.295671	0.768	0.599	9.25256e-15
Ralgps1	6.28843e-19	0.514217	0.522	0.37	9.94264e-15
Myadm	6.63186e-19	0.527421	0.541	0.384	1.04856e-14
Fam120c	6.64489e-19	0.703525	0.414	0.263	1.05062e-14
Ubac2	7.24644e-19	0.35871	0.668	0.511	1.14573e-14
Cpeb2	7.25645e-19	0.334728	0.552	0.386	1.14732e-14
Mcph1	7.32628e-19	0.57834	0.423	0.266	1.15836e-14
Tbc1d23	8.43337e-19	0.276692	0.709	0.542	1.3334e-14
Rab40c	8.6978e-19	0.30097	0.595	0.432	1.37521e-14
Alg2	9.33264e-19	0.68086	0.328	0.196	1.47558e-14
Pias2	9.43387e-19	0.426278	0.577	0.407	1.49159e-14
Dennd11	9.47275e-19	0.417461	0.57	0.409	1.49774e-14
Pdzk1ip1	1.02715e-18	0.846094	0.361	0.225	1.62403e-14
Irs2	1.07798e-18	0.511295	0.477	0.323	1.7044e-14
Bcl9l	1.11948e-18	0.762403	0.382	0.239	1.77001e-14
Oxr1	1.30124e-18	0.42271	0.637	0.47	2.05739e-14
Parn	1.38954e-18	0.689988	0.463	0.321	2.19701e-14
Rhbdd1	1.42663e-18	0.401284	0.567	0.408	2.25565e-14
Tor1b	1.45859e-18	0.706371	0.427	0.284	2.30617e-14
Exoc6b	1.6268e-18	0.252215	0.765	0.591	2.57213e-14
Sos1	1.75692e-18	0.440182	0.6	0.428	2.77786e-14
Brcc3	1.7931e-18	0.552497	0.572	0.43	2.83508e-14
Sgsm3	1.90167e-18	0.251447	0.848	0.701	3.00672e-14
Ltn1	2.08517e-18	0.418118	0.592	0.443	3.29686e-14
Lcp1	2.32942e-18	0.635985	0.476	0.331	3.68304e-14
Wdr59	2.76885e-18	0.982839	0.284	0.159	4.37784e-14
Bicral	3.0986e-18	0.442697	0.576	0.423	4.8992e-14
Ttc6	3.12782e-18	0.709155	0.318	0.183	4.9454e-14
Slc17a9	3.35117e-18	0.490622	0.473	0.319	5.29853e-14
Cspp1	3.47236e-18	0.345146	0.676	0.497	5.49014e-14
Hbp1	3.47843e-18	0.419739	0.629	0.482	5.49975e-14
Lyst	3.58428e-18	0.386109	0.504	0.341	5.6671e-14
Cep78	3.70179e-18	0.793139	0.372	0.237	5.8529e-14
Snap23	3.94938e-18	0.402856	0.675	0.522	6.24437e-14
Smarcc2	4.13008e-18	0.276996	0.738	0.603	6.53007e-14
Elp4	4.19542e-18	0.43363	0.534	0.378	6.63337e-14
Slc37a3	4.2485e-18	0.400053	0.591	0.43	6.7173e-14
Heatr5a	4.34213e-18	0.27147	0.77	0.612	6.86535e-14
Smad3	4.63395e-18	0.316026	0.568	0.413	7.32675e-14
Ino80	5.39288e-18	0.331054	0.638	0.469	8.52668e-14
Syne4	5.77969e-18	1.06741	0.313	0.19	9.13827e-14
Esf1	5.84677e-18	0.284434	0.623	0.463	9.24434e-14
Sin3b	6.40931e-18	0.361351	0.815	0.688	1.01338e-13
Iqsec2	6.61186e-18	0.498461	0.478	0.333	1.0454e-13
Ptbp2	7.00821e-18	0.383354	0.584	0.414	1.10807e-13
Preb	7.07153e-18	0.301923	0.804	0.673	1.11808e-13
Nfx1	7.07807e-18	0.331581	0.715	0.546	1.11911e-13
Abhd13	7.41548e-18	0.505406	0.506	0.361	1.17246e-13
Ldlrad4	8.06772e-18	0.366452	0.603	0.44	1.27559e-13
Ube2e2	8.45879e-18	0.334906	0.708	0.55	1.33742e-13
Nudt22	9.05491e-18	0.445731	0.611	0.461	1.43167e-13
Sec22b	9.60258e-18	0.274501	0.785	0.641	1.51826e-13
Lclat1	9.69956e-18	0.327917	0.553	0.384	1.5336e-13
Qrich1	1.0148e-17	0.385303	0.684	0.536	1.60449e-13
Defb1	1.06856e-17	0.880834	0.359	0.221	1.68949e-13
Eya3	1.08117e-17	0.399432	0.587	0.425	1.70944e-13
Foxa2	1.09795e-17	0.665176	0.454	0.306	1.73597e-13
Zzz3	1.12305e-17	0.35249	0.591	0.427	1.77565e-13
Snx10	1.14831e-17	0.453246	0.41	0.263	1.81559e-13
Abcf1	1.24785e-17	0.269555	0.853	0.693	1.97298e-13
Wipi2	1.56873e-17	0.339459	0.62	0.465	2.48032e-13
Bscl2	1.61633e-17	0.473846	0.662	0.526	2.55558e-13
Vps13c	1.82004e-17	0.303838	0.528	0.367	2.87766e-13
Parp16	1.89925e-17	0.650099	0.394	0.255	3.0029e-13
Lztr1	1.90039e-17	0.500404	0.468	0.328	3.00471e-13
Prkn	1.90706e-17	0.483905	0.443	0.298	3.01525e-13
Gpr89	1.94977e-17	0.452258	0.597	0.445	3.08278e-13
Usp8	2.21325e-17	0.475079	0.571	0.42	3.49937e-13
Gatad2b	2.49294e-17	0.325016	0.719	0.56	3.94158e-13
Ranbp9	2.51817e-17	0.430436	0.672	0.532	3.98148e-13
Qpctl	2.69393e-17	0.78164	0.335	0.207	4.25937e-13
Dcun1d3	2.71769e-17	0.655701	0.376	0.242	4.29695e-13
Camkmt	3.34121e-17	0.314495	0.667	0.502	5.28278e-13
Cpeb4	3.43611e-17	0.260148	0.528	0.368	5.43283e-13
Pgm3	3.67231e-17	0.353728	0.776	0.629	5.80629e-13
Zmym2	3.86508e-17	0.341133	0.634	0.472	6.11108e-13
Cacul1	3.88881e-17	0.397974	0.611	0.455	6.14859e-13
Nrbf2	4.44937e-17	0.403258	0.632	0.492	7.03489e-13
Farp2	4.50945e-17	0.382358	0.606	0.452	7.12989e-13
Lefty1	4.55761e-17	0.706719	0.318	0.194	7.20603e-13
Tasor2	4.81744e-17	0.375032	0.61	0.445	7.61686e-13
Fbxw8	5.00595e-17	0.446054	0.478	0.332	7.91491e-13
R3hdm2	5.08752e-17	0.29694	0.728	0.556	8.04388e-13
Gab2	5.39832e-17	0.278486	0.657	0.491	8.53528e-13
Morc2a	5.42829e-17	0.509654	0.411	0.266	8.58267e-13
Arel1	5.68999e-17	0.561458	0.499	0.351	8.99645e-13
Golga5	5.91292e-17	0.27928	0.687	0.542	9.34892e-13
Rictor	6.10815e-17	0.267215	0.648	0.486	9.6576e-13
Fbxo21	6.15563e-17	1.01043	0.341	0.214	9.73266e-13
Prdm15	6.20205e-17	0.729778	0.337	0.207	9.80606e-13
Art2a	6.38221e-17	0.372672	0.648	0.461	1.00909e-12
Nbeal2	6.60411e-17	0.725608	0.384	0.248	1.04418e-12
Cdk19	6.64814e-17	0.253197	0.629	0.458	1.05114e-12
Mga	7.05467e-17	0.355923	0.604	0.451	1.11541e-12
Tst	7.26161e-17	0.267949	0.699	0.544	1.14813e-12
Pex5l	7.35152e-17	0.663437	0.472	0.33	1.16235e-12
Prxl2c	7.63071e-17	0.485252	0.509	0.367	1.20649e-12
Ampd2	7.92589e-17	0.932909	0.343	0.216	1.25316e-12
Pon3	7.93652e-17	0.613433	0.496	0.361	1.25484e-12
Eri3	8.15332e-17	0.280085	0.754	0.593	1.28912e-12
Slc25a25	8.79146e-17	0.323468	0.542	0.383	1.39002e-12
Tnpo2	9.98727e-17	0.572419	0.477	0.333	1.57909e-12
Zfp330	1.06854e-16	0.385653	0.69	0.556	1.68946e-12
Smarca2	1.10968e-16	0.286876	0.742	0.582	1.75452e-12
6430548M08Rik	1.15174e-16	0.299208	0.477	0.328	1.82101e-12
Vegfa	1.23024e-16	0.474816	0.389	0.258	1.94514e-12
Herpud2	1.27275e-16	0.446092	0.542	0.394	2.01234e-12
Rsf1	1.3084e-16	0.252687	0.766	0.594	2.06871e-12
Rnf20	1.41518e-16	0.313245	0.591	0.439	2.23755e-12
Hps4	1.53577e-16	0.542325	0.509	0.371	2.4282e-12
Ube2g2	1.617e-16	0.530141	0.441	0.306	2.55664e-12
Borcs5	1.68805e-16	0.606023	0.406	0.276	2.66898e-12
Amd1	1.69098e-16	0.310751	0.572	0.415	2.67361e-12
Ccdc191	1.70961e-16	0.445026	0.457	0.309	2.70307e-12
Gramd4	1.77256e-16	0.445218	0.556	0.402	2.80259e-12
Trip4	1.7823e-16	0.50338	0.486	0.34	2.81799e-12
Prpf39	1.79823e-16	0.259713	0.534	0.374	2.84319e-12
Nf2	1.97669e-16	0.449367	0.499	0.355	3.12535e-12
Cog7	1.98883e-16	0.479749	0.524	0.371	3.14454e-12
Kansl1l	2.469e-16	0.452256	0.413	0.268	3.90374e-12
Zdhhc3	2.86724e-16	0.328286	0.741	0.597	4.5334e-12
Txlng	2.89218e-16	0.314769	0.553	0.398	4.57282e-12
Rc3h2	3.11393e-16	0.332301	0.609	0.466	4.92344e-12
Ammecr1l	3.13169e-16	0.371894	0.5	0.35	4.95151e-12
Ints6l	3.90872e-16	0.561638	0.375	0.245	6.18008e-12
Mmadhc	4.06233e-16	0.311804	0.677	0.534	6.42294e-12
Cbx4	4.22622e-16	0.6592	0.358	0.228	6.68207e-12
Bbln	5.10163e-16	0.266234	0.686	0.534	8.06619e-12
Pcyox1l	5.63666e-16	0.778562	0.318	0.199	8.91213e-12
Arl5a	6.19818e-16	0.44038	0.575	0.434	9.79995e-12
Sik1	6.32231e-16	0.69363	0.253	0.141	9.99621e-12
Gpd1	6.6981e-16	0.284931	0.533	0.389	1.05904e-11
P4ha1	6.72713e-16	0.888824	0.268	0.152	1.06363e-11
0610040J01Rik	6.73684e-16	0.279827	0.825	0.661	1.06516e-11
Dennd3	6.77286e-16	0.762649	0.323	0.198	1.07086e-11
Tmem135	7.10904e-16	0.384561	0.567	0.42	1.12401e-11
Adra2a	7.30132e-16	0.609436	0.408	0.274	1.15441e-11
Eml6	7.39925e-16	0.872564	0.253	0.142	1.1699e-11
Prr14l	8.97773e-16	0.2804	0.685	0.514	1.41947e-11
Lztfl1	9.67105e-16	0.403689	0.5	0.353	1.52909e-11
Mill2	1.07834e-15	0.617241	0.394	0.256	1.70496e-11
Rassf4	1.08e-15	0.370145	0.535	0.389	1.70759e-11
Ighmbp2	1.11869e-15	1.12613	0.268	0.158	1.76877e-11
Hinfp	1.33605e-15	0.672457	0.284	0.167	2.11243e-11
Socs5	1.46148e-15	0.629003	0.329	0.203	2.31074e-11
Shb	1.84987e-15	0.326185	0.643	0.5	2.92483e-11
Asb3	1.9245e-15	0.396682	0.506	0.36	3.04283e-11
Stk38l	1.94504e-15	0.265185	0.586	0.431	3.07531e-11
Lysmd3	2.22591e-15	0.321613	0.527	0.387	3.51939e-11
Pbdc1	2.25242e-15	0.370341	0.561	0.42	3.56131e-11
Senp5	2.35291e-15	0.485305	0.553	0.406	3.72018e-11
Pdlim7	2.46092e-15	0.552183	0.39	0.265	3.89096e-11
Dhx57	2.61998e-15	0.529583	0.462	0.322	4.14245e-11
Chrm1	2.7705e-15	0.611515	0.425	0.296	4.38044e-11
Zfp131	2.91541e-15	0.352554	0.484	0.334	4.60955e-11
Pals2	3.02265e-15	0.252748	0.725	0.574	4.77911e-11
Socs7	3.22713e-15	0.679563	0.358	0.234	5.10242e-11
Riok1	3.32806e-15	0.490942	0.496	0.352	5.262e-11
Wnk4	3.33037e-15	0.714852	0.334	0.217	5.26564e-11
Dennd10	3.48947e-15	0.412276	0.482	0.342	5.51719e-11
Slc20a2	3.81645e-15	0.420171	0.501	0.356	6.03419e-11
Ganab	5.55019e-15	0.292627	0.799	0.643	8.7754e-11
Ccnd3	5.65459e-15	0.470634	0.658	0.536	8.94047e-11
Trim44	6.0549e-15	0.416314	0.472	0.334	9.57341e-11
Nek1	6.52862e-15	0.584748	0.435	0.314	1.03224e-10
Rabac1	6.56829e-15	0.268957	0.885	0.746	1.03851e-10
Armh3	7.00137e-15	0.43929	0.541	0.399	1.10699e-10
Rwdd4a	7.04105e-15	0.55282	0.481	0.354	1.11326e-10
Ivd	7.10572e-15	0.392049	0.491	0.357	1.12348e-10
Pcsk1	9.76552e-15	0.593506	0.318	0.196	1.54403e-10
Atp9b	9.94767e-15	0.270357	0.663	0.516	1.57283e-10
Caap1	1.07527e-14	0.412195	0.471	0.335	1.70011e-10
Traf3	1.14974e-14	0.310356	0.548	0.404	1.81785e-10
Arl8b	1.21349e-14	0.327839	0.687	0.552	1.91864e-10
Phf20	1.21892e-14	0.362991	0.48	0.338	1.92723e-10
Hpn	1.28816e-14	0.936758	0.265	0.155	2.0367e-10
Zcchc17	1.50138e-14	0.387839	0.634	0.506	2.37384e-10
Mospd1	1.56214e-14	0.366329	0.524	0.394	2.4699e-10
Ppic	1.59666e-14	0.936033	0.254	0.146	2.52448e-10
Htra2	1.64648e-14	0.586306	0.362	0.241	2.60326e-10
Gtf2f2	1.67989e-14	0.398352	0.581	0.442	2.65607e-10
Phf8	1.88834e-14	0.521051	0.424	0.292	2.98565e-10
Proser2	1.92114e-14	0.500548	0.401	0.279	3.03751e-10
Vmac	1.94043e-14	0.77352	0.33	0.216	3.06801e-10
Alkbh8	2.01346e-14	0.397522	0.395	0.265	3.18347e-10
Cul4a	2.52444e-14	0.374923	0.572	0.434	3.99139e-10
Sec14l2	2.59915e-14	0.539679	0.382	0.25	4.10952e-10
Metap1d	2.6005e-14	0.438418	0.441	0.307	4.11164e-10
Usp53	2.79741e-14	0.276405	0.554	0.406	4.42299e-10
Dnajb14	2.99488e-14	0.373818	0.546	0.413	4.7352e-10
Rnf38	3.65357e-14	0.260287	0.604	0.452	5.77665e-10
Wdr48	3.74918e-14	0.377781	0.51	0.375	5.92783e-10
F8a	4.20561e-14	0.421122	0.449	0.321	6.64949e-10
Ikbip	4.70397e-14	0.60854	0.444	0.32	7.43744e-10
Alg6	4.85603e-14	0.421998	0.537	0.401	7.67787e-10
Lzts2	5.04638e-14	0.599731	0.495	0.359	7.97884e-10
Slc35e1	5.25709e-14	0.260159	0.622	0.492	8.31198e-10
Zfp568	5.76347e-14	0.464462	0.423	0.29	9.11263e-10
Rspry1	7.81656e-14	0.385052	0.575	0.444	1.23588e-09
Eif2b4	8.66449e-14	0.305565	0.504	0.374	1.36994e-09
Xpo6	9.81841e-14	0.304687	0.628	0.493	1.55239e-09
Sec16b	1.11456e-13	0.369827	0.424	0.301	1.76224e-09
Ppp2r1b	1.1585e-13	0.689991	0.346	0.23	1.8317e-09
Epm2aip1	1.22168e-13	0.429661	0.414	0.288	1.93159e-09
Ccdc88c	1.2964e-13	0.425667	0.462	0.331	2.04973e-09
Mtmr6	1.30143e-13	0.257141	0.523	0.388	2.05769e-09
Iars	1.33219e-13	0.436582	0.601	0.48	2.10633e-09
Edrf1	1.44752e-13	0.619201	0.357	0.238	2.28867e-09
Cyp20a1	1.53643e-13	0.493393	0.451	0.327	2.42925e-09
Cables1	1.5496e-13	0.655346	0.366	0.247	2.45008e-09
Pikfyve	1.70217e-13	0.401313	0.473	0.345	2.6913e-09
Hltf	2.2249e-13	0.441021	0.438	0.309	3.51779e-09
Usp36	2.28579e-13	0.601016	0.382	0.265	3.61407e-09
Dis3l2	2.29126e-13	0.33559	0.532	0.393	3.62271e-09
Gca	2.359e-13	0.514176	0.406	0.284	3.72981e-09
Fgfr3	2.91866e-13	0.352114	0.529	0.394	4.61469e-09
Rpl10-ps3	3.01182e-13	0.609731	0.424	0.309	4.76198e-09
Gnl3l	3.01895e-13	0.390176	0.43	0.305	4.77326e-09
Exoc6	3.1422e-13	0.370291	0.492	0.359	4.96813e-09
Gosr2	3.89151e-13	0.42675	0.52	0.394	6.15286e-09
Txlna	4.02715e-13	0.430871	0.543	0.413	6.36733e-09
Vcl	4.27919e-13	0.304748	0.684	0.545	6.76582e-09
Zfp787	4.43527e-13	0.411905	0.49	0.368	7.0126e-09
Pgrmc2	4.5023e-13	0.378075	0.542	0.409	7.11859e-09
Mapk9	4.6299e-13	0.371825	0.528	0.397	7.32034e-09
H2-Q7	4.98422e-13	0.585013	0.301	0.188	7.88055e-09
Gcc1	5.24576e-13	0.559899	0.277	0.168	8.29407e-09
Alkbh1	5.72775e-13	0.487756	0.508	0.375	9.05614e-09
Slc25a51	5.99355e-13	0.321671	0.559	0.443	9.4764e-09
Tmem109	6.03282e-13	0.491923	0.381	0.262	9.53849e-09
Hook3	6.03321e-13	0.281743	0.562	0.428	9.5391e-09
Tpk1	6.11961e-13	0.283347	0.646	0.495	9.67571e-09
Gpr180	6.13567e-13	0.353042	0.548	0.424	9.7011e-09
Ccnt1	6.68391e-13	0.298076	0.641	0.511	1.05679e-08
Ints8	6.72034e-13	0.385695	0.471	0.349	1.06255e-08
Vps53	6.92053e-13	0.317524	0.673	0.558	1.0942e-08
Ppp1r15a	6.96245e-13	0.451912	0.315	0.205	1.10083e-08
Ninj1	7.45327e-13	0.419228	0.471	0.355	1.17844e-08
Gmeb2	7.48971e-13	0.318498	0.496	0.366	1.1842e-08
Znrf2	7.67623e-13	0.289435	0.601	0.466	1.21369e-08
Gosr1	8.47523e-13	0.350127	0.459	0.331	1.34002e-08
Togaram1	8.78223e-13	0.364774	0.457	0.335	1.38856e-08
Cbfb	8.90626e-13	0.2879	0.599	0.453	1.40817e-08
Retnlb	1.03905e-12	0.697737	0.462	0.334	1.64285e-08
Rell1	1.17845e-12	0.310242	0.565	0.435	1.86324e-08
Tango6	1.23566e-12	0.333218	0.315	0.201	1.95369e-08
Slc30a9	1.28777e-12	0.313765	0.562	0.438	2.03609e-08
Acox2	1.3884e-12	0.63661	0.277	0.177	2.19521e-08
Smap2	1.42676e-12	0.355068	0.529	0.404	2.25585e-08
Slc25a33	1.47442e-12	0.549924	0.354	0.248	2.3312e-08
Sox13	1.51143e-12	0.537873	0.323	0.21	2.38971e-08
Lmf1	1.56915e-12	0.481452	0.42	0.309	2.48099e-08
Rubcn	1.63153e-12	0.531562	0.362	0.248	2.57961e-08
Zdhhc15	1.67359e-12	0.518896	0.334	0.22	2.64611e-08
Tlcd3a	1.69912e-12	0.600763	0.373	0.263	2.68647e-08
Birc2	1.76862e-12	0.306977	0.561	0.434	2.79637e-08
Golt1b	1.98568e-12	0.299811	0.548	0.433	3.13956e-08
Yars	2.00232e-12	0.323368	0.543	0.419	3.16587e-08
Il6st	2.10576e-12	0.422401	0.378	0.261	3.32941e-08
Mosmo	2.15813e-12	0.378252	0.389	0.267	3.41223e-08
Sema4d	2.2775e-12	0.606491	0.315	0.209	3.60095e-08
Gcdh	2.28597e-12	0.429849	0.399	0.286	3.61435e-08
Fam122a	2.33111e-12	0.434758	0.442	0.321	3.68571e-08
Mmp20	2.3462e-12	0.847138	0.253	0.158	3.70957e-08
Tmem131l	2.40864e-12	0.436314	0.425	0.297	3.8083e-08
Usp45	2.41407e-12	0.394851	0.458	0.336	3.81689e-08
Taf3	2.4229e-12	0.263053	0.48	0.344	3.83084e-08
Ddx10	2.48823e-12	0.260962	0.497	0.365	3.93413e-08
Pex11g	2.49535e-12	0.350139	0.477	0.36	3.9454e-08
Bag3	2.57889e-12	0.402249	0.533	0.406	4.07748e-08
Itpr1	2.5853e-12	0.533446	0.353	0.241	4.08762e-08
Ppt2	3.18076e-12	0.404068	0.471	0.361	5.02909e-08
Ppp2r3a	3.19696e-12	0.478175	0.424	0.309	5.05471e-08
Zfp110	3.39685e-12	0.483302	0.448	0.328	5.37076e-08
Mtmr1	3.84187e-12	0.507673	0.403	0.287	6.07439e-08
Hagh	3.86119e-12	0.255701	0.663	0.564	6.10493e-08
Rnmt	4.00079e-12	0.462263	0.437	0.319	6.32565e-08
Kdm5c	4.09511e-12	0.254229	0.639	0.516	6.47478e-08
Phf21b	4.72378e-12	0.615279	0.294	0.188	7.46877e-08
Ubqln2	4.99777e-12	0.596267	0.358	0.241	7.90197e-08
Mfsd11	5.21217e-12	0.554105	0.405	0.297	8.24096e-08
Agt	5.42629e-12	0.483266	0.372	0.259	8.5795e-08
Senp7	5.45372e-12	0.28023	0.458	0.329	8.62288e-08
Mtf2	5.82254e-12	0.441536	0.458	0.342	9.20602e-08
Hacd3	5.89103e-12	0.270949	0.499	0.374	9.31431e-08
Lrrc41	6.57643e-12	0.344275	0.572	0.453	1.0398e-07
Dnajc21	7.07985e-12	0.281029	0.654	0.523	1.1194e-07
Dusp23	7.73613e-12	0.696282	0.433	0.329	1.22316e-07
Sanbr	9.20236e-12	0.47834	0.329	0.22	1.45499e-07
Pi4kb	9.38186e-12	0.269113	0.497	0.368	1.48337e-07
Slc25a32	9.84242e-12	0.492327	0.434	0.322	1.55619e-07
Mbnl3	1.02787e-11	0.475198	0.444	0.327	1.62516e-07
Gga3	1.06406e-11	0.702699	0.266	0.168	1.68239e-07
Sccpdh	1.08731e-11	0.635923	0.266	0.164	1.71915e-07
Mogs	1.17058e-11	0.25189	0.599	0.479	1.85081e-07
Tcta	1.27418e-11	0.552768	0.394	0.288	2.0146e-07
Usp38	1.27984e-11	0.335925	0.504	0.378	2.02356e-07
Xrcc5	1.38588e-11	0.458153	0.344	0.235	2.19122e-07
Gorasp1	1.49468e-11	0.755399	0.33	0.227	2.36324e-07
Zhx3	1.50626e-11	0.281821	0.453	0.33	2.38154e-07
Arhgef1	1.51549e-11	0.427565	0.447	0.331	2.39614e-07
Setd1b	1.56268e-11	0.402887	0.535	0.414	2.47076e-07
Stam	1.65288e-11	0.261618	0.487	0.363	2.61336e-07
Pdk2	1.73923e-11	0.500309	0.384	0.273	2.7499e-07
Fam168a	2.0133e-11	0.440705	0.508	0.383	3.18323e-07
Napg	2.21443e-11	0.288923	0.486	0.373	3.50123e-07
Vkorc1	2.25706e-11	0.301986	0.615	0.498	3.56865e-07
Alyref2	2.26123e-11	0.575778	0.329	0.221	3.57522e-07
Rfx3	2.26406e-11	0.346565	0.463	0.339	3.57971e-07
Zbtb4	2.40797e-11	0.470624	0.273	0.173	3.80724e-07
Engase	2.49891e-11	0.4997	0.357	0.245	3.95102e-07
Arsg	2.5811e-11	0.524899	0.405	0.295	4.08098e-07
Vat1	2.74248e-11	0.514069	0.416	0.311	4.33613e-07
Dcaf1	3.06642e-11	0.335514	0.524	0.4	4.84832e-07
Vps37c	3.15643e-11	0.417154	0.527	0.409	4.99064e-07
Atf6b	3.28535e-11	0.514832	0.424	0.321	5.19446e-07
Naa30	3.33899e-11	0.345502	0.396	0.283	5.27928e-07
Steep1	3.42954e-11	0.304779	0.462	0.348	5.42245e-07
Rufy3	3.60492e-11	0.382997	0.456	0.333	5.69974e-07
Pik3ap1	3.62525e-11	0.790709	0.263	0.167	5.73189e-07
Megf9	3.69089e-11	0.34647	0.356	0.246	5.83566e-07
Cwc22	3.69174e-11	0.42318	0.425	0.312	5.837e-07
Atp7a	3.75552e-11	0.623647	0.311	0.207	5.93786e-07
Klhl12	3.85877e-11	0.561252	0.359	0.253	6.1011e-07
Pnpla7	3.99828e-11	0.827881	0.262	0.169	6.32168e-07
Vps37a	3.99908e-11	0.312915	0.481	0.365	6.32295e-07
Camta2	4.20795e-11	0.287047	0.487	0.364	6.65319e-07
Ophn1	4.24375e-11	0.3171	0.439	0.319	6.7098e-07
Nfic	4.24604e-11	0.438861	0.337	0.23	6.71341e-07
Zbtb18	4.47178e-11	0.278783	0.548	0.431	7.07033e-07
Cep85	5.34578e-11	0.500407	0.367	0.261	8.45222e-07
Mtor	5.78048e-11	0.452702	0.422	0.314	9.13952e-07
Zfp263	6.14207e-11	0.523632	0.352	0.245	9.71123e-07
Maged1	6.31621e-11	0.277628	0.572	0.457	9.98657e-07
Lemd3	6.41388e-11	0.334621	0.5	0.379	1.0141e-06
Mettl7a1	6.66049e-11	0.64594	0.281	0.185	1.05309e-06
Ippk	6.673e-11	0.463031	0.395	0.285	1.05507e-06
Zfp945	6.72521e-11	0.502008	0.333	0.23	1.06332e-06
Jmjd8	6.916e-11	0.589222	0.3	0.201	1.09349e-06
Gdap2	7.35885e-11	0.365937	0.314	0.207	1.16351e-06
Septin11	7.62825e-11	0.284881	0.422	0.306	1.2061e-06
Fbxo8	7.96503e-11	0.39987	0.565	0.456	1.25935e-06
Ap5m1	8.30529e-11	0.26354	0.439	0.322	1.31315e-06
Elp3	9.42983e-11	0.456448	0.395	0.286	1.49095e-06
Zfp451	1.05327e-10	0.500775	0.423	0.312	1.66533e-06
Bckdha	1.08536e-10	0.393347	0.428	0.322	1.71606e-06
Cln6	1.10121e-10	0.371879	0.518	0.404	1.74112e-06
Khdrbs3	1.11367e-10	0.338859	0.511	0.393	1.76082e-06
Epn2	1.11417e-10	0.785497	0.304	0.208	1.76161e-06
Dbt	1.14568e-10	0.464949	0.351	0.245	1.81143e-06
Agl	1.23551e-10	0.517295	0.285	0.184	1.95346e-06
Gabarapl1	1.3034e-10	0.48629	0.304	0.209	2.0608e-06
Zfyve27	1.35254e-10	0.434224	0.352	0.243	2.1385e-06
Unc93b1	1.42214e-10	0.283913	0.585	0.473	2.24854e-06
Lipt2	1.44443e-10	0.64546	0.368	0.266	2.28379e-06
Zbtb44	1.47383e-10	0.313632	0.486	0.367	2.33027e-06
Tmem106b	1.59738e-10	0.358799	0.442	0.327	2.52561e-06
Pdzrn3	1.69546e-10	0.364948	0.446	0.335	2.68069e-06
Slc43a1	1.75823e-10	0.625534	0.28	0.184	2.77994e-06
Klhdc8a	1.94746e-10	0.344042	0.343	0.24	3.07913e-06
Xk	2.02313e-10	0.507339	0.286	0.192	3.19877e-06
Agap3	2.0388e-10	0.455021	0.352	0.253	3.22355e-06
Amz2	2.04657e-10	0.281664	0.454	0.347	3.23584e-06
Bambi	2.27214e-10	0.258992	0.58	0.437	3.59248e-06
Atat1	2.27303e-10	0.398058	0.315	0.214	3.59389e-06
Rab33b	2.50631e-10	0.49989	0.272	0.177	3.96273e-06
Rhbdd3	2.5159e-10	0.656858	0.291	0.201	3.97789e-06
Zfp932	2.68905e-10	0.557025	0.294	0.199	4.25165e-06
Gm2000	2.78275e-10	0.263012	0.515	0.41	4.39981e-06
Ntmt1	3.00984e-10	0.450627	0.468	0.374	4.75886e-06
Slc29a1	3.10434e-10	0.268289	0.472	0.364	4.90828e-06
Napepld	3.18287e-10	0.703189	0.322	0.225	5.03243e-06
Zfp687	3.1927e-10	0.572526	0.3	0.201	5.04798e-06
Trp53bp1	3.34557e-10	0.300702	0.353	0.247	5.28967e-06
Mycbp	3.37055e-10	0.277825	0.53	0.418	5.32918e-06
Fasn	3.42352e-10	0.305205	0.562	0.435	5.41293e-06
Camsap1	3.76965e-10	0.449421	0.305	0.207	5.96019e-06
Rai1	3.84358e-10	0.309783	0.432	0.317	6.07708e-06
Gstz1	4.40568e-10	0.396025	0.449	0.348	6.96583e-06
Nfyb	4.68786e-10	0.360154	0.518	0.412	7.41197e-06
Rars2	4.97433e-10	0.303986	0.53	0.409	7.86491e-06
Catspere2	5.1066e-10	0.492857	0.275	0.178	8.07404e-06
Rp2	5.32874e-10	0.282837	0.516	0.402	8.42527e-06
Dph6	5.38983e-10	0.507655	0.386	0.283	8.52186e-06
Fpgs	5.60352e-10	0.662877	0.28	0.189	8.85972e-06
Yrdc	5.97909e-10	0.355534	0.547	0.448	9.45353e-06
Dr1	6.15522e-10	0.430515	0.433	0.327	9.73202e-06
Slc2a10	6.84361e-10	0.536046	0.349	0.243	1.08204e-05
Wdr70	7.01143e-10	0.266325	0.506	0.388	1.10858e-05
Ggps1	7.20179e-10	0.37876	0.505	0.401	1.13868e-05
Tmem62	7.25386e-10	0.480789	0.273	0.181	1.14691e-05
Nat8f1	7.29993e-10	0.5454	0.311	0.216	1.15419e-05
Kiz	7.70105e-10	0.265108	0.433	0.323	1.21761e-05
Ffar2	8.90295e-10	0.388675	0.459	0.352	1.40765e-05
Wdr41	9.58509e-10	0.458896	0.377	0.278	1.5155e-05
Dll4	9.72792e-10	0.270092	0.392	0.284	1.53808e-05
Wdr75	1.00452e-09	0.389683	0.353	0.257	1.58824e-05
Josd1	1.17704e-09	0.343496	0.411	0.315	1.86102e-05
Ctr9	1.21267e-09	0.271531	0.53	0.424	1.91736e-05
Mmgt1	1.21669e-09	0.652938	0.334	0.244	1.92371e-05
Btbd10	1.29161e-09	0.572186	0.273	0.18	2.04216e-05
Hs6st1	1.29431e-09	0.352175	0.487	0.38	2.04644e-05
Ccdc125	1.31978e-09	0.485431	0.339	0.24	2.0867e-05
Atrn	1.48576e-09	0.310673	0.41	0.299	2.34914e-05
Snx27	1.50506e-09	0.31936	0.451	0.334	2.37965e-05
Mios	1.50765e-09	0.419941	0.315	0.22	2.38375e-05
Tox4	1.56749e-09	0.28149	0.61	0.505	2.47836e-05
Pdcl	1.71734e-09	0.381726	0.415	0.319	2.71528e-05
C9orf72	1.80626e-09	0.260577	0.377	0.271	2.85588e-05
Tshz2	1.84637e-09	0.590587	0.275	0.183	2.9193e-05
Atg16l1	1.94352e-09	0.269643	0.432	0.328	3.07289e-05
Crtc3	2.05628e-09	0.435197	0.427	0.323	3.25119e-05
Enpp4	2.11887e-09	0.521332	0.303	0.209	3.35015e-05
Atm	2.31354e-09	0.296019	0.503	0.385	3.65793e-05
Gfi1	2.37584e-09	0.298857	0.32	0.222	3.75644e-05
Spg11	2.41708e-09	0.357625	0.423	0.319	3.82165e-05
Enpp1	2.44798e-09	0.634376	0.273	0.185	3.8705e-05
Med27	2.51314e-09	0.435138	0.394	0.289	3.97352e-05
Zfp266	2.53836e-09	0.277454	0.484	0.375	4.01341e-05
Sntb1	2.96037e-09	0.696906	0.359	0.264	4.68064e-05
Tada2a	3.14075e-09	0.540574	0.324	0.23	4.96584e-05
Map3k10	3.22268e-09	0.627417	0.282	0.195	5.09537e-05
Heatr1	3.3311e-09	0.637684	0.295	0.202	5.26681e-05
Ikzf5	3.42634e-09	0.452414	0.365	0.27	5.41738e-05
Trim39	3.6201e-09	0.517036	0.272	0.182	5.72374e-05
Pex11a	3.79207e-09	0.507433	0.309	0.219	5.99565e-05
Hycc2	4.1837e-09	0.283041	0.43	0.326	6.61485e-05
Slc30a6	4.22306e-09	0.344698	0.42	0.324	6.67707e-05
Slc18b1	4.26484e-09	0.306862	0.375	0.279	6.74315e-05
Isoc2b	4.36231e-09	0.368276	0.533	0.439	6.89725e-05
Hif1a	4.39039e-09	0.349514	0.473	0.371	6.94164e-05
Zdhhc17	4.50588e-09	0.297028	0.372	0.267	7.12425e-05
Prpf18	5.46018e-09	0.267668	0.378	0.283	8.63309e-05
Slc7a6os	5.71187e-09	0.456538	0.37	0.274	9.03104e-05
Ints13	5.89838e-09	0.406411	0.301	0.208	9.32593e-05
Rad51d	6.03165e-09	0.38207	0.41	0.309	9.53663e-05
Rcor3	6.60225e-09	0.301002	0.346	0.251	0.000104388
Btbd3	7.07184e-09	0.465916	0.31	0.219	0.000111813
Xpo4	7.12737e-09	0.25744	0.392	0.286	0.000112691
Slc36a1	8.36636e-09	0.356274	0.342	0.248	0.000132281
Asf1a	8.66803e-09	0.417914	0.406	0.311	0.00013705
Tsc22d3	1.06382e-08	0.501719	0.339	0.257	0.000168201
Tatdn1	1.08773e-08	0.461024	0.378	0.285	0.000171981
Mief1	1.39233e-08	0.311778	0.362	0.27	0.000220141
Slc7a6	1.39704e-08	0.493887	0.38	0.288	0.000220886
Ptar1	1.44193e-08	0.366191	0.316	0.227	0.000227983
Whrn	1.91358e-08	0.553619	0.315	0.23	0.000302556
Mmut	2.04547e-08	0.295783	0.476	0.376	0.000323409
Rusf1	2.12101e-08	0.366909	0.287	0.203	0.000335353
Plekhm2	2.21791e-08	0.471765	0.266	0.181	0.000350674
Sidt2	2.46224e-08	0.313654	0.43	0.337	0.000389305
Tada2b	2.46565e-08	0.62874	0.263	0.182	0.000389844
Esrp2	2.59229e-08	0.414528	0.359	0.27	0.000409866
Adam9	2.77846e-08	0.268622	0.433	0.338	0.000439303
Dpy19l1	2.86005e-08	0.510354	0.282	0.194	0.000452203
Tbc1d4	2.93392e-08	0.367847	0.394	0.301	0.000463881
Dstyk	2.99534e-08	0.400535	0.299	0.212	0.000473593
Cox16	3.01997e-08	0.426643	0.272	0.189	0.000477487
Zmpste24	3.07897e-08	0.328567	0.457	0.369	0.000486815
Iftap	3.41383e-08	0.739459	0.268	0.191	0.00053976
Fam222b	3.53187e-08	0.387417	0.342	0.25	0.000558423
Yod1	4.75173e-08	0.400914	0.272	0.192	0.000751296
Dexi	5.17938e-08	0.473198	0.41	0.326	0.000818912
Trim27	5.28048e-08	0.277949	0.528	0.435	0.000834897
Pygb	5.31902e-08	0.310829	0.495	0.4	0.00084099
Pdp2	5.41965e-08	0.686489	0.253	0.175	0.000856901
Pxmp4	5.49098e-08	0.284799	0.389	0.301	0.000868179
Camkk2	5.75013e-08	0.471247	0.31	0.225	0.000909152
Rhbdl3	6.43028e-08	0.321351	0.354	0.265	0.00101669
Nup210	6.5416e-08	0.356911	0.289	0.204	0.00103429
Foxa1	6.57014e-08	0.259771	0.549	0.442	0.00103881
Cxxc1	7.55671e-08	0.323227	0.475	0.387	0.00119479
Tmem242	8.10688e-08	0.372744	0.419	0.332	0.00128178
Psen2	8.6277e-08	0.404134	0.362	0.275	0.00136413
Harbi1	9.08417e-08	0.262138	0.281	0.199	0.0014363
Nol8	9.19777e-08	0.424207	0.303	0.222	0.00145426
Dio1	1.09298e-07	0.304569	0.489	0.399	0.00172811
Tfb2m	1.11566e-07	0.316505	0.419	0.331	0.00176396
Mms19	1.47961e-07	0.322897	0.404	0.314	0.00233941
Zfp64	1.50128e-07	0.358673	0.456	0.364	0.00237367
Rpap2	1.6939e-07	0.309501	0.314	0.233	0.00267822
Slc66a2	1.81431e-07	0.284501	0.506	0.42	0.00286861
Tmem38b	1.89917e-07	0.430346	0.292	0.214	0.00300278
C4bp	1.99261e-07	0.40812	0.347	0.261	0.00315051
Cabin1	2.10637e-07	0.305755	0.416	0.325	0.00333039
Uvssa	2.45715e-07	0.437313	0.294	0.212	0.003885
Tbl2	2.46642e-07	0.720313	0.303	0.228	0.00389965
Aagab	2.51915e-07	0.377846	0.347	0.26	0.00398303
Akap8l	2.53196e-07	0.329952	0.43	0.338	0.00400329
Eif2b3	2.60771e-07	0.316799	0.311	0.23	0.00412305
Ro60	2.87437e-07	0.500543	0.276	0.196	0.00454466
Med26	2.88395e-07	0.365676	0.308	0.224	0.00455981
Pomgnt1	2.98432e-07	0.363257	0.329	0.249	0.00471851
Cfap97	3.03292e-07	0.374013	0.361	0.272	0.00479536
Unk	3.07517e-07	0.404399	0.287	0.207	0.00486215
Ift46	3.63243e-07	0.47565	0.361	0.277	0.00574323
Phykpl	3.64087e-07	0.367185	0.363	0.281	0.00575657
Hlcs	4.16064e-07	0.290156	0.363	0.274	0.00657838
Rnf166	4.47953e-07	0.33903	0.334	0.258	0.00708258
Gzf1	4.66825e-07	0.521441	0.259	0.185	0.00738097
Dpy19l4	4.75797e-07	0.317167	0.344	0.262	0.00752282
Ttc38	4.78431e-07	0.474407	0.334	0.259	0.00756448
Dnajc22	5.9067e-07	0.254938	0.403	0.321	0.00933908
Nr2f2	6.0918e-07	0.562655	0.277	0.205	0.00963175
Dcp1a	6.14811e-07	0.379365	0.309	0.228	0.00972077
Tsnax	6.85637e-07	0.322427	0.456	0.368	0.0108406
Ggct	7.20433e-07	0.447855	0.262	0.187	0.0113908
Timm29	7.22842e-07	0.400613	0.329	0.254	0.0114289
Zfp239	7.38073e-07	0.252526	0.352	0.267	0.0116697
Heatr3	8.02393e-07	0.409883	0.286	0.211	0.0126866
Rgs3	8.40941e-07	0.315469	0.305	0.226	0.0132961
Fam20a	9.11733e-07	0.283325	0.478	0.386	0.0144154
Tceal8	9.16332e-07	0.302104	0.501	0.421	0.0144881
Glt8d1	9.52508e-07	0.425451	0.291	0.217	0.0150601
Cnp	1.01056e-06	0.269754	0.429	0.345	0.015978
Zfr2	1.07514e-06	0.346596	0.263	0.187	0.016999
Slc45a4	1.16556e-06	0.336066	0.27	0.198	0.0184286
Rbl2	1.21011e-06	0.297175	0.363	0.282	0.0191331
Plekhg5	1.22118e-06	0.265855	0.301	0.226	0.0193081
Tbc1d12	1.24979e-06	0.302916	0.346	0.267	0.0197604
Fbxl4	1.26791e-06	0.405525	0.291	0.215	0.0200469
Cad	1.32274e-06	0.494698	0.296	0.224	0.0209139
Bcl2l13	1.36244e-06	0.315851	0.372	0.295	0.0215416
Eef2kmt	1.41324e-06	0.344096	0.465	0.379	0.0223448
Abcf3	1.50241e-06	0.250135	0.395	0.311	0.0237546
Mtmr4	1.55643e-06	0.383143	0.277	0.205	0.0246087
Ulk1	1.62204e-06	0.442961	0.265	0.196	0.0256461
Washc5	1.68115e-06	0.387233	0.337	0.257	0.0265807
Gid4	1.7228e-06	0.267728	0.416	0.337	0.0272392
Zfp507	2.02114e-06	0.269047	0.339	0.258	0.0319562
1700025G04Rik	2.19607e-06	0.327881	0.468	0.389	0.0347221
Pbx2	2.31207e-06	0.334941	0.372	0.299	0.0365562
Fcsk	2.43083e-06	0.318951	0.333	0.253	0.0384338
Wars2	2.51738e-06	0.255417	0.439	0.349	0.0398023
Ttc13	2.63458e-06	0.345975	0.378	0.3	0.0416554
Disp1	2.7763e-06	0.258994	0.329	0.246	0.0438961
Coq10a	2.7933e-06	0.445714	0.277	0.207	0.0441648
Ercc5	2.95771e-06	0.481694	0.271	0.203	0.0467643
Tmtc3	2.99492e-06	0.435795	0.289	0.216	0.0473527
Ndrg3	3.052e-06	0.338086	0.413	0.343	0.0482552
Bcl7a	3.29972e-06	0.41831	0.294	0.219	0.0521719
Utp23	3.39927e-06	0.597234	0.295	0.223	0.0537459
Mto1	3.664e-06	0.369578	0.286	0.212	0.0579315
Phospho2	3.93411e-06	0.32338	0.352	0.273	0.0622022
Nme6	4.45398e-06	0.489995	0.339	0.27	0.0704218
Wdr24	4.84926e-06	0.487988	0.253	0.187	0.0766717
Atosa	6.29768e-06	0.347304	0.295	0.226	0.0995726
Ipo4	7.42882e-06	0.27985	0.281	0.214	0.117457
Kifbp	7.63406e-06	0.508972	0.304	0.234	0.120702
Gpat4	7.88616e-06	0.381716	0.358	0.284	0.124688
Nupl2	8.16967e-06	0.596213	0.265	0.198	0.129171
Utp6	8.29076e-06	0.459638	0.315	0.249	0.131085
Rnf25	8.84202e-06	0.361308	0.308	0.238	0.139801
Acsf3	9.04758e-06	0.34179	0.329	0.265	0.143051
Pex5	9.32257e-06	0.446774	0.287	0.222	0.147399
Ints9	1.0219e-05	0.300613	0.349	0.276	0.161572
Mlh1	1.02359e-05	0.250512	0.282	0.215	0.161839
Ttc23	1.10061e-05	0.338828	0.332	0.261	0.174017
Gdpgp1	1.45664e-05	0.282627	0.28	0.211	0.230309
Bop1	1.50777e-05	0.333175	0.384	0.316	0.238394
Fntb	1.52124e-05	0.255936	0.404	0.333	0.240523
Rbm18	1.53008e-05	0.335088	0.347	0.281	0.241921
Ears2	1.57776e-05	0.38279	0.254	0.193	0.24946
Katnbl1	1.71561e-05	0.303061	0.305	0.235	0.271255
Sgk3	1.94196e-05	0.273616	0.29	0.221	0.307043
Pkd2	1.98381e-05	0.348058	0.265	0.199	0.31366
Sgpp1	1.98525e-05	0.409621	0.256	0.194	0.313887
Glce	2.00555e-05	0.318539	0.329	0.257	0.317097
Rev1	2.11413e-05	0.433632	0.29	0.227	0.334265
Rabl3	2.3138e-05	0.282357	0.266	0.198	0.365835
Isca1	2.36436e-05	0.330316	0.334	0.272	0.373829
Fktn	2.49583e-05	0.280374	0.335	0.27	0.394615
Ercc6	2.70942e-05	0.262099	0.294	0.223	0.428386
Ccdc93	2.80516e-05	0.283647	0.265	0.201	0.443523
Zfp384	3.30847e-05	0.250783	0.349	0.274	0.523102
Abcb10	3.33708e-05	0.400295	0.295	0.231	0.527626
Clpb	3.58484e-05	0.283252	0.346	0.28	0.566799
Fam53a	3.86579e-05	0.259365	0.425	0.361	0.61122
Maged2	4.03699e-05	0.456182	0.348	0.284	0.638288
Pitx2	4.228e-05	0.291517	0.303	0.24	0.668489
2210408I21Rik	4.25375e-05	0.350716	0.292	0.233	0.672561
Elp1	4.5605e-05	0.311525	0.297	0.233	0.721061
Zcchc2	4.86391e-05	0.269049	0.329	0.263	0.769033
Orc3	4.86548e-05	0.285853	0.329	0.261	0.769282
Cep120	5.0146e-05	0.2908	0.335	0.272	0.792859
Acpp	6.28083e-05	0.279459	0.404	0.341	0.993062
Cdc42bpg	7.08799e-05	0.313712	0.294	0.234	1
Coro7	9.77416e-05	0.317258	0.289	0.228	1
Arap1	9.90074e-05	0.421109	0.297	0.24	1
Polr1a	9.96496e-05	0.399457	0.267	0.211	1
Snap47	0.000129482	0.376714	0.267	0.208	1
Zfp444	0.000154022	0.270505	0.311	0.256	1
Acy1	0.000160987	0.367995	0.267	0.211	1
Hmgxb3	0.00017023	0.298538	0.341	0.275	1
Blzf1	0.000174523	0.296303	0.309	0.25	1
Arl3	0.000175809	0.430112	0.251	0.2	1
Ppm1l	0.000190554	0.291288	0.29	0.233	1
Naglu	0.000194156	0.360119	0.3	0.247	1
Fam199x	0.00022479	0.283398	0.32	0.269	1
Vps33a	0.000234002	0.377804	0.287	0.228	1
Pex3	0.000253975	0.302494	0.31	0.256	1
Lnx2	0.000273884	0.326987	0.285	0.232	1
Tmem42	0.000305348	0.271918	0.377	0.319	1
Fem1a	0.000341997	0.339306	0.28	0.228	1
Hccs	0.000371241	0.257603	0.256	0.202	1
Bysl	0.000405614	0.3513	0.254	0.2	1
Rnf139	0.000459407	0.299659	0.351	0.295	1
Rbms2	0.000500376	0.295513	0.343	0.292	1
Gyg	0.000516267	0.339089	0.251	0.198	1
Alg3	0.000525194	0.273942	0.281	0.232	1
Snx19	0.000525469	0.354754	0.276	0.226	1
Pqlc3	0.000572818	0.266857	0.343	0.286	1
Atmin	0.000613091	0.253589	0.253	0.201	1
Sugp2	0.000961483	0.356243	0.251	0.201	1
Tmtc4	0.00128439	0.395847	0.305	0.254	1
Bsn	0.00129794	0.313789	0.251	0.201	1
Ocrl	0.00131098	0.266071	0.289	0.239	1
Ankrd52	0.00134221	0.359339	0.258	0.21	1
Zfp120	0.00203333	0.352923	0.265	0.219	1
N6amt1	0.00319548	0.322745	0.297	0.255	1
Arsb	0.00720049	0.317805	0.284	0.243	1
Zfp948	0.00819841	0.270205	0.299	0.255	1

## Sheet: cluster 3
Gene symbol	p value	average logFC	% in 1st group	% in 2nd group	p value adjusted
Defa35	3.54936e-286	3.74128	0.876	0.183	5.61189e-282
Defa40	9.48869e-279	4.02367	0.88	0.194	1.50026e-274
Defa23	3.45658e-264	3.52621	0.975	0.365	5.46521e-260
Defa5	1.04435e-247	3.60407	0.973	0.404	1.65122e-243
Defa41	3.70429e-245	3.49996	0.957	0.38	5.85685e-241
Defa36	2.6653e-241	2.68418	1	0.738	4.2141e-237
Defa20	3.60795e-235	2.92827	0.919	0.264	5.70452e-231
Defa24	3.65546e-228	1.40231	1	0.999	5.77965e-224
Defa30	3.78522e-214	2.68985	1	0.986	5.98481e-210
Defa29	1.091e-206	3.37098	0.992	0.677	1.72499e-202
Defa26	3.13534e-205	2.0981	0.994	0.767	4.95728e-201
Defa43	3.35783e-201	2.44303	1	0.715	5.30907e-197
Defa32	1.08854e-195	2.88851	0.783	0.192	1.72109e-191
Defa22	2.84569e-191	3.44815	0.992	0.81	4.49933e-187
Defa34	3.0926e-191	2.48665	0.998	0.545	4.88972e-187
Defa38	3.65781e-191	3.30458	0.996	0.823	5.78336e-187
Defa27	1.06233e-190	2.08935	0.688	0.13	1.67965e-186
Lyz1	6.26511e-188	2.03397	1	0.988	9.90577e-184
Defa39	1.2366e-187	1.97992	1	0.978	1.95519e-183
Defa21	3.98131e-184	3.94907	0.981	0.681	6.29486e-180
Defa3	8.95931e-175	1.67009	1	0.765	1.41656e-170
Pnliprp2	1.51742e-166	2.18558	0.981	0.571	2.39919e-162
Clps	7.66434e-160	1.42081	0.998	0.886	1.21181e-155
Mptx2	8.13256e-156	3.2935	0.841	0.347	1.28584e-151
Defa42	1.33341e-139	2.172	0.504	0.083	2.10825e-135
Defa17	1.92705e-138	1.36379	1	0.936	3.04686e-134
Defa28	1.40646e-130	1.48285	0.816	0.262	2.22375e-126
Ang4	3.89849e-130	1.62414	0.998	0.89	6.16391e-126
Smim38	3.67635e-112	1.70407	0.636	0.167	5.81267e-108
Tmed6	1.95511e-106	1.25815	0.917	0.456	3.09123e-102
Bambi	7.25183e-83	1.33884	0.829	0.416	1.14659e-78
Cybrd1	1.98651e-82	2.23642	0.254	0.032	3.14087e-78
Fzd9	6.48156e-82	1.4693	0.444	0.102	1.0248e-77
Itln1	1.30115e-81	0.862986	1	0.999	2.05724e-77
Pla2g2a	9.0433e-65	0.796938	0.928	0.555	1.42984e-60
Ggh	3.67522e-64	1.18999	0.818	0.454	5.81089e-60
Tent5c	3.59534e-57	0.505256	0.86	0.429	5.68459e-53
Guca2b	4.74219e-54	0.565106	0.998	0.77	7.49787e-50
C4bp	8.40855e-54	0.997608	0.599	0.234	1.32948e-49
Wnt3	6.86966e-53	0.61802	0.775	0.361	1.08616e-48
Sntb1	1.8943e-51	0.763831	0.603	0.24	2.99508e-47
Lyz2	1.32031e-49	1.2726	0.306	0.076	2.08755e-45
Crlf1	5.4094e-48	0.980125	0.457	0.155	8.5528e-44
Klf15	5.60041e-47	1.27077	0.314	0.083	8.85481e-43
Bhlha15	4.13878e-45	0.655824	0.674	0.298	6.54382e-41
Syne4	2.02917e-44	0.90404	0.494	0.176	3.20833e-40
Syt9	4.00064e-43	0.80781	0.471	0.184	6.32542e-39
Nucb2	8.03223e-43	0.611943	0.872	0.527	1.26998e-38
Pou2af3	4.79283e-42	0.718613	0.471	0.167	7.57794e-38
Nupr1	1.11373e-41	0.495284	0.986	0.836	1.76092e-37
Slc30a2	2.09204e-38	0.468172	0.483	0.183	3.30773e-34
Gadd45g	8.87141e-38	0.841664	0.678	0.356	1.40266e-33
Pnliprp1	1.34328e-37	1.21309	0.351	0.118	2.12386e-33
Lama5	6.34678e-37	0.645521	0.355	0.115	1.00349e-32
Lamb1	1.97598e-32	0.611287	0.281	0.087	3.12423e-28
Mmp7	5.5875e-31	0.256343	1	0.86	8.83439e-27
Slc16a7	1.01955e-29	0.511867	0.339	0.12	1.61201e-25
Dio1	7.04376e-29	0.604529	0.711	0.377	1.11369e-24
Pycr1	1.3089e-28	0.548443	0.655	0.33	2.0695e-24
Copz2	1.0519e-26	0.446769	0.775	0.453	1.66315e-22
Tesc	5.01081e-26	0.989456	0.258	0.089	7.92259e-22
Zfp667	5.05787e-25	0.531548	0.25	0.085	7.997e-21
Fgfrl1	7.75389e-25	0.495414	0.529	0.254	1.22597e-20
Arhgdig	1.12084e-24	0.636406	0.287	0.107	1.77217e-20
Agt	3.45356e-24	0.682719	0.5	0.251	5.46042e-20
Fyn	5.98958e-23	0.658852	0.254	0.093	9.47013e-19
Nxn	6.6816e-23	0.542036	0.277	0.103	1.05643e-18
Habp2	3.41496e-22	0.280241	0.926	0.637	5.39939e-18
Tfpi	6.99449e-10	0.327635	0.463	0.272	1.1059e-05

## Sheet: cluster 4
Gene symbol	p value	average logFC	% in 1st group	% in 2nd group	p value adjusted
Birc5	3.60995e-227	3.95628	0.642	0.096	5.7077e-223
Ptma	5.58883e-189	2.06637	0.985	0.932	8.83651e-185
Stmn1	1.46878e-185	3.20958	0.825	0.293	2.32228e-181
Ppia	1.12394e-181	1.86724	0.983	0.934	1.77705e-177
Mgst1	2.33525e-178	3.16579	0.73	0.19	3.69226e-174
Pbk	3.68709e-178	3.87861	0.437	0.045	5.82967e-174
Pclaf	3.2358e-174	3.89015	0.572	0.102	5.11613e-170
Cdca3	7.38303e-166	3.44772	0.57	0.105	1.16733e-161
Tpx2	4.76829e-156	3.40297	0.426	0.051	7.53914e-152
Rpsa	5.18454e-155	1.38913	0.996	0.965	8.19727e-151
Spc24	4.13098e-153	3.43988	0.543	0.103	6.53149e-149
Clca3b	4.65066e-151	2.48824	0.796	0.282	7.35315e-147
Ccna2	2.30003e-150	3.46805	0.432	0.056	3.63657e-146
Nusap1	3.11458e-149	3.25937	0.422	0.053	4.92446e-145
Rps5	4.12281e-148	1.29099	0.996	0.97	6.51858e-144
Cenpa	2.04149e-147	3.39252	0.495	0.082	3.2278e-143
Rpl14	3.48141e-145	1.35512	0.988	0.937	5.50445e-141
Rpl6	1.92546e-144	1.28567	0.983	0.954	3.04435e-140
Rps11	2.62516e-144	1.33472	0.983	0.956	4.15064e-140
Esco2	3.55908e-144	4.05075	0.324	0.027	5.62727e-140
Cps1	5.29732e-144	2.48429	0.786	0.301	8.37559e-140
Rps3	1.73481e-142	1.22406	0.99	0.962	2.74291e-138
Rps18	1.17703e-141	1.28092	0.996	0.967	1.861e-137
Tm4sf20	2.16753e-141	2.34035	0.651	0.164	3.42709e-137
Cdk1	2.56964e-141	3.58908	0.53	0.108	4.06286e-137
H2az1	4.90885e-141	1.90384	0.933	0.913	7.76138e-137
Rpl11	3.96656e-138	1.14451	0.998	0.967	6.27152e-134
Rps20	9.3938e-138	1.13775	1	0.983	1.48525e-133
Cdca8	1.80507e-135	3.5322	0.503	0.099	2.854e-131
Rps19	1.07658e-134	1.26978	0.985	0.95	1.70218e-130
Aurkb	1.09113e-134	4.11022	0.356	0.04	1.72519e-130
Racgap1	1.09338e-133	3.35817	0.405	0.056	1.72875e-129
Prc1	2.30817e-133	3.33793	0.414	0.059	3.64945e-129
Npm1	2.83136e-133	1.91902	0.944	0.882	4.47666e-129
Cox4i1	4.52869e-133	1.33949	0.96	0.952	7.1603e-129
Hmgb2	6.10752e-133	3.10961	0.823	0.505	9.6566e-129
Fgfbp1	1.14183e-132	3.59232	0.466	0.081	1.80535e-128
Cdc20	1.22009e-132	3.97056	0.41	0.059	1.92908e-128
Kif23	3.08072e-132	3.35216	0.412	0.06	4.87093e-128
Ccnb2	7.85756e-132	3.30048	0.484	0.09	1.24236e-127
Rpl32	6.24494e-131	1.15381	0.99	0.977	9.87387e-127
Ube2c	9.0578e-131	3.28536	0.642	0.2	1.43213e-126
Tubb5	1.8769e-130	3.01619	0.838	0.558	2.96756e-126
Ckap2l	1.25184e-129	3.71834	0.324	0.032	1.97929e-125
H1f5	1.81825e-129	3.71517	0.447	0.078	2.87483e-125
Rpl8	2.01743e-129	1.09412	0.996	0.968	3.18976e-125
Rpl28	3.25895e-129	1.12786	0.994	0.968	5.15272e-125
Ccnb1	8.68835e-129	3.62669	0.385	0.052	1.37372e-124
Rpl18	1.90869e-128	1.12736	0.99	0.964	3.01783e-124
Rps2	8.3678e-128	1.24924	0.99	0.959	1.32303e-123
Rpl7a	1.00215e-127	1.2616	0.973	0.936	1.5845e-123
Cenpp	1.08841e-127	3.53475	0.459	0.084	1.72089e-123
Kcnq1	1.25216e-127	1.94951	0.644	0.164	1.97978e-123
Hmmr	2.96534e-127	3.51145	0.364	0.045	4.6885e-123
Kif15	1.0697e-126	3.53712	0.376	0.051	1.69131e-122
Rpl21	7.64952e-126	1.08843	0.994	0.966	1.20947e-121
Ncapg	9.17422e-126	3.5676	0.328	0.035	1.45054e-121
Atp5b	1.01271e-125	1.4479	0.946	0.927	1.6012e-121
Cox6c	3.32168e-125	1.56043	0.944	0.897	5.25191e-121
Kif11	4.4914e-125	3.30355	0.403	0.062	7.10136e-121
Rps15a	4.86981e-125	1.16306	0.996	0.953	7.69966e-121
Bub1b	1.00902e-124	3.45295	0.36	0.045	1.59536e-120
Hspa8	1.07718e-124	1.44423	0.958	0.947	1.70312e-120
Atpif1	1.41117e-124	1.65989	0.911	0.867	2.2312e-120
Ran	2.45812e-124	2.33336	0.871	0.765	3.88653e-120
Ndc80	6.26101e-124	3.31768	0.322	0.033	9.89928e-120
Mki67	9.94622e-124	2.91308	0.597	0.172	1.5726e-119
Cenpe	2.93416e-123	3.25711	0.414	0.066	4.6392e-119
Olfm4	5.79744e-123	2.11416	0.861	0.504	9.16633e-119
Aunip	2.31359e-122	4.64353	0.254	0.017	3.65802e-118
Rpl10a	5.00142e-122	1.23271	0.969	0.953	7.90775e-118
Naca	7.09312e-122	1.32096	0.95	0.93	1.12149e-117
Tuba1b	1.2539e-120	3.42064	0.713	0.318	1.98254e-116
Rpl13	1.37347e-120	1.05182	1	0.979	2.17159e-116
Otc	9.77294e-120	2.55568	0.58	0.15	1.5452e-115
Neil3	1.14202e-119	3.14027	0.362	0.049	1.80565e-115
Rps3a1	4.3802e-119	1.12933	0.981	0.959	6.92553e-115
Cenpf	7.86115e-119	3.23628	0.422	0.072	1.24293e-114
Hmgb1	1.76419e-117	1.87414	0.913	0.876	2.78937e-113
Rpl27a	2.58273e-117	1.04539	0.992	0.966	4.08356e-113
Rplp0	6.58577e-117	0.963868	0.996	0.978	1.04128e-112
Rps16	7.49016e-117	1.07172	0.985	0.963	1.18427e-112
Dmbt1	1.00865e-116	3.2662	0.541	0.142	1.59477e-112
Rpl15	2.40709e-116	1.10127	0.988	0.951	3.80585e-112
Rpl3	2.43538e-116	1.21955	0.983	0.937	3.85057e-112
Rpl27	3.29314e-116	1.2055	0.971	0.937	5.20678e-112
Rps13	5.00553e-115	1.10731	0.981	0.953	7.91424e-111
Smc2	1.11194e-114	3.39245	0.503	0.12	1.75809e-110
Kif4	8.90602e-114	3.0433	0.331	0.041	1.40813e-109
Aurka	6.02378e-113	3.21741	0.324	0.04	9.5242e-109
Rpl9	6.9039e-113	0.933568	1	0.98	1.09157e-108
Rpl35a	5.92688e-112	1.07162	0.985	0.963	9.371e-108
H2ac24	6.65124e-112	3.63264	0.455	0.1	1.05163e-107
Rps7	1.1484e-110	1.04904	0.992	0.962	1.81574e-106
Knl1	1.53548e-110	3.32756	0.356	0.052	2.42774e-106
Ect2	2.53618e-110	2.92739	0.376	0.059	4.00995e-106
Asf1b	4.45234e-110	3.77563	0.31	0.037	7.03959e-106
Rpl22	6.90913e-110	1.2175	0.956	0.915	1.0924e-105
Rpl24	7.43522e-110	0.992746	0.973	0.959	1.17558e-105
Rps4x	9.21861e-110	1.04894	0.988	0.957	1.45755e-105
Rps23	1.20786e-109	1.01199	0.994	0.963	1.90975e-105
Fau	1.32627e-109	0.887614	0.994	0.981	2.09697e-105
Top2a	1.37118e-109	3.37415	0.605	0.212	2.16797e-105
Atp5h	1.64317e-109	1.39274	0.919	0.91	2.59801e-105
Hspe1	3.14906e-109	2.06199	0.869	0.784	4.97898e-105
Tk1	8.21113e-109	3.28272	0.418	0.082	1.29826e-104
Pycard	2.77657e-108	2.00136	0.892	0.814	4.39004e-104
Eef1a1	1.83025e-107	0.966348	1	0.983	2.89381e-103
Cox5b	2.37707e-107	1.63454	0.896	0.873	3.75839e-103
Rpl36	2.50231e-107	1.04529	0.969	0.952	3.95641e-103
Anln	2.5066e-107	3.1365	0.324	0.042	3.96319e-103
H3f3a	3.39798e-107	1.16654	0.944	0.94	5.37255e-103
Rrm1	4.39601e-107	2.74072	0.518	0.135	6.95054e-103
Slc25a5	1.0152e-106	1.35387	0.927	0.908	1.60514e-102
Cdca2	5.77611e-106	3.19939	0.31	0.039	9.1326e-102
Tacc3	6.54047e-106	3.18199	0.391	0.069	1.03411e-101
Rpl19	1.76357e-105	0.911284	0.992	0.981	2.78838e-101
Cox8a	3.86101e-105	1.13875	0.946	0.945	6.10464e-101
Hint1	5.76915e-105	1.25397	0.927	0.926	9.1216e-101
Ska1	5.88308e-105	3.56846	0.252	0.023	9.30173e-101
Cox5a	1.25846e-104	1.39881	0.915	0.898	1.98975e-100
Rpl35	1.74537e-104	1.08269	0.965	0.923	2.75961e-100
Atp5o.1	1.00013e-103	1.62575	0.881	0.869	1.5813e-99
Melk	1.01159e-103	3.00947	0.349	0.054	1.59943e-99
Rpl23	4.05137e-103	0.8724	0.996	0.979	6.40562e-99
Diaph3	4.47843e-103	2.63605	0.383	0.067	7.08085e-99
Cenpm	6.49814e-103	3.29629	0.333	0.048	1.02742e-98
E2f8	7.93563e-103	3.82411	0.32	0.045	1.2547e-98
Shmt1	1.47164e-102	2.46025	0.509	0.125	2.32681e-98
Atp5g2	1.7242e-102	1.34389	0.921	0.884	2.72614e-98
Cd74	2.5712e-102	1.90939	0.892	0.694	4.06532e-98
Cenpw	5.50687e-102	3.32062	0.443	0.098	8.70691e-98
Rpl29	1.58469e-101	1.05638	0.965	0.938	2.50556e-97
Rpl18a	2.24223e-101	0.927955	0.983	0.974	3.54519e-97
Cdkn3	2.91304e-101	3.30889	0.339	0.051	4.60581e-97
Ttk	9.40064e-101	3.27325	0.279	0.032	1.48634e-96
Prdx1	1.77118e-100	1.32918	0.933	0.906	2.80042e-96
Rps27a	1.79503e-100	0.925617	0.992	0.969	2.83813e-96
Gpx2	2.95727e-100	1.5095	0.931	0.862	4.67574e-96
Hmgn1	3.28964e-100	2.6588	0.707	0.344	5.20125e-96
Rpl17	6.59401e-100	0.92782	0.992	0.974	1.04258e-95
Spc25	1.53099e-99	3.06443	0.335	0.051	2.42064e-95
Kif20b	7.14653e-99	3.40651	0.372	0.067	1.12994e-94
Btf3	9.37186e-99	1.26022	0.917	0.908	1.48179e-94
Rpl4	1.18452e-98	1.0514	0.96	0.921	1.87284e-94
Rpl39	1.22745e-98	1.02962	0.983	0.947	1.94072e-94
Hspd1	3.58812e-98	2.18756	0.846	0.689	5.67317e-94
Rps21	2.15881e-97	0.938177	0.979	0.942	3.41329e-93
Nlrp6	2.63548e-97	2.43696	0.568	0.168	4.16696e-93
Cit	2.85897e-97	3.07325	0.345	0.057	4.52031e-93
Rplp2	3.50611e-97	1.03983	0.975	0.944	5.54351e-93
Plk1	7.50176e-97	3.5139	0.328	0.052	1.1861e-92
Dbi	4.79257e-96	1.30567	0.917	0.921	7.57753e-92
Mad2l1	4.94976e-96	3.62259	0.36	0.064	7.82607e-92
Kif2c	7.85502e-96	4.02859	0.268	0.032	1.24196e-91
Cox6b1	9.50591e-96	1.24569	0.915	0.92	1.50298e-91
Uhrf1	1.22516e-95	3.17419	0.356	0.063	1.93711e-91
Rps6	1.25534e-95	0.956721	0.983	0.939	1.98482e-91
Shcbp1	1.85538e-95	3.47231	0.283	0.036	2.93354e-91
Spag5	1.39131e-94	3.32044	0.26	0.029	2.19979e-90
Prim1	1.67255e-94	2.81806	0.426	0.094	2.64447e-90
Rplp1	3.45504e-94	0.870722	0.996	0.973	5.46276e-90
Jaml	1.43926e-93	2.04214	0.509	0.133	2.27562e-89
Eef1b2	5.38525e-93	1.08649	0.969	0.931	8.51462e-89
Sgo1	5.45072e-93	3.1136	0.328	0.053	8.61813e-89
Atp5g3	5.46422e-93	1.41421	0.89	0.88	8.63948e-89
Zwilch	2.22542e-92	3.24367	0.299	0.043	3.51862e-88
Snrpg	3.68821e-92	1.96159	0.825	0.747	5.83143e-88
Cnn3	7.19209e-92	2.67077	0.524	0.152	1.13714e-87
Rpl7	1.39493e-91	0.943469	0.979	0.955	2.20553e-87
Atp5c1	4.39422e-91	1.36758	0.884	0.877	6.94771e-87
Rps24	4.75487e-91	0.90502	0.996	0.974	7.51792e-87
Rad51	6.29971e-91	3.45351	0.353	0.066	9.96048e-87
Atp5a1	6.73244e-91	1.32819	0.904	0.892	1.06447e-86
Hsp90ab1	8.93734e-91	1.18704	0.963	0.94	1.41308e-86
Atp5j2	2.10837e-90	1.31658	0.894	0.911	3.33354e-86
Gjb3	4.35747e-90	4.31776	0.258	0.031	6.8896e-86
Ndufa4	1.0397e-89	1.10471	0.931	0.908	1.64387e-85
Ccnf	1.2636e-89	3.53939	0.264	0.033	1.99787e-85
Cox7c	1.50333e-89	1.0928	0.921	0.929	2.37692e-85
Dlgap5	1.79529e-89	2.87001	0.279	0.037	2.83853e-85
Rpl36a	3.83798e-89	1.14215	0.944	0.896	6.06823e-85
Atp5g1	4.33766e-89	1.29474	0.902	0.899	6.85827e-85
Oat	5.93276e-89	1.7133	0.879	0.845	9.38029e-85
Rpl26	7.09445e-89	0.826506	0.99	0.972	1.1217e-84
Chchd2	1.13402e-87	1.05926	0.927	0.942	1.793e-83
Prap1	1.33415e-87	1.73869	0.613	0.238	2.10943e-83
Rbp7	2.09596e-87	3.9341	0.262	0.034	3.31392e-83
Mis18bp1	3.09825e-87	3.2009	0.316	0.053	4.89865e-83
Rack1	3.74123e-87	0.873307	0.967	0.948	5.91526e-83
Rps14	6.70641e-87	0.837655	0.992	0.978	1.06035e-82
Mcm5	1.42365e-86	2.98601	0.414	0.097	2.25093e-82
Cyc1	2.83649e-86	2.04242	0.823	0.741	4.48477e-82
Kcnn4	3.25828e-86	2.68845	0.505	0.151	5.15167e-82
Ncapd2	4.43398e-86	2.90107	0.368	0.077	7.01056e-82
Cks2	2.62827e-85	2.77762	0.667	0.35	4.15556e-81
Rrm2	5.14031e-85	3.53086	0.304	0.05	8.12735e-81
Rfc4	5.92571e-85	2.9779	0.497	0.156	9.36914e-81
Snrpe	1.44088e-84	1.9588	0.811	0.733	2.27817e-80
Kif20a	2.27888e-84	3.76657	0.26	0.035	3.60313e-80
Cenph	6.3957e-84	3.11797	0.314	0.054	1.01122e-79
Atp5pb	1.30448e-83	1.36958	0.89	0.891	2.06252e-79
Rps9	1.41371e-83	0.994884	0.963	0.95	2.23522e-79
Rpl34	2.17276e-83	0.893098	0.967	0.957	3.43534e-79
H2ac8	4.59875e-83	3.77995	0.362	0.08	7.27108e-79
Rpl30	7.75253e-83	0.805166	0.992	0.967	1.22575e-78
Phb2	8.86121e-83	1.99573	0.805	0.705	1.40105e-78
Rps26	1.17019e-82	1.00524	0.956	0.952	1.85019e-78
Efcab11	1.55516e-82	3.5458	0.26	0.036	2.45886e-78
Uqcr10	2.22818e-82	1.25186	0.884	0.89	3.52298e-78
Rpl37	5.51522e-82	0.874511	0.973	0.961	8.72011e-78
C1qbp	6.81085e-82	2.56266	0.719	0.464	1.07686e-77
Rps10	8.90914e-81	1.29183	0.925	0.888	1.40862e-76
Tyms	1.2201e-80	2.93229	0.559	0.22	1.9291e-76
Ifitm3	1.24006e-80	2.27134	0.734	0.429	1.96067e-76
Ncaph	2.86139e-80	2.69611	0.27	0.04	4.52415e-76
Ppp1r1b	2.19465e-79	2.28765	0.717	0.433	3.46996e-75
Actg1	3.52727e-79	1.17004	0.954	0.944	5.57697e-75
Rps29	1.22652e-78	0.798188	0.985	0.975	1.93926e-74
Ifitm2	1.26946e-78	1.64904	0.832	0.777	2.00714e-74
Knstrn	1.37076e-78	3.02496	0.38	0.09	2.16731e-74
Cox7a2	1.72978e-78	1.20943	0.892	0.902	2.73495e-74
Snrpd1	1.93347e-78	2.27178	0.759	0.595	3.05701e-74
Atp5j	2.00216e-78	1.2659	0.873	0.9	3.16561e-74
Atp5d	2.67669e-78	1.15667	0.877	0.92	4.23212e-74
Rpl37a	2.9723e-78	0.818547	0.969	0.96	4.6995e-74
Dut	4.88794e-78	2.67758	0.653	0.335	7.72832e-74
Fbxo5	6.47439e-78	3.10224	0.301	0.054	1.02367e-73
Incenp	7.14122e-78	2.89707	0.403	0.104	1.1291e-73
Txn1	1.29077e-77	0.932863	0.973	0.968	2.04084e-73
Rbm3	1.53379e-77	1.45394	0.859	0.857	2.42508e-73
Hnrnpa1	2.80974e-77	2.11725	0.79	0.612	4.44248e-73
Trip13	6.33735e-77	3.41815	0.285	0.048	1.002e-72
Aldh1b1	1.34455e-76	1.57004	0.844	0.838	2.12586e-72
Pnp2	2.1726e-76	2.30412	0.37	0.083	3.4351e-72
H2-Eb1	2.39995e-76	2.21137	0.721	0.405	3.79456e-72
Ndufab1	2.74473e-76	1.6686	0.834	0.811	4.3397e-72
Ndufb9	4.36503e-76	1.1653	0.884	0.903	6.90154e-72
Rps8	4.4468e-76	0.797418	0.994	0.975	7.03084e-72
Atad2	4.69165e-76	2.71008	0.464	0.14	7.41797e-72
Taldo1	1.63874e-75	1.24381	0.884	0.905	2.59101e-71
Mif	2.77494e-75	2.05366	0.775	0.694	4.38745e-71
Dctpp1	8.55809e-75	2.4771	0.682	0.426	1.35312e-70
Eif4a1	9.03939e-75	1.27886	0.869	0.898	1.42922e-70
Siva1	9.261e-75	2.82529	0.514	0.183	1.46426e-70
Ndufs2	1.50552e-74	1.86761	0.802	0.737	2.38038e-70
Eif5a	2.65648e-74	1.26647	0.877	0.896	4.20016e-70
Clspn	2.86907e-74	3.02222	0.27	0.045	4.53628e-70
Nrm	1.91082e-73	3.30212	0.281	0.05	3.0212e-69
Rps17	3.70113e-73	1.06068	0.915	0.91	5.85186e-69
Hmgn2	1.01457e-72	2.45216	0.669	0.388	1.60413e-68
Brca1	1.35049e-72	2.67869	0.26	0.041	2.13525e-68
Cdc45	2.19998e-72	3.32967	0.254	0.04	3.47839e-68
Haus4	2.47175e-72	2.79343	0.372	0.092	3.90808e-68
Mcm3	3.58607e-72	2.95049	0.368	0.088	5.66993e-68
Pde3a	4.43273e-72	1.78826	0.464	0.132	7.00858e-68
Impdh2	7.35738e-72	2.06822	0.751	0.564	1.16328e-67
Cox7b	1.03419e-71	1.26716	0.888	0.871	1.63516e-67
Ano6	1.66208e-71	2.07548	0.41	0.109	2.62792e-67
Apex1	2.12487e-71	2.6266	0.541	0.218	3.35964e-67
Cenps	2.51967e-71	3.32543	0.256	0.041	3.98384e-67
Cftr	3.70145e-71	1.77973	0.611	0.259	5.85237e-67
Mpzl2	7.26216e-71	2.59664	0.345	0.079	1.14822e-66
Nhp2	7.71835e-71	2.25013	0.726	0.54	1.22035e-66
Lig1	9.86414e-71	2.55727	0.437	0.13	1.55962e-66
Atp5l	1.60297e-70	1.20592	0.873	0.9	2.53445e-66
Ccdc18	3.00626e-70	2.75553	0.281	0.052	4.7532e-66
Rps28	6.88708e-70	0.804874	0.977	0.954	1.08892e-65
Mis18a	9.98612e-70	3.31972	0.316	0.069	1.57891e-65
Mfge8	1.34917e-69	2.84509	0.368	0.092	2.13318e-65
Snrpd2	1.95642e-69	1.82924	0.782	0.728	3.09329e-65
Dnph1	5.52985e-69	3.36677	0.279	0.053	8.74325e-65
Srsf3	1.76505e-68	1.67379	0.811	0.787	2.79072e-64
Gins2	2.84393e-68	2.55306	0.339	0.079	4.49654e-64
Eef1g	4.52528e-68	0.912054	0.913	0.904	7.15492e-64
Park7	1.60856e-67	1.4624	0.811	0.803	2.54329e-63
Mcm7	1.65556e-67	2.41691	0.503	0.183	2.6176e-63
Rpa2	2.2201e-67	2.61824	0.395	0.111	3.51019e-63
Oaz1	1.52153e-66	0.877426	0.896	0.934	2.4057e-62
Hells	2.62789e-66	2.59456	0.401	0.116	4.15496e-62
Gmnn	3.42106e-66	2.40854	0.549	0.237	5.40903e-62
Slc25a3	4.02132e-65	1.09173	0.875	0.913	6.3581e-61
Csrp2	4.18677e-65	1.99778	0.746	0.639	6.6197e-61
Ascl2	4.2758e-65	2.93033	0.335	0.081	6.76047e-61
Uqcrq	8.58037e-65	1.03207	0.881	0.928	1.35664e-60
Pgam1	1.15439e-64	2.24331	0.721	0.512	1.8252e-60
Rpl22l1	1.33887e-64	0.975204	0.938	0.902	2.11689e-60
Ncl	2.10271e-64	1.66972	0.821	0.789	3.32459e-60
Ube2t	3.87562e-64	2.9817	0.306	0.068	6.12775e-60
Rps27	7.15851e-64	0.782757	0.973	0.957	1.13183e-59
Ndufa5	7.41863e-64	1.96267	0.769	0.662	1.17296e-59
Aldob	7.6664e-64	1.97404	0.622	0.325	1.21213e-59
Chaf1a	5.11648e-63	2.5207	0.291	0.061	8.08966e-59
Cd81	5.27389e-63	1.87578	0.769	0.634	8.33855e-59
Erh	7.59017e-63	1.92632	0.753	0.61	1.20008e-58
Cdca7l	7.63694e-63	2.67041	0.347	0.089	1.20748e-58
Pkig	1.31947e-62	2.08745	0.599	0.296	2.08622e-58
Tipin	2.29992e-62	2.50617	0.441	0.15	3.6364e-58
Mrpl12	2.45437e-62	1.87523	0.761	0.72	3.88061e-58
Rfc5	7.80911e-62	2.5281	0.42	0.136	1.2347e-57
Hmgb3	1.07549e-61	2.49506	0.559	0.261	1.70046e-57
Rpl38	1.3266e-61	0.740856	0.954	0.956	2.09749e-57
Rpl12	1.539e-61	0.801074	0.965	0.948	2.43331e-57
Ranbp1	3.75067e-61	2.06663	0.736	0.661	5.93019e-57
Rpl5	5.42061e-61	0.805057	0.948	0.923	8.57053e-57
Cep128	6.52806e-61	2.47508	0.299	0.068	1.03215e-56
Snx24	1.30156e-60	2.05224	0.37	0.101	2.0579e-56
Vdr	1.3549e-60	1.86615	0.634	0.331	2.14223e-56
Pebp1	1.59994e-60	1.36694	0.813	0.801	2.52966e-56
Prdx2	1.74814e-60	1.27515	0.823	0.846	2.76398e-56
Rangrf	3.29523e-60	2.23955	0.597	0.303	5.21009e-56
Prxl2b	3.33763e-60	2.18145	0.387	0.116	5.27713e-56
Anp32b	3.5412e-60	1.7991	0.782	0.759	5.59899e-56
H2az2	4.94899e-60	1.29511	0.821	0.884	7.82485e-56
Ndufb5	5.43937e-60	1.32927	0.823	0.836	8.60019e-56
Haus8	5.81835e-60	2.97857	0.281	0.061	9.19939e-56
Ndufc2	1.64672e-59	1.55674	0.784	0.73	2.60362e-55
Selenoh	1.81144e-59	2.45519	0.588	0.309	2.86406e-55
Fbl	1.87424e-59	2.16262	0.711	0.523	2.96335e-55
Lmnb1	2.28974e-59	2.44671	0.516	0.219	3.62031e-55
Mcm10	2.83969e-59	2.99168	0.326	0.084	4.48984e-55
Prdx6	5.13284e-59	1.68495	0.773	0.729	8.11553e-55
Rps12	7.32718e-59	0.66543	0.996	0.978	1.1585e-54
Dtl	8.90273e-59	2.85195	0.304	0.072	1.40761e-54
Exosc8	1.16306e-58	2.62241	0.484	0.194	1.83891e-54
Hirip3	2.00525e-58	2.7958	0.331	0.088	3.1705e-54
Cd302	2.193e-58	2.06476	0.349	0.093	3.46735e-54
Pcsk5	3.12594e-58	2.07477	0.378	0.112	4.94243e-54
Hmga2	4.08235e-58	1.72043	0.412	0.124	6.4546e-54
Impa2	4.51227e-58	2.52296	0.405	0.131	7.13435e-54
Cfl1	4.56329e-58	1.29736	0.852	0.877	7.21501e-54
Tpi1	6.26658e-58	1.51687	0.8	0.806	9.90808e-54
Slfn9	2.70962e-57	2.29945	0.362	0.106	4.28418e-53
Vipr1	3.84806e-57	2.21718	0.387	0.115	6.08416e-53
Cox6a1	4.53793e-57	1.27994	0.842	0.874	7.17492e-53
Mastl	6.22817e-57	3.3136	0.27	0.06	9.84737e-53
Set	6.79997e-57	1.6439	0.784	0.776	1.07514e-52
Uqcrh	1.01038e-56	0.855052	0.911	0.924	1.59752e-52
Nr5a2	1.28186e-56	2.11329	0.426	0.145	2.02676e-52
Nhs	1.48096e-56	1.84626	0.343	0.092	2.34155e-52
Pola1	3.41687e-56	2.23369	0.374	0.112	5.40241e-52
Rpl41	4.3108e-56	0.510916	0.994	0.992	6.8158e-52
Chchd10	5.18618e-56	1.46109	0.798	0.784	8.19986e-52
Ckb	7.17597e-56	1.8537	0.376	0.112	1.13459e-51
Eef1d	7.23078e-56	1.14449	0.827	0.854	1.14326e-51
Cks1b	1.223e-55	2.97412	0.453	0.181	1.93368e-51
Tkt	2.0015e-55	1.57562	0.784	0.749	3.16457e-51
Uqcrb	2.25352e-55	1.15102	0.857	0.876	3.56305e-51
Cenpk	2.2822e-55	3.01277	0.324	0.09	3.60838e-51
Eif3f	2.3383e-55	1.12586	0.846	0.881	3.69708e-51
Uqcr11	3.92608e-55	1.07205	0.852	0.901	6.20752e-51
Ndc1	4.99836e-55	2.53897	0.293	0.071	7.90291e-51
Ubb	5.06044e-55	0.615777	0.969	0.982	8.00106e-51
Mmd	9.95198e-55	2.22543	0.36	0.104	1.57351e-50
Card11	1.83878e-54	2.68217	0.254	0.054	2.9073e-50
Ybx1	1.95483e-54	0.893357	0.906	0.934	3.09079e-50
Rpl31	3.43749e-54	0.890141	0.894	0.897	5.43501e-50
Cda	4.01356e-54	2.12185	0.451	0.168	6.34584e-50
Srsf7	8.33265e-54	1.68326	0.744	0.654	1.31748e-49
Rps25	1.32985e-53	0.763775	0.946	0.926	2.10263e-49
Nasp	1.61627e-53	2.31373	0.62	0.355	2.55548e-49
Ccl25	3.26748e-53	1.65155	0.632	0.375	5.16621e-49
Cip2a	4.50448e-53	3.18839	0.264	0.06	7.12204e-49
Vrk1	4.76772e-53	2.48308	0.401	0.139	7.53824e-49
Ndufb8	9.30133e-53	1.4157	0.811	0.809	1.47063e-48
Bcl7c	1.77655e-52	2.24119	0.613	0.368	2.8089e-48
H2-Aa	3.12616e-52	1.82904	0.701	0.454	4.94277e-48
Fkbp4	4.44043e-52	1.76789	0.751	0.695	7.02077e-48
Cdk4	5.8699e-52	1.90485	0.682	0.536	9.28089e-48
Mcm6	5.99611e-52	1.77551	0.451	0.169	9.48045e-48
H2ax	3.24187e-51	2.60706	0.632	0.417	5.12572e-47
Glod5	4.70941e-51	2.04098	0.462	0.186	7.44605e-47
Haus1	8.88932e-51	2.75932	0.328	0.097	1.40549e-46
Amn	9.45186e-51	1.77195	0.293	0.075	1.49443e-46
Pdss1	9.64961e-51	1.82747	0.507	0.213	1.5257e-46
Suv39h1	1.01931e-50	3.13632	0.274	0.067	1.61162e-46
Lsm3	1.25015e-50	2.24608	0.632	0.422	1.97662e-46
Tmem117	1.29092e-50	1.33464	0.405	0.131	2.04107e-46
Dnajc9	1.32357e-50	2.06316	0.476	0.201	2.0927e-46
Eif3i	2.00244e-50	1.31865	0.817	0.813	3.16605e-46
Rnaseh2c	2.06284e-50	1.87848	0.705	0.578	3.26155e-46
Lsm5	2.13727e-50	2.2	0.597	0.344	3.37924e-46
Snrpf	2.16845e-50	1.69703	0.744	0.678	3.42853e-46
Kif22	3.07984e-50	1.80513	0.353	0.105	4.86953e-46
Tinag	4.2044e-50	1.6507	0.368	0.115	6.64758e-46
Tomm5	4.52064e-50	1.56894	0.778	0.759	7.14758e-46
Zbed3	5.08375e-50	3.32595	0.252	0.058	8.03791e-46
Ndufb11	5.35086e-50	1.08097	0.817	0.859	8.46024e-46
Coq8a	5.36265e-50	1.93341	0.395	0.139	8.47889e-46
Me2	6.88876e-50	1.69406	0.62	0.366	1.08918e-45
Lsm4	1.55613e-49	1.38449	0.778	0.785	2.4604e-45
Pold2	2.72828e-49	2.19034	0.516	0.25	4.31369e-45
Smc4	5.79333e-49	2.28661	0.574	0.338	9.15983e-45
Mthfd1	7.74434e-49	1.99721	0.462	0.19	1.22446e-44
Hmga1	7.95789e-49	2.55804	0.445	0.176	1.25822e-44
Psmb8	8.95407e-49	1.52559	0.794	0.729	1.41573e-44
Notch1	9.24516e-49	2.29499	0.279	0.071	1.46175e-44
Isyna1	1.09401e-48	2.35837	0.524	0.252	1.72974e-44
Uqcrc1	1.64753e-48	1.67333	0.746	0.719	2.6049e-44
Orc6	2.14602e-48	2.81504	0.426	0.172	3.39307e-44
Atp5k	2.98394e-48	1.3059	0.807	0.832	4.71791e-44
Atp5mpl	1.14415e-47	1.15362	0.8	0.839	1.80902e-43
Hsp90aa1	1.2593e-47	1.59793	0.79	0.84	1.99108e-43
H3f3b	1.40529e-47	0.705355	0.942	0.972	2.2219e-43
Ndufa8	1.72557e-47	1.22943	0.79	0.797	2.72829e-43
Polr1d	2.16938e-47	1.19704	0.825	0.843	3.43e-43
Smim36	2.48115e-47	2.68229	0.306	0.087	3.92295e-43
Cct5	2.7435e-47	1.38797	0.78	0.753	4.33774e-43
Psma5	2.777e-47	1.58333	0.751	0.695	4.39071e-43
Sdhb	3.09988e-47	1.64207	0.757	0.718	4.90123e-43
Sumo2	3.21625e-47	1.25317	0.784	0.828	5.08522e-43
Rasa3	3.488e-47	2.76496	0.258	0.064	5.51488e-43
Tspo	5.05562e-47	1.73245	0.703	0.583	7.99344e-43
Slc35g1	5.89085e-47	2.26544	0.328	0.098	9.31402e-43
Prlr	1.67523e-46	1.67557	0.505	0.221	2.64871e-42
Snrpb	1.97211e-46	1.43903	0.763	0.758	3.1181e-42
Syce2	2.82647e-46	2.58681	0.279	0.076	4.46893e-42
Ppil1	3.30345e-46	2.26545	0.551	0.297	5.22308e-42
Add3	3.4961e-46	1.81948	0.555	0.286	5.52769e-42
Slc1a1	3.73425e-46	2.1139	0.262	0.066	5.90423e-42
Plk4	4.82078e-46	2.86621	0.26	0.065	7.62214e-42
Atp5e	5.1565e-46	0.69045	0.919	0.942	8.15295e-42
Tmpo	5.16783e-46	1.99461	0.617	0.423	8.17086e-42
Ndufv2	5.17149e-46	1.4643	0.778	0.78	8.17664e-42
Myb	6.46232e-46	1.87963	0.58	0.316	1.02176e-41
Rfc2	6.74924e-46	2.3142	0.555	0.293	1.06712e-41
Cdca7	9.45515e-46	1.80343	0.52	0.246	1.49495e-41
Gapdh	9.90277e-46	1.02591	0.859	0.924	1.56573e-41
Eif3h	3.17121e-45	1.13495	0.807	0.841	5.014e-41
Slc16a10	3.52253e-45	1.88541	0.339	0.107	5.56948e-41
Clca3a2	8.17538e-45	1.60508	0.403	0.147	1.29261e-40
Ddx39a	8.82447e-45	2.06229	0.634	0.442	1.39524e-40
Serbp1	9.84371e-45	1.11128	0.821	0.876	1.55639e-40
Pmf1	1.33169e-44	2.06321	0.493	0.234	2.10553e-40
Krt19	1.40343e-44	1.04318	0.896	0.881	2.21896e-40
Lsm7	1.40747e-44	1.90505	0.62	0.413	2.22535e-40
Brca2	1.46012e-44	2.28483	0.274	0.075	2.30859e-40
Plp2	1.73837e-44	1.83902	0.632	0.42	2.74854e-40
Cd44	2.16166e-44	1.65494	0.347	0.113	3.4178e-40
Rpl10	2.28218e-44	0.563598	0.973	0.963	3.60836e-40
Alyref	3.07049e-44	1.86574	0.663	0.517	4.85475e-40
Nup43	3.38147e-44	2.55355	0.328	0.108	5.34644e-40
Trp53	3.72935e-44	1.91616	0.593	0.372	5.89648e-40
H2-T3	4.56997e-44	2.13585	0.279	0.076	7.22558e-40
Nudc	6.35534e-44	1.76739	0.692	0.598	1.00484e-39
Paics	1.05315e-43	2.00967	0.445	0.186	1.66514e-39
Lsm2	1.31899e-43	2.11545	0.611	0.425	2.08546e-39
Dtymk	1.32783e-43	1.88335	0.59	0.383	2.09943e-39
Nucks1	2.13505e-43	1.87945	0.69	0.597	3.37573e-39
Mrto4	2.59042e-43	2.32855	0.541	0.3	4.09571e-39
Fkbp3	2.62333e-43	2.06777	0.636	0.456	4.14775e-39
Gpx4	4.6089e-43	1.46172	0.771	0.775	7.28714e-39
Psma2	5.22663e-43	1.31129	0.8	0.8	8.26383e-39
Tnfsf10	6.60831e-43	1.92994	0.383	0.138	1.04484e-38
Slc5a1	7.86504e-43	1.09188	0.405	0.149	1.24354e-38
Chek2	8.00728e-43	2.36437	0.31	0.098	1.26603e-38
Timm50	9.42974e-43	2.19888	0.588	0.371	1.49094e-38
Tomm40	1.04111e-42	1.90878	0.634	0.459	1.64609e-38
Ndufa12	1.21401e-42	1.39698	0.759	0.764	1.91947e-38
Cct4	1.21939e-42	1.62903	0.753	0.707	1.92797e-38
Aqp4	1.2787e-42	1.65591	0.345	0.113	2.02176e-38
Psme1	2.91664e-42	1.24499	0.809	0.835	4.6115e-38
Rpgrip1	2.92231e-42	3.25299	0.349	0.127	4.62046e-38
Mt1	3.13167e-42	1.16968	0.807	0.767	4.95149e-38
Hspa9	3.53618e-42	1.6954	0.701	0.606	5.59105e-38
Cyba	3.6363e-42	1.32795	0.773	0.734	5.74935e-38
Rfc3	4.05642e-42	2.13085	0.459	0.204	6.41361e-38
Kif24	5.67449e-42	2.25868	0.277	0.079	8.97193e-38
Prdx4	6.77162e-42	1.78727	0.622	0.381	1.07066e-37
Cenpv	6.99242e-42	1.66379	0.696	0.629	1.10557e-37
Hat1	9.48769e-42	2.09778	0.453	0.207	1.5001e-37
Mdh2	1.01773e-41	1.16861	0.819	0.842	1.60913e-37
Aprt	1.51057e-41	1.66051	0.719	0.658	2.38837e-37
H2-Ab1	1.51817e-41	1.5712	0.775	0.737	2.40038e-37
Cth	2.21299e-41	2.30535	0.464	0.217	3.49895e-37
Eif1	2.37398e-41	0.502865	0.942	0.971	3.7535e-37
Dhrs4	2.4467e-41	1.8126	0.682	0.567	3.86848e-37
Mtch2	2.9625e-41	1.57445	0.744	0.678	4.68401e-37
Hadh	3.28496e-41	1.7532	0.69	0.576	5.19385e-37
Tubb4b	5.67748e-41	1.59838	0.809	0.858	8.97666e-37
Slc4a4	5.85418e-41	1.55622	0.455	0.202	9.25605e-37
Cdo1	7.20177e-41	2.2553	0.464	0.215	1.13867e-36
Thoc7	9.42659e-41	1.6633	0.713	0.656	1.49044e-36
Pgk1	1.43573e-40	1.62735	0.721	0.659	2.27003e-36
Psmb2	1.44571e-40	1.31601	0.773	0.804	2.28582e-36
H2-DMa	1.74468e-40	2.0853	0.549	0.297	2.75851e-36
Dnmt1	2.52036e-40	1.91025	0.459	0.217	3.98495e-36
Ndufs3	3.26764e-40	1.68649	0.734	0.685	5.16646e-36
Pop4	4.07905e-40	2.26983	0.295	0.092	6.44938e-36
Mlxipl	4.34825e-40	1.7103	0.43	0.182	6.87502e-36
Fh1	4.36895e-40	2.03157	0.586	0.374	6.90775e-36
Prmt1	9.87297e-40	1.99453	0.601	0.391	1.56102e-35
Psmb1	1.19548e-39	1.02534	0.815	0.858	1.89017e-35
Sf3b5	1.30712e-39	1.53632	0.732	0.703	2.06669e-35
Mrps22	1.64085e-39	2.08524	0.418	0.183	2.59435e-35
Rpl23a	4.117e-39	0.844982	0.886	0.9	6.5094e-35
Eif3k	4.59343e-39	0.974816	0.807	0.853	7.26267e-35
Timm10	5.37959e-39	2.34707	0.516	0.284	8.50566e-35
Psme2	6.91856e-39	1.25103	0.769	0.812	1.09389e-34
Dab1	8.39257e-39	1.28521	0.331	0.113	1.32695e-34
Dhfr	9.49946e-39	2.18022	0.38	0.156	1.50196e-34
Snrpd3	1.09962e-38	1.7416	0.68	0.595	1.73861e-34
Hpf1	1.1625e-38	2.09583	0.53	0.307	1.83803e-34
Sae1	1.16679e-38	1.97297	0.574	0.357	1.84481e-34
Ppih	1.19293e-38	1.99896	0.511	0.28	1.88614e-34
Gpx1	3.32585e-38	1.166	0.811	0.863	5.25851e-34
Zdhhc2	4.32388e-38	1.99294	0.322	0.112	6.83648e-34
Htr4	5.27615e-38	1.47683	0.312	0.102	8.34212e-34
Mdh1	5.68806e-38	1.15763	0.782	0.828	8.99339e-34
Nop10	7.13144e-38	1.25384	0.761	0.767	1.12755e-33
Clca4b	8.54315e-38	0.51996	0.331	0.11	1.35076e-33
Mrpl42	9.33384e-38	1.57188	0.676	0.593	1.47577e-33
Fth1	9.7976e-38	0.410045	0.979	0.981	1.5491e-33
Maoa	1.04134e-37	2.00215	0.478	0.245	1.64646e-33
Cluh	1.10783e-37	2.21321	0.497	0.273	1.75159e-33
Snhg4	1.12729e-37	2.05628	0.524	0.28	1.78236e-33
Sdc4	1.15238e-37	1.58847	0.657	0.51	1.82203e-33
U2af1	2.11882e-37	1.7218	0.701	0.648	3.35007e-33
Ndufb4	2.21855e-37	1.43164	0.732	0.723	3.50776e-33
Gcat	3.17735e-37	2.14705	0.486	0.256	5.02371e-33
Trim59	3.17767e-37	2.06165	0.272	0.084	5.02421e-33
Nme1	4.09288e-37	0.973161	0.807	0.825	6.47125e-33
Psma1	7.1577e-37	1.60037	0.696	0.634	1.1317e-32
Phb	7.6804e-37	1.92514	0.593	0.407	1.21435e-32
Nup133	8.12752e-37	2.5272	0.281	0.09	1.28504e-32
Coq7	8.53733e-37	2.14879	0.522	0.3	1.34984e-32
Marcks	9.79383e-37	1.62436	0.682	0.535	1.5485e-32
Gemin6	1.27389e-36	2.41165	0.37	0.153	2.01414e-32
Mcm4	1.42888e-36	2.24555	0.32	0.113	2.2592e-32
Ndufs7	1.72814e-36	1.22103	0.757	0.804	2.73236e-32
Cmc2	1.81233e-36	1.92705	0.511	0.282	2.86548e-32
Esd	1.83315e-36	1.40316	0.763	0.788	2.89839e-32
Cdt1	2.06275e-36	2.83719	0.306	0.108	3.26141e-32
Dna2	2.12487e-36	2.34289	0.256	0.077	3.35963e-32
Rpa3	2.16447e-36	2.44361	0.486	0.253	3.42224e-32
Cct2	2.20209e-36	1.45929	0.753	0.742	3.48172e-32
Nr3c1	2.65759e-36	1.71338	0.499	0.266	4.20192e-32
Timm8a1	2.66354e-36	1.82538	0.628	0.468	4.21132e-32
Hnrnpk	3.27719e-36	1.09827	0.811	0.867	5.18157e-32
Adh5	3.84718e-36	1.96413	0.58	0.389	6.08277e-32
Psmb9	4.4398e-36	1.66455	0.649	0.5	7.01977e-32
Fads1	4.97621e-36	2.44035	0.279	0.091	7.86788e-32
Psmb3	5.0643e-36	1.25135	0.759	0.788	8.00716e-32
Rrp15	7.02671e-36	2.1494	0.432	0.202	1.11099e-31
Vdac1	9.45195e-36	1.66196	0.73	0.694	1.49445e-31
Psma4	9.89544e-36	1.30892	0.775	0.781	1.56457e-31
Lad1	1.10993e-35	1.71889	0.426	0.193	1.75491e-31
Mttp	1.12385e-35	1.11327	0.316	0.113	1.77691e-31
Glrx5	1.45066e-35	1.91697	0.696	0.615	2.29364e-31
Snrnp25	1.80404e-35	2.73743	0.397	0.173	2.85238e-31
Nop56	2.07174e-35	1.81303	0.565	0.356	3.27563e-31
Car9	2.19732e-35	2.30835	0.341	0.132	3.47418e-31
Magoh	2.26619e-35	1.71174	0.674	0.569	3.58307e-31
Tomm7	2.48278e-35	0.971225	0.813	0.841	3.92552e-31
Tsfm	3.5283e-35	1.76543	0.555	0.352	5.5786e-31
H1f3	3.96661e-35	2.42417	0.262	0.084	6.27161e-31
Prkg2	4.28172e-35	2.07609	0.266	0.082	6.76983e-31
Pfdn6	4.68807e-35	1.75096	0.699	0.63	7.41231e-31
Hunk	4.80374e-35	1.70268	0.258	0.077	7.5952e-31
Ndufb6	5.02417e-35	1.56139	0.694	0.629	7.94371e-31
Plce1	5.32103e-35	1.95025	0.418	0.188	8.41308e-31
Lsm8	6.08728e-35	1.90672	0.555	0.36	9.62459e-31
Cct8	7.44076e-35	1.64661	0.717	0.653	1.17646e-30
Mcm2	1.38625e-34	2.17139	0.335	0.129	2.19179e-30
Adck5	1.40634e-34	1.99286	0.47	0.23	2.22356e-30
Tpt1	1.47425e-34	0.481265	1	0.992	2.33094e-30
Tomm20	3.13449e-34	1.22503	0.761	0.786	4.95594e-30
Tmsb4x	3.44941e-34	0.578776	0.99	0.979	5.45386e-30
Ndufa13	4.17488e-34	0.87107	0.848	0.907	6.6009e-30
Snu13	4.18964e-34	1.64015	0.696	0.655	6.62425e-30
Pkmyt1	6.74741e-34	2.43514	0.277	0.094	1.06683e-29
Psma7	6.76385e-34	1.10564	0.778	0.852	1.06943e-29
Rragd	7.63691e-34	1.94207	0.27	0.087	1.20747e-29
Atad5	1.17985e-33	2.25662	0.252	0.079	1.86546e-29
Pold1	1.26213e-33	2.06108	0.264	0.087	1.99555e-29
Tcp1	1.39413e-33	1.30065	0.738	0.728	2.20426e-29
Mrpl49	1.52736e-33	1.92143	0.486	0.263	2.41491e-29
Gmfb	1.56131e-33	1.93829	0.304	0.107	2.46858e-29
Ncapg2	1.92385e-33	1.89387	0.301	0.11	3.0418e-29
Psmb5	2.88349e-33	1.13663	0.767	0.803	4.55909e-29
Cachd1	3.32117e-33	1.70666	0.339	0.132	5.25111e-29
Micos10	3.41568e-33	1.09256	0.792	0.835	5.40053e-29
Slc22a1	3.61686e-33	2.26544	0.385	0.171	5.71862e-29
Raly	6.01891e-33	1.70333	0.669	0.566	9.5165e-29
Tfrc	6.04294e-33	1.61621	0.563	0.358	9.55449e-29
Ruvbl2	6.24393e-33	1.65862	0.499	0.287	9.87228e-29
Uqcrfs1	6.32214e-33	1.17571	0.746	0.791	9.99594e-29
Pitx1	7.20163e-33	1.82159	0.266	0.088	1.13865e-28
Rpl13a	8.28435e-33	1.25564	0.751	0.746	1.30984e-28
Pank1	8.74935e-33	1.64571	0.393	0.172	1.38336e-28
Psmb6	1.0387e-32	1.11705	0.773	0.833	1.6423e-28
Topbp1	1.05696e-32	1.97226	0.451	0.232	1.67116e-28
Ndufs6	1.12282e-32	1.00383	0.78	0.862	1.77528e-28
Uqcrc2	1.41982e-32	1.25512	0.721	0.752	2.24488e-28
Jpt1	1.71082e-32	1.17721	0.773	0.808	2.70497e-28
Swi5	1.91692e-32	1.14556	0.78	0.805	3.03083e-28
Mrpl23	2.09472e-32	1.35216	0.69	0.623	3.31196e-28
Nedd8	2.29778e-32	0.988156	0.79	0.853	3.63302e-28
Banf1	2.74835e-32	1.51896	0.682	0.661	4.34542e-28
Ldha	2.89665e-32	1.00498	0.838	0.899	4.5799e-28
Emc8	2.97765e-32	1.90998	0.549	0.348	4.70797e-28
Gsr	3.39704e-32	1.74697	0.663	0.568	5.37106e-28
Actb	3.81741e-32	0.568559	0.983	0.988	6.03571e-28
Micos13	3.96331e-32	1.01514	0.786	0.833	6.26638e-28
Pomp	4.51957e-32	1.03	0.796	0.839	7.14589e-28
Slc23a4	4.6893e-32	1.4145	0.26	0.086	7.41426e-28
Mrpl18	5.08197e-32	1.38833	0.711	0.706	8.03511e-28
Ndufb10	5.33301e-32	1.15469	0.788	0.824	8.43202e-28
Anp32e	5.44558e-32	1.89731	0.563	0.375	8.61e-28
Tsen34	5.94789e-32	1.9872	0.536	0.334	9.40422e-28
Trap1	7.84614e-32	1.94969	0.543	0.335	1.24055e-27
Ddx39b	8.86261e-32	1.40407	0.692	0.659	1.40127e-27
Mrpl28	9.43372e-32	1.53829	0.68	0.647	1.49157e-27
Thyn1	1.03634e-31	2.0623	0.482	0.266	1.63855e-27
Ndufv1	1.21416e-31	1.55197	0.699	0.67	1.91971e-27
1190007I07Rik	1.53692e-31	2.25122	0.526	0.32	2.43003e-27
Sptssa	2.09242e-31	1.38306	0.703	0.675	3.30833e-27
Hnrnpa2b1	2.85858e-31	0.860078	0.832	0.903	4.51969e-27
Pa2g4	3.2597e-31	1.63929	0.657	0.601	5.15391e-27
Rtraf	3.74939e-31	1.02457	0.79	0.833	5.92817e-27
Wdhd1	4.0923e-31	2.1373	0.256	0.085	6.47034e-27
Elob	4.20914e-31	0.777547	0.834	0.902	6.65508e-27
Ndufb7	4.31271e-31	0.998775	0.782	0.847	6.81883e-27
Fabp5	4.63383e-31	1.79954	0.328	0.127	7.32655e-27
Arl6ip1	5.36268e-31	1.76433	0.69	0.647	8.47893e-27
Id1	5.72652e-31	0.668995	0.518	0.251	9.0542e-27
Nudt21	6.1475e-31	1.58779	0.636	0.502	9.71981e-27
Polr2h	6.47582e-31	2.04063	0.568	0.394	1.02389e-26
Fen1	7.47932e-31	2.15567	0.38	0.175	1.18256e-26
Ddc	9.02294e-31	1.35046	0.345	0.142	1.42662e-26
Mrpl35	9.04152e-31	1.59961	0.593	0.426	1.42955e-26
Cotl1	1.12812e-30	1.54786	0.644	0.464	1.78366e-26
Idh3b	1.30962e-30	1.73236	0.632	0.51	2.07064e-26
Nup62	1.36512e-30	1.98568	0.393	0.186	2.15838e-26
Grpel1	1.53207e-30	1.46171	0.713	0.708	2.42236e-26
Emg1	2.02046e-30	1.56437	0.688	0.646	3.19456e-26
Brip1	2.26503e-30	1.68227	0.279	0.099	3.58124e-26
Rad18	2.58168e-30	2.09136	0.252	0.085	4.08189e-26
Sdhd	2.70965e-30	1.32632	0.74	0.727	4.28423e-26
Nup37	3.05668e-30	2.02026	0.318	0.131	4.83291e-26
Hdgf	3.36615e-30	1.40111	0.711	0.726	5.32222e-26
Mrpl33	3.74763e-30	1.4892	0.711	0.674	5.92539e-26
Ccdc34	3.7537e-30	1.56181	0.663	0.65	5.93497e-26
Idh3g	5.50308e-30	1.62354	0.642	0.511	8.70092e-26
Fmc1	5.76509e-30	1.72041	0.624	0.482	9.11518e-26
Gipc2	6.29551e-30	1.38638	0.586	0.397	9.95383e-26
Magohb	7.18725e-30	2.03033	0.526	0.324	1.13638e-25
Timm9	7.20081e-30	1.72161	0.522	0.331	1.13852e-25
mt-Cytb	7.67748e-30	0.668387	0.948	0.981	1.21389e-25
Dnah8	8.64852e-30	1.89949	0.349	0.149	1.36742e-25
Rcc1	8.98981e-30	1.92392	0.57	0.389	1.42138e-25
Bzw2	9.36289e-30	1.54689	0.609	0.459	1.48037e-25
Nup85	9.39584e-30	2.09786	0.318	0.128	1.48558e-25
Tfam	1.02237e-29	1.7293	0.59	0.417	1.61646e-25
Mrps25	1.12775e-29	1.73194	0.588	0.426	1.78309e-25
Ssbp1	1.23673e-29	1.66661	0.626	0.47	1.95539e-25
Atic	1.28218e-29	1.98003	0.495	0.296	2.02726e-25
Haus6	1.31932e-29	2.13216	0.289	0.109	2.08598e-25
Cct3	1.52787e-29	1.39559	0.703	0.671	2.41571e-25
Trim37	1.58948e-29	1.99565	0.374	0.173	2.51313e-25
Cct7	1.73361e-29	1.24273	0.748	0.769	2.74101e-25
Etfa	1.95706e-29	1.48131	0.692	0.626	3.0943e-25
Pde8b	2.41847e-29	1.51185	0.345	0.144	3.82384e-25
Nap1l1	3.35114e-29	1.61281	0.584	0.419	5.29849e-25
Slc39a5	5.70568e-29	1.62393	0.435	0.227	9.02125e-25
Wdr12	5.93113e-29	2.06415	0.422	0.211	9.37771e-25
Ociad2	7.57322e-29	1.24077	0.701	0.663	1.1974e-24
Phgdh	8.93969e-29	1.81621	0.437	0.239	1.41345e-24
Chchd1	9.13987e-29	1.49751	0.688	0.671	1.4451e-24
Psma3	1.10836e-28	1.08347	0.769	0.812	1.75242e-24
Cenpq	1.16009e-28	1.73577	0.295	0.115	1.83423e-24
Cbx3	1.17303e-28	1.3588	0.755	0.743	1.85467e-24
Suclg1	1.28893e-28	0.927563	0.786	0.838	2.03792e-24
Ndufa9	1.4296e-28	1.54283	0.667	0.585	2.26034e-24
Bri3bp	1.64184e-28	1.94957	0.383	0.179	2.59591e-24
Dapk2	1.64516e-28	2.12969	0.478	0.277	2.60117e-24
Coq6	1.79593e-28	1.94309	0.337	0.146	2.83954e-24
Dkc1	1.96631e-28	1.74059	0.484	0.279	3.10893e-24
Tubg1	2.226e-28	1.89323	0.31	0.126	3.51953e-24
Cenpx	2.87703e-28	1.31555	0.684	0.677	4.54887e-24
Tomm22	2.91609e-28	1.21288	0.717	0.754	4.61063e-24
Ppp1ca	3.39576e-28	1.12953	0.755	0.817	5.36904e-24
Clic6	3.70174e-28	1.50194	0.397	0.185	5.85282e-24
Ssrp1	3.91745e-28	1.68939	0.584	0.439	6.19389e-24
Sema5a	4.7224e-28	1.59986	0.536	0.35	7.46659e-24
Akr7a5	6.05384e-28	1.5386	0.609	0.486	9.57172e-24
Grwd1	6.28987e-28	2.36289	0.287	0.113	9.94491e-24
Ruvbl1	6.33452e-28	2.24022	0.449	0.25	1.00155e-23
Cnbp	6.82207e-28	0.979343	0.765	0.823	1.07864e-23
Tstd1	8.76169e-28	1.43349	0.511	0.288	1.38531e-23
Vdac3	9.35714e-28	1.54442	0.699	0.654	1.47946e-23
Txn2	9.40066e-28	1.43205	0.692	0.673	1.48634e-23
Cox7a2l	9.56829e-28	0.862031	0.778	0.848	1.51284e-23
Echs1	1.09644e-27	1.44298	0.642	0.557	1.73358e-23
Tkfc	1.15177e-27	1.88031	0.372	0.17	1.82107e-23
Atad3a	1.21188e-27	1.73274	0.462	0.262	1.9161e-23
Timm13	1.38761e-27	0.958913	0.784	0.861	2.19396e-23
Pcna	1.94044e-27	1.97459	0.568	0.416	3.06803e-23
Hnrnpab	1.99952e-27	1.20412	0.732	0.798	3.16144e-23
Mrpl51	2.52114e-27	1.26521	0.738	0.757	3.98617e-23
Gcsh	2.58624e-27	1.89888	0.538	0.351	4.0891e-23
Ndufs8	2.87678e-27	1.20816	0.717	0.747	4.54848e-23
Tufm	3.29553e-27	1.65688	0.568	0.405	5.21056e-23
Pgls	3.71286e-27	1.07877	0.763	0.815	5.8704e-23
Eif3l	3.81203e-27	1.39689	0.696	0.656	6.02719e-23
Pafah1b3	4.59806e-27	1.29631	0.676	0.618	7.27e-23
Ctps	5.44777e-27	1.77285	0.335	0.146	8.61347e-23
Cenpl	6.09367e-27	1.8831	0.277	0.108	9.63471e-23
Prim2	7.64044e-27	1.79491	0.314	0.132	1.20803e-22
Ptms	7.77209e-27	1.04866	0.788	0.846	1.22884e-22
Nol7	7.94629e-27	1.27285	0.726	0.717	1.25639e-22
Dis3	8.18235e-27	1.99919	0.31	0.131	1.29371e-22
Serhl	9.5403e-27	1.535	0.526	0.348	1.50842e-22
Trim28	1.38649e-26	1.60966	0.613	0.488	2.19218e-22
Cct6a	1.66575e-26	1.59435	0.667	0.607	2.63371e-22
Ybx3	2.61105e-26	0.981576	0.761	0.822	4.12832e-22
Mgme1	2.84763e-26	2.2086	0.293	0.124	4.50239e-22
Eef2	2.88685e-26	0.508539	0.909	0.931	4.56439e-22
Aimp2	3.30428e-26	1.79251	0.476	0.291	5.2244e-22
Cdk5rap2	4.51152e-26	1.94397	0.314	0.136	7.13316e-22
Ywhae	4.70635e-26	0.910306	0.802	0.881	7.44121e-22
Samm50	5.48946e-26	1.58957	0.659	0.563	8.67938e-22
Psmb10	7.9492e-26	1.03533	0.782	0.806	1.25685e-21
Bsg	8.06563e-26	0.626543	0.873	0.928	1.27526e-21
Ms4a10	8.49235e-26	1.129	0.308	0.126	1.34273e-21
Mrpl34	9.08595e-26	1.23482	0.699	0.707	1.43658e-21
Ndufa7	9.90909e-26	0.777376	0.794	0.855	1.56673e-21
Arid5b	1.04766e-25	1.16266	0.609	0.443	1.65646e-21
Cldn7	1.11367e-25	0.551291	0.888	0.959	1.76082e-21
Ndufc1	1.13852e-25	1.02818	0.757	0.807	1.80011e-21
Tmem14c	1.33679e-25	1.21734	0.738	0.757	2.1136e-21
G3bp1	1.38557e-25	1.52194	0.688	0.681	2.19073e-21
Rnaseh2a	1.46306e-25	1.73074	0.451	0.271	2.31325e-21
Exosc7	1.5301e-25	1.51614	0.611	0.511	2.41924e-21
Sox4	1.74034e-25	1.42082	0.464	0.264	2.75165e-21
Ahsa1	2.00635e-25	1.65078	0.632	0.548	3.17223e-21
Polr3h	2.63358e-25	1.91592	0.306	0.13	4.16395e-21
Nxt1	2.7896e-25	1.79417	0.48	0.297	4.41064e-21
Atp5md	2.85306e-25	0.828525	0.765	0.842	4.51098e-21
Ppid	2.96379e-25	1.94944	0.464	0.274	4.68605e-21
Snrnp40	3.07908e-25	1.72771	0.559	0.408	4.86833e-21
Cep57l1	3.35255e-25	1.78597	0.291	0.124	5.30072e-21
Psmb4	3.37902e-25	1.06117	0.757	0.818	5.34257e-21
Pnp	3.6897e-25	1.58558	0.626	0.545	5.83378e-21
Mrpl30	4.22089e-25	1.03612	0.746	0.796	6.67365e-21
Dek	4.23887e-25	1.52327	0.64	0.584	6.70207e-21
Ppp1r14b	5.21868e-25	1.03626	0.738	0.793	8.25125e-21
Abhd14a	6.38151e-25	1.51286	0.538	0.362	1.00898e-20
mt-Atp6	7.56925e-25	0.575353	0.983	0.991	1.19677e-20
Fastkd2	1.02536e-24	1.94379	0.335	0.153	1.6212e-20
Snrpc	1.04199e-24	1.551	0.62	0.522	1.64748e-20
Dbf4	1.04466e-24	1.71719	0.364	0.18	1.65171e-20
Nit2	1.08687e-24	1.89597	0.374	0.187	1.71846e-20
Fdx1	1.19801e-24	1.93295	0.495	0.313	1.89417e-20
Ndufa10	1.30425e-24	1.29914	0.676	0.679	2.06214e-20
Mrps6	1.44056e-24	1.75489	0.316	0.14	2.27767e-20
Ezh2	1.59859e-24	1.74171	0.557	0.406	2.52753e-20
Cuedc2	2.01255e-24	1.95353	0.503	0.32	3.18204e-20
Atr	2.12043e-24	1.60985	0.308	0.136	3.35261e-20
Larp7	2.12057e-24	1.99011	0.414	0.226	3.35283e-20
Cystm1	2.26496e-24	0.911903	0.798	0.822	3.58112e-20
Sf3b6	2.78072e-24	1.28275	0.719	0.739	4.3966e-20
Tnfrsf11a	2.95332e-24	1.65286	0.435	0.238	4.6695e-20
Ndufb2	3.48003e-24	1.21419	0.732	0.753	5.50228e-20
Prelid1	3.64612e-24	0.960448	0.757	0.841	5.76488e-20
Nubp1	3.93724e-24	1.71945	0.534	0.351	6.22517e-20
Efna4	3.99442e-24	2.07658	0.283	0.118	6.31557e-20
Ctc1	4.34104e-24	1.97584	0.252	0.098	6.86362e-20
Ndufb3	4.99544e-24	1.24645	0.728	0.736	7.89829e-20
Crip1	5.66378e-24	0.444101	0.9	0.919	8.95501e-20
Mrpl13	6.59911e-24	1.53974	0.59	0.476	1.04339e-19
Gstcd	8.71956e-24	1.5863	0.353	0.172	1.37865e-19
Ywhah	9.27839e-24	1.41263	0.715	0.719	1.46701e-19
Mpc2	9.9343e-24	0.971225	0.761	0.836	1.57071e-19
Pusl1	9.94438e-24	1.85744	0.295	0.127	1.57231e-19
Hint2	1.36155e-23	1.39802	0.647	0.586	2.15275e-19
Snrpa1	1.54424e-23	1.80807	0.584	0.458	2.4416e-19
Mrps18b	1.65065e-23	1.69459	0.545	0.382	2.60984e-19
Ppat	1.95231e-23	1.75377	0.254	0.1	3.0868e-19
Pfn1	2.42583e-23	0.490689	0.917	0.952	3.83547e-19
Cd3eap	2.62822e-23	1.63514	0.32	0.148	4.15547e-19
Akr1a1	2.72236e-23	0.712687	0.813	0.905	4.30432e-19
Commd1	2.72447e-23	1.52199	0.634	0.556	4.30766e-19
Mrpl38	2.93736e-23	1.74	0.561	0.408	4.64426e-19
Nudt1	2.95031e-23	1.52369	0.401	0.214	4.66474e-19
Msh2	2.95205e-23	1.60399	0.395	0.202	4.66749e-19
Mrps14	3.00802e-23	1.12691	0.728	0.744	4.75598e-19
Mrps11	3.71948e-23	1.76185	0.464	0.281	5.88088e-19
Mrps5	4.0962e-23	1.92083	0.507	0.335	6.4765e-19
Rbmxl1	4.10401e-23	1.77556	0.526	0.353	6.48886e-19
Lonp1	5.2117e-23	1.42243	0.459	0.27	8.24022e-19
Hspa14	5.65078e-23	1.69557	0.505	0.332	8.93445e-19
H4c9	5.84761e-23	1.57829	0.322	0.149	9.24565e-19
Osgep	6.32943e-23	1.41255	0.514	0.341	1.00075e-18
mt-Co3	7.00581e-23	0.522025	0.967	0.991	1.10769e-18
Dynll2	7.12278e-23	1.28083	0.657	0.634	1.12618e-18
Cetn3	7.96506e-23	1.52313	0.601	0.5	1.25936e-18
Rhno1	1.46932e-22	1.66831	0.414	0.228	2.32315e-18
Mgst3	1.52795e-22	1.08072	0.798	0.837	2.41583e-18
Uba52	1.59217e-22	0.854289	0.792	0.844	2.51737e-18
Snrpa	1.84634e-22	1.46626	0.588	0.451	2.91925e-18
Hnrnpf	1.92161e-22	1.02358	0.798	0.892	3.03826e-18
Dpy30	2.21618e-22	1.32969	0.672	0.651	3.50401e-18
Qsox2	2.66301e-22	1.95211	0.277	0.119	4.21048e-18
Tsen15	4.26391e-22	2.0856	0.272	0.116	6.74167e-18
Hmgn5	4.60778e-22	1.24365	0.607	0.499	7.28537e-18
Ndufa3	4.62993e-22	1.16472	0.726	0.768	7.32039e-18
Pola2	4.90938e-22	2.00418	0.289	0.126	7.76222e-18
Got2	4.94892e-22	1.57832	0.516	0.337	7.82473e-18
Naa10	6.03268e-22	1.37283	0.595	0.479	9.53827e-18
Fam136a	6.27415e-22	1.46848	0.507	0.345	9.92006e-18
Gar1	6.99599e-22	1.76737	0.48	0.314	1.10614e-17
Gipc1	1.05306e-21	1.84631	0.522	0.369	1.66499e-17
Npm3	1.07377e-21	1.48577	0.553	0.425	1.69774e-17
Noa1	1.261e-21	1.61229	0.343	0.171	1.99376e-17
Qdpr	1.29056e-21	1.73631	0.563	0.436	2.04051e-17
Tamm41	1.39782e-21	2.06013	0.279	0.125	2.21009e-17
Mrpl11	1.4376e-21	1.58006	0.622	0.541	2.27299e-17
Sfn	1.52412e-21	1.15299	0.603	0.452	2.40978e-17
Mtfp1	1.55364e-21	2.48363	0.295	0.136	2.45646e-17
Psmc5	1.86494e-21	1.38026	0.678	0.659	2.94865e-17
Mrpl9	1.91484e-21	1.53372	0.532	0.362	3.02755e-17
Uaca	1.95324e-21	1.41593	0.534	0.374	3.08828e-17
Timm23	2.01102e-21	1.35277	0.674	0.657	3.17963e-17
Fzd5	2.78231e-21	1.59181	0.405	0.223	4.39911e-17
Tle5	2.81146e-21	0.694685	0.823	0.92	4.44519e-17
Nudt19	3.29142e-21	1.89571	0.505	0.35	5.20407e-17
Tmem147	3.32479e-21	1.0627	0.738	0.752	5.25683e-17
Ifi30	3.40901e-21	1.11794	0.701	0.705	5.38998e-17
Rbbp7	3.5842e-21	1.41636	0.64	0.583	5.66697e-17
Mrps35	3.62085e-21	1.72751	0.576	0.444	5.72493e-17
Noxa1	4.8224e-21	1.47356	0.407	0.232	7.62469e-17
Acat1	4.9471e-21	1.39815	0.613	0.518	7.82186e-17
Ptrh2	5.02961e-21	1.43282	0.464	0.305	7.95231e-17
Rpp30	5.64473e-21	1.69264	0.328	0.162	8.92488e-17
Cep192	5.65042e-21	1.28017	0.372	0.199	8.93388e-17
Mrpl2	5.65109e-21	1.46817	0.582	0.471	8.93494e-17
Alg8	6.17426e-21	1.54909	0.356	0.187	9.76212e-17
Nsmce4a	6.54427e-21	1.3639	0.624	0.546	1.03471e-16
Cycs	6.68774e-21	1.08679	0.757	0.808	1.0574e-16
Wdr76	6.70735e-21	1.41398	0.262	0.112	1.0605e-16
Amot	6.89761e-21	1.61259	0.301	0.141	1.09058e-16
Tspan7	7.23115e-21	1.68774	0.449	0.27	1.14332e-16
Nt5c	7.70795e-21	0.957906	0.773	0.816	1.2187e-16
Polr2j	8.35309e-21	1.20724	0.69	0.725	1.32071e-16
Mrps27	8.51005e-21	1.48501	0.36	0.186	1.34552e-16
Anapc11	1.02138e-20	1.4609	0.532	0.394	1.61491e-16
Plin2	1.26458e-20	1.7587	0.414	0.229	1.99943e-16
Mphosph9	1.30277e-20	1.75804	0.252	0.105	2.05981e-16
Nectin3	1.42796e-20	1.43833	0.536	0.373	2.25775e-16
Cryl1	1.46772e-20	1.27366	0.582	0.45	2.32061e-16
Pck2	1.6389e-20	1.66826	0.466	0.304	2.59127e-16
Cacybp	1.84615e-20	1.57876	0.636	0.568	2.91895e-16
Ppa1	1.98856e-20	1.00197	0.767	0.79	3.14411e-16
Pno1	1.99912e-20	1.88682	0.407	0.24	3.16081e-16
Psmb7	2.22814e-20	1.37859	0.674	0.619	3.52292e-16
Nsd2	2.81548e-20	1.36418	0.499	0.349	4.45155e-16
Mrps9	3.00484e-20	1.65359	0.555	0.421	4.75095e-16
Rad51b	3.57874e-20	1.77329	0.464	0.312	5.65835e-16
Ndufa2	3.67839e-20	0.814208	0.767	0.864	5.81591e-16
Znhit3	3.91473e-20	1.63544	0.395	0.226	6.18957e-16
Oxa1l	4.15197e-20	1.30552	0.511	0.352	6.56468e-16
Hacd1	4.40908e-20	1.2184	0.663	0.606	6.97119e-16
Mrpl4	4.42329e-20	1.58844	0.509	0.363	6.99367e-16
Rrp1b	4.57412e-20	1.68591	0.281	0.127	7.23214e-16
Cnih4	4.86518e-20	1.44178	0.538	0.421	7.69234e-16
Sem1	4.90572e-20	0.650777	0.802	0.88	7.75644e-16
Ptges3	5.2977e-20	1.27968	0.688	0.717	8.37619e-16
Cse1l	5.65162e-20	1.9464	0.414	0.243	8.93577e-16
Rps15	6.71685e-20	0.520502	0.923	0.933	1.062e-15
Mrpl40	7.13212e-20	1.69829	0.522	0.379	1.12766e-15
Mrpl21	7.33099e-20	1.45107	0.636	0.631	1.1591e-15
Mrps36	7.48183e-20	1.49206	0.611	0.521	1.18295e-15
Anp32a	8.2222e-20	1.39623	0.626	0.549	1.30001e-15
Cisd3	1.07055e-19	1.82471	0.511	0.352	1.69264e-15
Eef1e1	1.08913e-19	1.64512	0.476	0.31	1.72203e-15
Emc6	1.27617e-19	1.28487	0.678	0.691	2.01775e-15
Lsm6	1.42263e-19	1.23116	0.667	0.649	2.24933e-15
Wdr18	1.70919e-19	1.82214	0.457	0.298	2.70241e-15
Tma7	1.89416e-19	0.767311	0.79	0.87	2.99485e-15
Pabpc1	1.89924e-19	0.533724	0.898	0.928	3.00289e-15
Rbm8a	1.97946e-19	1.15944	0.672	0.664	3.12973e-15
Mrpl19	2.05299e-19	1.58946	0.474	0.311	3.24598e-15
Wdr46	2.45312e-19	1.96156	0.328	0.17	3.87863e-15
Bex3	2.47966e-19	1.70388	0.536	0.413	3.92059e-15
Tcof1	2.88256e-19	1.69889	0.385	0.221	4.55761e-15
Selenow	3.17399e-19	1.10703	0.728	0.779	5.01839e-15
Atp1a1	3.65559e-19	0.899604	0.769	0.837	5.77985e-15
Coq4	3.71824e-19	1.79236	0.328	0.168	5.8789e-15
Psmg2	3.85464e-19	1.62073	0.449	0.29	6.09457e-15
0610010K14Rik	3.93948e-19	1.8076	0.37	0.207	6.22872e-15
Mdc1	3.94133e-19	1.60027	0.285	0.135	6.23164e-15
Smn1	4.04062e-19	1.37465	0.432	0.263	6.38862e-15
Glrx3	4.212e-19	1.3063	0.701	0.71	6.65959e-15
Nop58	4.31714e-19	1.56813	0.586	0.488	6.82583e-15
Mrps31	4.52045e-19	1.6886	0.534	0.41	7.14729e-15
Etfbkmt	4.59014e-19	1.78664	0.326	0.162	7.25747e-15
Mecr	4.9056e-19	1.57514	0.536	0.409	7.75625e-15
Ncapd3	6.01263e-19	1.65539	0.333	0.178	9.50657e-15
Acp1	6.06126e-19	1.45501	0.647	0.621	9.58346e-15
Hsd17b10	6.38449e-19	1.35521	0.636	0.62	1.00945e-14
Bub3	6.47369e-19	1.6948	0.557	0.464	1.02355e-14
Noc4l	6.7164e-19	1.70941	0.299	0.148	1.06193e-14
Nob1	7.36462e-19	1.72058	0.387	0.217	1.16442e-14
Cep295	7.94698e-19	1.55806	0.331	0.173	1.2565e-14
Imp4	9.17609e-19	1.41189	0.486	0.332	1.45083e-14
Wdr77	1.13812e-18	1.88536	0.395	0.23	1.79948e-14
Sdha	1.61958e-18	1.16275	0.682	0.714	2.56072e-14
Map3k21	1.62888e-18	1.56737	0.353	0.194	2.57542e-14
Stoml2	1.72087e-18	1.41074	0.582	0.477	2.72086e-14
Nfu1	1.72818e-18	1.52173	0.482	0.322	2.73242e-14
Mms22l	1.86187e-18	1.62189	0.324	0.168	2.9438e-14
Mal2	1.998e-18	1.42215	0.353	0.189	3.15904e-14
Gss	2.18623e-18	1.59904	0.543	0.397	3.45664e-14
Trmt112	2.67672e-18	1.34619	0.62	0.551	4.23217e-14
Macroh2a1	2.70248e-18	1.07043	0.69	0.754	4.27288e-14
Calm2	3.19361e-18	0.728233	0.807	0.889	5.04942e-14
Prdx3	3.19689e-18	1.45609	0.582	0.479	5.0546e-14
Prmt7	3.48756e-18	1.48818	0.443	0.281	5.51418e-14
Hes1	3.7108e-18	1.28318	0.561	0.44	5.86715e-14
Ptges2	3.76731e-18	1.62489	0.337	0.179	5.95649e-14
Shmt2	4.50142e-18	2.01481	0.339	0.19	7.11719e-14
Timm8b	4.55516e-18	1.17376	0.709	0.715	7.20217e-14
D030056L22Rik	4.66233e-18	1.9363	0.299	0.152	7.3716e-14
Ndufa11	4.69901e-18	0.925256	0.734	0.819	7.42961e-14
Mt2	4.87601e-18	1.39529	0.486	0.319	7.70946e-14
C1qtnf12	4.8993e-18	1.68393	0.256	0.119	7.74628e-14
Chchd4	4.90687e-18	1.73747	0.472	0.318	7.75825e-14
Psma6	5.28113e-18	1.18014	0.686	0.726	8.35e-14
Eif3m	5.86961e-18	1.02325	0.728	0.772	9.28043e-14
Nup205	5.88823e-18	1.59324	0.37	0.213	9.30987e-14
Nt5c3b	6.87815e-18	1.83635	0.262	0.126	1.0875e-13
Kcne3	7.58961e-18	1.45904	0.599	0.532	1.19999e-13
Phf5a	8.92729e-18	1.23866	0.68	0.704	1.41149e-13
Dnajc15	9.02739e-18	1.37556	0.626	0.558	1.42732e-13
Lyar	9.50965e-18	1.4625	0.557	0.434	1.50357e-13
Snx7	9.63684e-18	1.00518	0.511	0.345	1.52368e-13
Plcb3	1.01108e-17	1.41763	0.576	0.462	1.59861e-13
Mrps18a	1.0515e-17	1.36109	0.599	0.532	1.66253e-13
Mybbp1a	1.05943e-17	1.49981	0.486	0.333	1.67507e-13
Ilf3	1.06458e-17	1.70609	0.385	0.225	1.68321e-13
Cyb5a	1.1373e-17	0.93401	0.734	0.814	1.79819e-13
Rsl1d1	1.18569e-17	1.47585	0.599	0.525	1.87469e-13
Gart	1.22266e-17	1.7806	0.441	0.288	1.93314e-13
Ndufaf6	1.27499e-17	1.67855	0.328	0.175	2.01589e-13
Nfib	1.31869e-17	1.37017	0.553	0.431	2.08498e-13
Eci1	1.36993e-17	1.28097	0.588	0.503	2.16599e-13
Mrps7	1.44284e-17	1.30052	0.609	0.559	2.28127e-13
Arhgap11a	1.45868e-17	1.47912	0.337	0.18	2.30632e-13
Rcl1	1.64823e-17	1.65318	0.38	0.226	2.60601e-13
Rnaseh2b	1.67119e-17	1.31835	0.426	0.257	2.64232e-13
Sema3c	2.1926e-17	1.60698	0.295	0.147	3.46672e-13
Nemp1	2.27379e-17	1.63281	0.272	0.13	3.59509e-13
Mrpl41	2.42907e-17	1.64303	0.532	0.417	3.84061e-13
Nono	2.56116e-17	1.24289	0.655	0.636	4.04945e-13
Dars2	2.74072e-17	1.73695	0.297	0.147	4.33335e-13
Terf1	2.75247e-17	1.63956	0.43	0.273	4.35193e-13
Epcam	3.39758e-17	0.370221	0.936	0.976	5.37192e-13
Rpain	3.48889e-17	1.89761	0.258	0.12	5.51628e-13
Pitrm1	3.81682e-17	1.53709	0.322	0.173	6.03477e-13
Ppp1cc	4.00421e-17	1.37691	0.611	0.581	6.33105e-13
Clic1	4.72595e-17	0.777337	0.769	0.852	7.4722e-13
Sumo1	4.93598e-17	0.97675	0.736	0.794	7.80428e-13
Ilf2	5.02562e-17	1.30722	0.514	0.388	7.94601e-13
Pole3	5.39349e-17	1.54234	0.499	0.359	8.52765e-13
Smyd2	5.74518e-17	1.43228	0.518	0.368	9.08371e-13
Trub1	5.85133e-17	1.82045	0.281	0.138	9.25154e-13
Acer2	7.36247e-17	1.43912	0.43	0.274	1.16408e-12
Riox1	7.48887e-17	1.9949	0.324	0.174	1.18407e-12
Igfbp4	7.7587e-17	1.82394	0.322	0.17	1.22673e-12
Nop16	8.73046e-17	1.71936	0.435	0.286	1.38037e-12
Parp2	1.05725e-16	1.76065	0.401	0.256	1.67161e-12
Lage3	1.09435e-16	1.31847	0.59	0.507	1.73027e-12
Fkbp5	1.16668e-16	1.80416	0.289	0.149	1.84463e-12
Clta	1.29687e-16	0.65373	0.834	0.897	2.05048e-12
Anapc15	1.44305e-16	1.49494	0.391	0.243	2.28161e-12
Mrps18c	1.54548e-16	1.38929	0.626	0.585	2.44356e-12
Rfwd3	1.58731e-16	1.27289	0.428	0.278	2.5097e-12
Pycrl	1.85937e-16	1.2194	0.541	0.436	2.93985e-12
Paox	2.00766e-16	1.86419	0.266	0.13	3.17431e-12
Rgcc	2.09795e-16	1.43017	0.26	0.124	3.31707e-12
Calm1	2.29932e-16	0.413462	0.925	0.959	3.63545e-12
Actl6a	2.47571e-16	1.45537	0.509	0.385	3.91435e-12
Pkdcc	2.52401e-16	1.55266	0.356	0.205	3.99071e-12
Llph	2.64854e-16	1.00257	0.692	0.718	4.18761e-12
Mta1	2.68569e-16	1.89144	0.291	0.149	4.24634e-12
Elof1	2.84854e-16	1.06253	0.672	0.705	4.50383e-12
Pigyl	2.96971e-16	1.35747	0.511	0.374	4.69541e-12
Esrrg	3.01852e-16	1.14724	0.584	0.48	4.77258e-12
Srsf2	3.47672e-16	1.02672	0.709	0.772	5.49704e-12
Mrps15	3.52028e-16	1.35741	0.613	0.575	5.56591e-12
Hnrnpa3	3.74558e-16	0.885933	0.788	0.874	5.92213e-12
Poc1a	3.85457e-16	1.60631	0.335	0.187	6.09446e-12
Hsph1	4.02895e-16	1.81703	0.43	0.294	6.37018e-12
Ndufs5	4.12922e-16	1.02082	0.738	0.777	6.52871e-12
Rbx1	4.32604e-16	0.795664	0.746	0.833	6.8399e-12
Rpia	4.52334e-16	1.53583	0.372	0.217	7.15185e-12
Mtmr7	4.64666e-16	1.30173	0.252	0.117	7.34684e-12
Psmg1	4.97672e-16	1.43887	0.445	0.302	7.86869e-12
Ctss	5.30844e-16	1.4201	0.299	0.152	8.39318e-12
Coa6	5.56808e-16	1.44587	0.48	0.338	8.80369e-12
Csnk2b	5.58054e-16	1.27149	0.655	0.649	8.82339e-12
Exosc2	6.15226e-16	2.27157	0.254	0.122	9.72734e-12
Prpf31	6.19243e-16	1.62641	0.414	0.259	9.79086e-12
Mrpl3	6.65468e-16	1.39805	0.466	0.325	1.05217e-11
Tecr	7.13901e-16	0.970896	0.674	0.716	1.12875e-11
Usp1	7.22512e-16	1.63583	0.48	0.352	1.14236e-11
Gpi1	8.1292e-16	1.01134	0.726	0.746	1.28531e-11
Noc2l	8.17286e-16	1.53644	0.491	0.352	1.29221e-11
Prpsap1	9.75345e-16	1.3969	0.557	0.451	1.54212e-11
Stip1	9.82172e-16	1.38671	0.526	0.411	1.55291e-11
Bora	1.10167e-15	1.70709	0.376	0.237	1.74184e-11
Sub1	1.12389e-15	0.904649	0.732	0.816	1.77698e-11
Ppie	1.19151e-15	1.50016	0.422	0.274	1.8839e-11
Mrpl14	1.57486e-15	0.992906	0.682	0.711	2.49002e-11
Cdca4	1.92427e-15	1.72663	0.254	0.124	3.04246e-11
Naa20	1.95156e-15	1.38464	0.509	0.385	3.08561e-11
Eefsec	2.00671e-15	0.948269	0.41	0.255	3.17281e-11
Gtf2h4	2.08815e-15	1.85716	0.312	0.173	3.30157e-11
Gins4	2.1454e-15	1.67016	0.37	0.225	3.39209e-11
A630089N07Rik	2.14721e-15	1.35448	0.304	0.159	3.39495e-11
2310033P09Rik	2.18509e-15	1.20768	0.341	0.19	3.45484e-11
Tars2	2.31207e-15	1.57865	0.372	0.222	3.65562e-11
Prmt5	2.34104e-15	1.42802	0.368	0.221	3.70142e-11
Ppan	2.60622e-15	1.53138	0.42	0.277	4.1207e-11
Ddb2	2.68695e-15	1.43575	0.256	0.125	4.24834e-11
Hjurp	2.73785e-15	1.51078	0.509	0.404	4.32881e-11
Eif3e	2.9372e-15	0.946052	0.69	0.762	4.64401e-11
Mcrip2	3.16998e-15	1.15179	0.453	0.314	5.01205e-11
Ap1s1	3.27604e-15	1.36163	0.617	0.544	5.17975e-11
Mfsd10	3.64275e-15	1.58307	0.376	0.23	5.75955e-11
Cnih1	3.76426e-15	1.23318	0.518	0.378	5.95167e-11
Usp10	3.93116e-15	1.51293	0.426	0.28	6.21555e-11
Rps27l	4.39079e-15	0.426606	0.881	0.919	6.94227e-11
Hnrnpa0	4.48283e-15	1.1229	0.699	0.739	7.0878e-11
Hscb	4.48807e-15	1.50922	0.374	0.224	7.09608e-11
Bcas2	4.51703e-15	1.03316	0.669	0.703	7.14188e-11
Eif1ad	4.79415e-15	1.25428	0.472	0.332	7.58004e-11
Sap18	4.97723e-15	1.10214	0.684	0.705	7.8695e-11
Galk1	5.38727e-15	1.72305	0.443	0.303	8.51781e-11
Eif3g	5.85232e-15	1.03577	0.676	0.685	9.25311e-11
Vdac2	5.91279e-15	0.724875	0.79	0.88	9.34871e-11
Pcbp2	6.12255e-15	0.767592	0.759	0.852	9.68036e-11
Mrpl32	6.15726e-15	1.41099	0.588	0.511	9.73524e-11
Rrp9	6.2556e-15	1.43509	0.258	0.129	9.89074e-11
Anapc5	6.58111e-15	1.09968	0.64	0.633	1.04054e-10
Cebpb	7.53754e-15	1.63596	0.439	0.305	1.19176e-10
Scrn2	7.7605e-15	2.04947	0.277	0.143	1.22701e-10
A430005L14Rik	7.92873e-15	1.32177	0.491	0.356	1.25361e-10
Tmx2	8.1457e-15	1.75445	0.366	0.227	1.28792e-10
Pop5	8.22519e-15	1.3396	0.649	0.627	1.30049e-10
Brix1	8.4206e-15	1.81565	0.518	0.411	1.33138e-10
Cdx2	8.63681e-15	1.21784	0.644	0.611	1.36557e-10
Agmat	9.32771e-15	1.52112	0.299	0.159	1.4748e-10
Nde1	1.00273e-14	2.161	0.306	0.17	1.58541e-10
Adtrp	1.01707e-14	1.39499	0.407	0.26	1.60809e-10
Rpa1	1.05132e-14	1.4574	0.289	0.156	1.66225e-10
Cuta	1.15658e-14	1.09081	0.674	0.726	1.82867e-10
Gpatch4	1.20168e-14	1.63489	0.399	0.253	1.89998e-10
Psip1	1.40207e-14	1.54406	0.453	0.331	2.21682e-10
Ccdc86	1.44435e-14	1.24958	0.335	0.19	2.28366e-10
Timm44	1.4532e-14	1.36601	0.491	0.356	2.29765e-10
Zbtb38	1.51912e-14	1.30072	0.514	0.394	2.40188e-10
Cinp	1.52925e-14	1.4882	0.353	0.215	2.4179e-10
Itgb3bp	1.71957e-14	1.53853	0.432	0.296	2.71882e-10
Arhgap42	1.73511e-14	0.933569	0.274	0.138	2.74338e-10
Idh2	1.86925e-14	1.21214	0.657	0.665	2.95547e-10
Haus7	2.08874e-14	1.68784	0.287	0.153	3.3025e-10
mt-Co2	2.14937e-14	0.434837	0.967	0.986	3.39838e-10
Mrps30	2.26201e-14	1.48328	0.455	0.315	3.57647e-10
Rbl1	2.49611e-14	1.29316	0.374	0.231	3.9466e-10
Mettl26	2.70639e-14	1.13258	0.663	0.648	4.27907e-10
0610012G03Rik	2.72038e-14	1.0772	0.69	0.754	4.30119e-10
Hdhd3	2.96225e-14	1.66189	0.297	0.162	4.68362e-10
Rab25	3.18745e-14	0.733703	0.78	0.838	5.03967e-10
Mtarc2	3.18811e-14	0.747445	0.746	0.837	5.04072e-10
Wee1	3.24899e-14	1.58175	0.318	0.184	5.13698e-10
Thoc3	3.26378e-14	1.34498	0.418	0.279	5.16036e-10
Gkap1	3.28647e-14	1.18376	0.314	0.178	5.19623e-10
Myg1	4.844e-14	1.3128	0.399	0.252	7.65884e-10
Mrpl50	5.19226e-14	1.29803	0.555	0.465	8.20948e-10
Ywhaq	5.30868e-14	0.72729	0.765	0.847	8.39355e-10
Srsf10	5.33444e-14	1.30361	0.613	0.576	8.43429e-10
Ripk3	5.33761e-14	1.50232	0.353	0.207	8.4393e-10
Sdc1	5.4618e-14	1.4781	0.322	0.185	8.63565e-10
Axin2	5.77803e-14	1.32257	0.428	0.285	9.13564e-10
Igsf8	6.57782e-14	1.51595	0.341	0.204	1.04002e-09
Rpf2	6.71294e-14	1.52217	0.358	0.214	1.06138e-09
Nipsnap1	7.27155e-14	1.66833	0.449	0.311	1.1497e-09
Prodh	7.43256e-14	1.6281	0.376	0.241	1.17516e-09
Higd2a	8.36589e-14	0.934585	0.709	0.776	1.32273e-09
Ebna1bp2	8.57393e-14	1.4068	0.563	0.489	1.35562e-09
H4c4	8.68531e-14	2.14749	0.489	0.391	1.37324e-09
Nudt9	9.26817e-14	1.4465	0.432	0.295	1.46539e-09
Commd4	1.11501e-13	1.23373	0.534	0.429	1.76294e-09
Ak6	1.11515e-13	1.45931	0.474	0.352	1.76316e-09
Nolc1	1.16651e-13	1.44908	0.499	0.383	1.84437e-09
Ndufs4	1.21968e-13	0.713239	0.753	0.845	1.92844e-09
Vsig10	1.23167e-13	1.19533	0.399	0.261	1.9474e-09
Cbx1	1.29766e-13	1.23043	0.611	0.581	2.05173e-09
Muc4	1.33229e-13	1.4078	0.339	0.196	2.10648e-09
Rab5if	1.55745e-13	0.702766	0.719	0.796	2.46249e-09
Mcee	1.75806e-13	1.48092	0.613	0.554	2.77967e-09
Pttg1	1.7595e-13	1.53797	0.36	0.229	2.78195e-09
Mgam	1.84409e-13	0.876403	0.628	0.625	2.91569e-09
Tma16	1.89281e-13	1.96417	0.266	0.143	2.99271e-09
Etfb	1.92559e-13	0.905935	0.676	0.769	3.04454e-09
Alms1	1.96321e-13	1.24776	0.285	0.155	3.10404e-09
Tec	2.12217e-13	1.67135	0.283	0.152	3.35536e-09
Timm22	2.12374e-13	1.28224	0.451	0.32	3.35784e-09
Ift27	2.13879e-13	1.46587	0.383	0.242	3.38163e-09
Mrps12	2.18006e-13	1.1273	0.663	0.682	3.4469e-09
Nqo2	2.19634e-13	1.73723	0.256	0.133	3.47263e-09
Utp3	2.41795e-13	1.56104	0.511	0.41	3.82302e-09
Nup155	3.15968e-13	1.46795	0.306	0.175	4.99578e-09
Kitl	3.16958e-13	1.35734	0.412	0.267	5.01143e-09
Sf3a2	3.34999e-13	1.58018	0.362	0.225	5.29667e-09
Ifrd2	3.40319e-13	1.41836	0.511	0.393	5.38079e-09
Wdr83os	3.48922e-13	0.963124	0.665	0.707	5.51681e-09
Gnl3	3.63248e-13	1.49985	0.499	0.377	5.74332e-09
Sf3a3	3.68407e-13	1.60406	0.47	0.343	5.82489e-09
Ngef	3.7893e-13	1.20166	0.266	0.141	5.99127e-09
Bdh1	3.90896e-13	1.45047	0.551	0.459	6.18046e-09
Dhrs7b	3.96021e-13	1.10611	0.509	0.394	6.26149e-09
Mrps24	4.09767e-13	0.632344	0.74	0.84	6.47882e-09
Ccdc58	4.55688e-13	1.16752	0.538	0.43	7.20488e-09
Pih1d1	4.93295e-13	1.22006	0.486	0.355	7.79948e-09
Nsa2	4.97167e-13	0.884315	0.723	0.779	7.86071e-09
Ugdh	5.07924e-13	1.41105	0.274	0.147	8.03079e-09
Sap30	5.55553e-13	1.44019	0.362	0.232	8.78384e-09
Wdr55	6.21403e-13	1.45581	0.291	0.163	9.82501e-09
Rpl36al	6.66141e-13	0.578782	0.819	0.884	1.05324e-08
Bola3	6.82285e-13	1.52035	0.582	0.542	1.07876e-08
Plek2	6.99373e-13	1.18824	0.356	0.221	1.10578e-08
Nip7	7.03281e-13	1.63707	0.447	0.328	1.11196e-08
Zfp36l2	7.51448e-13	1.17249	0.605	0.559	1.18811e-08
Gadd45gip1	7.75814e-13	1.07289	0.605	0.619	1.22664e-08
Bri3	7.77112e-13	0.472767	0.802	0.902	1.22869e-08
Dnajc2	7.85116e-13	1.20323	0.518	0.432	1.24135e-08
Clpp	7.878e-13	1.31956	0.568	0.51	1.24559e-08
Taf1d	8.27726e-13	1.24945	0.582	0.499	1.30872e-08
Psmc2	8.38426e-13	1.18107	0.601	0.552	1.32564e-08
Ubald2	8.46379e-13	0.889556	0.707	0.795	1.33821e-08
Ipo5	8.5879e-13	1.18693	0.478	0.376	1.35783e-08
Cep89	8.66878e-13	1.63139	0.31	0.182	1.37062e-08
Ndufa6	9.5039e-13	0.653373	0.802	0.889	1.50266e-08
Naa38	9.92811e-13	1.24844	0.609	0.585	1.56973e-08
Anapc13	9.97498e-13	1.01107	0.68	0.714	1.57714e-08
Immt	1.02841e-12	1.13591	0.636	0.632	1.62602e-08
Pfdn2	1.03387e-12	1.08349	0.63	0.621	1.63465e-08
Dnajc19	1.05755e-12	1.05164	0.661	0.7	1.6721e-08
Wdr4	1.16112e-12	1.67485	0.252	0.135	1.83585e-08
Cdc37	1.16597e-12	1.04562	0.672	0.688	1.84351e-08
Tmem70	1.21144e-12	1.59161	0.532	0.431	1.91541e-08
Khk	1.25359e-12	0.979977	0.389	0.255	1.98205e-08
Polr2c	1.34031e-12	1.28714	0.572	0.512	2.11916e-08
Yars2	1.42088e-12	1.85533	0.279	0.157	2.24656e-08
Lrpprc	1.43949e-12	1.0666	0.491	0.372	2.27597e-08
Zfp367	1.64094e-12	1.18589	0.254	0.136	2.59448e-08
Chchd6	1.67317e-12	1.17822	0.38	0.244	2.64545e-08
Coro2a	1.72513e-12	0.815311	0.333	0.197	2.72761e-08
Psmg3	1.73668e-12	1.2975	0.52	0.416	2.74586e-08
Mrpl37	1.79312e-12	1.4538	0.399	0.275	2.83511e-08
Rangap1	1.85935e-12	1.44617	0.543	0.477	2.93982e-08
Mrpl39	1.87007e-12	1.54178	0.383	0.254	2.95677e-08
Cebpd	1.90278e-12	1.76224	0.349	0.216	3.00848e-08
Wdr74	1.92746e-12	1.3839	0.439	0.317	3.04751e-08
Rdm1	2.02698e-12	1.62354	0.264	0.145	3.20486e-08
Apool	2.19847e-12	1.4522	0.451	0.327	3.47601e-08
Coa3	2.30031e-12	0.667562	0.79	0.859	3.63702e-08
Arpc3	2.33374e-12	0.642894	0.813	0.885	3.68987e-08
Net1	2.56699e-12	0.901321	0.468	0.338	4.05866e-08
Lbr	2.61549e-12	1.30842	0.538	0.473	4.13534e-08
Tcf3	2.66386e-12	1.33781	0.443	0.318	4.21182e-08
Mrpl45	2.72734e-12	1.16748	0.445	0.323	4.3122e-08
Smoc2	2.7564e-12	1.00285	0.611	0.555	4.35814e-08
Aqp1	2.90398e-12	1.03485	0.52	0.389	4.59148e-08
Mrpl16	2.94531e-12	1.3669	0.435	0.314	4.65683e-08
Alkbh7	3.25888e-12	1.55628	0.314	0.189	5.15262e-08
Tmem176b	3.44044e-12	1.15802	0.663	0.64	5.43967e-08
Ndufb1	3.48702e-12	0.782901	0.734	0.807	5.51333e-08
Rsl24d1	3.4876e-12	1.71166	0.399	0.273	5.51424e-08
Dpp4	3.77539e-12	0.594254	0.414	0.279	5.96927e-08
Mrpl24	4.08825e-12	1.08269	0.682	0.718	6.46392e-08
Cpsf1	4.1425e-12	1.39889	0.287	0.163	6.5497e-08
Mrps16	4.14782e-12	1.14609	0.624	0.652	6.55811e-08
Ndufaf2	4.35599e-12	1.22796	0.497	0.383	6.88726e-08
Gpd2	4.82162e-12	0.25736	0.414	0.253	7.62347e-08
Cox20	4.96076e-12	1.30876	0.617	0.574	7.84345e-08
Lrp4	5.0321e-12	1.13307	0.368	0.23	7.95626e-08
Shisa2	5.15291e-12	1.36711	0.287	0.16	8.14727e-08
Plaat3	5.17898e-12	1.03726	0.663	0.646	8.18849e-08
Ubxn1	5.24508e-12	0.855123	0.709	0.818	8.29299e-08
Arpp19	5.42409e-12	0.886526	0.69	0.785	8.57603e-08
Alad	5.44195e-12	1.48359	0.541	0.446	8.60426e-08
Mrpl58	5.49087e-12	1.22996	0.609	0.58	8.68161e-08
Cops5	6.20387e-12	1.01737	0.584	0.527	9.80893e-08
Eif1ax	6.37187e-12	1.04214	0.63	0.644	1.00746e-07
Coa7	6.55773e-12	1.46948	0.295	0.171	1.03684e-07
Mrpl44	6.6814e-12	1.45663	0.416	0.294	1.0564e-07
Nup93	6.78869e-12	1.508	0.264	0.147	1.07336e-07
Ncbp2	6.93284e-12	1.46841	0.428	0.314	1.09615e-07
Psmc3	7.54788e-12	1.1054	0.669	0.693	1.1934e-07
Ddah1	7.59905e-12	1.24988	0.538	0.45	1.20149e-07
Eftud2	7.71454e-12	1.31251	0.42	0.289	1.21975e-07
Fam162a	8.25609e-12	1.14177	0.576	0.552	1.30537e-07
Polr2f	8.54349e-12	0.807226	0.746	0.851	1.35081e-07
Mtres1	8.66741e-12	1.45181	0.412	0.282	1.3704e-07
Eif3d	8.84223e-12	1.08302	0.638	0.638	1.39804e-07
Mtx1	9.15488e-12	1.35209	0.439	0.331	1.44748e-07
Klf5	9.90992e-12	0.77144	0.765	0.854	1.56686e-07
Gfer	1.07024e-11	1.12094	0.607	0.602	1.69216e-07
Sri	1.10605e-11	0.687021	0.805	0.872	1.74878e-07
Ephb4	1.16087e-11	1.42508	0.393	0.272	1.83544e-07
Psmg4	1.19481e-11	1.14945	0.522	0.437	1.88911e-07
Mrps26	1.20212e-11	1.28387	0.572	0.541	1.90067e-07
Dera	1.26871e-11	1.09687	0.57	0.502	2.00596e-07
Lmf2	1.27382e-11	1.26245	0.258	0.142	2.01403e-07
Sephs2	1.30288e-11	1.09983	0.667	0.645	2.05998e-07
Cerk	1.36447e-11	0.999451	0.283	0.16	2.15737e-07
Ier5	1.37801e-11	1.47953	0.331	0.199	2.17877e-07
Acat2	1.54313e-11	1.35497	0.328	0.2	2.43984e-07
Tfap4	1.69137e-11	1.44162	0.353	0.223	2.67423e-07
Zbtb8os	1.71926e-11	1.3502	0.534	0.455	2.71832e-07
Eif4b	1.72443e-11	0.906876	0.726	0.778	2.7265e-07
Snrpb2	1.79864e-11	1.4116	0.455	0.343	2.84382e-07
Dtd1	1.83014e-11	1.50226	0.432	0.299	2.89364e-07
Sarnp	1.842e-11	0.948674	0.655	0.682	2.91238e-07
Smc1a	1.85444e-11	1.27577	0.572	0.545	2.93206e-07
Tbrg4	1.87713e-11	1.05181	0.364	0.234	2.96793e-07
Mpnd	1.89859e-11	1.4776	0.449	0.328	3.00186e-07
Gtf2h5	1.94413e-11	1.05861	0.634	0.645	3.07386e-07
Snx5	1.96406e-11	1.10685	0.632	0.603	3.10537e-07
Cep57	2.0769e-11	1.44733	0.372	0.254	3.28379e-07
Nadk2	2.10661e-11	1.44951	0.459	0.343	3.33076e-07
Ankrd10	2.11552e-11	1.03465	0.374	0.249	3.34485e-07
Smarcb1	2.13268e-11	1.20227	0.547	0.468	3.37198e-07
Glo1	2.16613e-11	0.969469	0.699	0.755	3.42487e-07
Adsl	2.28966e-11	1.24863	0.378	0.251	3.62018e-07
Mrpl46	2.44699e-11	1.28015	0.482	0.385	3.86894e-07
Ccnd1	2.51474e-11	1.44748	0.57	0.52	3.97605e-07
Bzw1	2.72722e-11	0.845381	0.713	0.799	4.31201e-07
Mrpl15	2.73997e-11	0.949054	0.661	0.687	4.33217e-07
Thumpd1	2.77905e-11	1.4088	0.347	0.225	4.39396e-07
Dcps	2.80004e-11	1.26825	0.48	0.364	4.42714e-07
Plac8	3.02143e-11	0.367107	0.892	0.937	4.77718e-07
Mrpl20	3.04725e-11	0.884871	0.688	0.747	4.818e-07
Aldh16a1	3.12792e-11	1.24864	0.41	0.277	4.94555e-07
Aurkaip1	3.16549e-11	0.951867	0.68	0.751	5.00495e-07
Ssna1	3.17208e-11	1.12203	0.557	0.526	5.01537e-07
Cers4	3.26911e-11	1.46203	0.42	0.295	5.16879e-07
Xrcc6	3.34545e-11	1.12021	0.343	0.216	5.28949e-07
Rnps1	3.43191e-11	1.48063	0.516	0.437	5.4262e-07
Supt16	3.51002e-11	1.34287	0.603	0.565	5.5497e-07
Parl	3.56773e-11	1.19295	0.57	0.503	5.64094e-07
E2f4	3.56833e-11	1.51957	0.474	0.364	5.64189e-07
Taf6	3.62946e-11	1.22426	0.324	0.198	5.73854e-07
Acp6	3.70901e-11	1.33729	0.335	0.211	5.86432e-07
Vps29	3.82275e-11	1.19143	0.59	0.574	6.04415e-07
Psmd7	3.91492e-11	0.999881	0.636	0.674	6.18988e-07
Dele1	4.03778e-11	1.44195	0.301	0.185	6.38413e-07
Oard1	4.06005e-11	1.17381	0.572	0.526	6.41934e-07
Eif2s1	4.22017e-11	1.35247	0.613	0.598	6.67251e-07
Ftsj3	4.3396e-11	1.28844	0.351	0.229	6.86134e-07
Psmc6	4.42149e-11	1.00922	0.659	0.671	6.99081e-07
Rab17	4.46562e-11	1.14401	0.306	0.183	7.06059e-07
Aifm1	4.49313e-11	1.12472	0.484	0.381	7.10408e-07
Sms	4.64133e-11	1.02024	0.418	0.298	7.33841e-07
Tiam1	5.02883e-11	1.19236	0.385	0.264	7.95109e-07
Pyurf	5.03364e-11	1.27764	0.449	0.341	7.95869e-07
Mrpl47	5.04351e-11	1.11072	0.326	0.207	7.9743e-07
Nelfcd	5.18461e-11	1.46418	0.339	0.215	8.19738e-07
Eny2	5.51662e-11	0.718947	0.73	0.822	8.72233e-07
Uqcc2	5.53256e-11	1.03937	0.669	0.71	8.74753e-07
mt-Nd4	5.58821e-11	0.417746	0.927	0.975	8.83551e-07
Myl6	6.08161e-11	0.435722	0.89	0.951	9.61563e-07
Pkm	6.37527e-11	1.0801	0.661	0.654	1.00799e-06
Ube2i	6.49315e-11	0.892174	0.672	0.726	1.02663e-06
Rnf186	6.56938e-11	0.902497	0.669	0.689	1.03869e-06
Utp20	6.70797e-11	1.23942	0.293	0.179	1.0606e-06
Gpn1	7.06337e-11	1.75152	0.266	0.155	1.11679e-06
Saal1	7.09107e-11	1.68349	0.258	0.143	1.12117e-06
Thop1	7.25061e-11	1.15743	0.279	0.165	1.14639e-06
Tbca	7.59425e-11	0.874318	0.703	0.796	1.20073e-06
Mrfap1	7.97469e-11	0.520927	0.775	0.879	1.26088e-06
Wdr61	8.72674e-11	1.16811	0.59	0.551	1.37979e-06
Sdhc	8.9444e-11	1.00738	0.655	0.708	1.4142e-06
Gstp1	9.08585e-11	1.09387	0.632	0.64	1.43656e-06
Mtch1	9.25857e-11	0.804217	0.688	0.739	1.46387e-06
Mrpl52	9.29086e-11	0.596921	0.761	0.844	1.46898e-06
Sdsl	9.72911e-11	1.14302	0.574	0.513	1.53827e-06
Acadvl	9.87884e-11	1.20981	0.509	0.407	1.56194e-06
Exosc5	1.0103e-10	1.44552	0.505	0.434	1.59739e-06
mt-Nd1	1.07088e-10	0.48448	0.904	0.957	1.69316e-06
Thumpd3	1.13187e-10	1.19117	0.447	0.337	1.7896e-06
Gsto1	1.20084e-10	0.618323	0.746	0.856	1.89865e-06
Sgf29	1.29335e-10	1.20429	0.376	0.264	2.04492e-06
Nudt5	1.30282e-10	1.34505	0.514	0.407	2.05989e-06
Rad21	1.31398e-10	1.26276	0.582	0.563	2.07753e-06
Ak2	1.33508e-10	0.798092	0.701	0.789	2.11089e-06
Nol11	1.39207e-10	1.58029	0.41	0.288	2.201e-06
Sf3b4	1.40731e-10	1.18615	0.418	0.303	2.22509e-06
Nufip1	1.44891e-10	1.24305	0.343	0.222	2.29087e-06
Ftl1	1.51082e-10	0.315392	0.929	0.963	2.38876e-06
Ssb	1.54929e-10	1.01603	0.696	0.777	2.44958e-06
Paxip1	1.57944e-10	1.46316	0.31	0.192	2.49726e-06
Smim8	1.64468e-10	1.69752	0.418	0.304	2.6004e-06
2810004N23Rik	1.66907e-10	1.27309	0.464	0.351	2.63897e-06
Npc2	1.70808e-10	0.618992	0.753	0.823	2.70065e-06
Nsmce1	1.80389e-10	1.46974	0.489	0.392	2.85213e-06
Mapk13	1.86968e-10	0.485195	0.79	0.907	2.95615e-06
Nop2	1.88111e-10	1.61835	0.301	0.186	2.97422e-06
Ciao2a	1.94716e-10	1.04878	0.617	0.653	3.07866e-06
Strap	2.05771e-10	1.29632	0.57	0.506	3.25344e-06
Slc16a1	2.21128e-10	1.52991	0.358	0.243	3.49625e-06
Mrpl54	2.21854e-10	0.929757	0.699	0.768	3.50773e-06
Hdac11	2.33064e-10	1.10201	0.252	0.144	3.68497e-06
Gjb1	2.41877e-10	1.4377	0.397	0.29	3.82432e-06
Exosc1	2.4252e-10	1.3935	0.412	0.302	3.83448e-06
Urm1	2.50011e-10	1.43302	0.374	0.252	3.95293e-06
Armc10	2.54804e-10	1.55889	0.331	0.212	4.0287e-06
B3glct	2.55674e-10	1.22695	0.339	0.22	4.04247e-06
Pdha1	2.92248e-10	0.921751	0.657	0.667	4.62073e-06
Mrpl22	3.06725e-10	1.32	0.491	0.407	4.84962e-06
Cby1	3.07885e-10	1.10641	0.287	0.171	4.86797e-06
Ube2e3	3.4754e-10	1.20383	0.559	0.487	5.49495e-06
Mrps17	3.48409e-10	1.15475	0.609	0.585	5.50869e-06
Fundc2	3.61859e-10	1.06245	0.563	0.513	5.72135e-06
Hikeshi	3.94047e-10	1.19673	0.495	0.42	6.23028e-06
Abhd11	4.1925e-10	1.02818	0.595	0.581	6.62876e-06
Ndufaf3	4.46667e-10	1.24255	0.399	0.291	7.06225e-06
Urod	4.47451e-10	1.32193	0.428	0.326	7.07465e-06
Bud23	4.48997e-10	1.33454	0.445	0.334	7.09909e-06
Slco3a1	4.53977e-10	1.31204	0.414	0.31	7.17782e-06
Ncaph2	4.5788e-10	1.31262	0.459	0.363	7.23954e-06
Polr1c	4.69262e-10	1.10107	0.437	0.321	7.41951e-06
Cntrl	4.88069e-10	1.22052	0.339	0.223	7.71685e-06
Pelp1	5.14442e-10	1.95496	0.347	0.23	8.13385e-06
Thra	5.29838e-10	1.22099	0.441	0.328	8.37727e-06
Fxn	5.50947e-10	1.10912	0.418	0.307	8.71102e-06
Serf1	5.54202e-10	1.41233	0.501	0.411	8.76249e-06
Sco2	6.04691e-10	1.21511	0.383	0.264	9.56077e-06
Mrpl55	6.08076e-10	1.35446	0.478	0.394	9.6143e-06
Aimp1	6.15363e-10	0.847944	0.709	0.763	9.72951e-06
Tsn	6.84673e-10	1.02874	0.613	0.635	1.08254e-05
Ndufaf4	6.89351e-10	1.29749	0.437	0.329	1.08993e-05
Acads	6.93208e-10	1.22428	0.501	0.409	1.09603e-05
Pfdn5	7.2397e-10	0.503918	0.821	0.915	1.14467e-05
Itpka	7.76602e-10	1.26296	0.362	0.241	1.22789e-05
Zfp608	8.3043e-10	1.03582	0.412	0.3	1.31299e-05
Parp1	8.42795e-10	1.62438	0.389	0.272	1.33254e-05
Rbmx	8.58768e-10	1.43788	0.316	0.206	1.3578e-05
Mpc1	8.93658e-10	0.854329	0.701	0.758	1.41296e-05
Idh3a	8.99039e-10	1.10099	0.59	0.567	1.42147e-05
Cep83	9.04631e-10	1.30088	0.376	0.265	1.43031e-05
Dmac1	9.60053e-10	1.27462	0.472	0.389	1.51794e-05
Pde4d	9.63729e-10	0.474644	0.863	0.921	1.52375e-05
Pheta1	9.71114e-10	1.06904	0.262	0.154	1.53543e-05
Fam98b	1.03113e-09	1.32943	0.343	0.234	1.63032e-05
Coq2	1.04733e-09	1.30111	0.534	0.476	1.65594e-05
Umps	1.09802e-09	1.65477	0.32	0.217	1.73608e-05
Nomo1	1.11193e-09	1.1513	0.466	0.379	1.75808e-05
Ubl5	1.14904e-09	0.57327	0.798	0.892	1.81675e-05
Dap3	1.14926e-09	1.03755	0.578	0.534	1.8171e-05
Coq5	1.18611e-09	1.62234	0.383	0.271	1.87536e-05
Cldn2	1.20588e-09	1.10175	0.476	0.359	1.90662e-05
Dgat1	1.23045e-09	0.798803	0.497	0.389	1.94546e-05
Msra	1.26214e-09	1.03878	0.559	0.52	1.99557e-05
Psmc4	1.28324e-09	1.04113	0.576	0.548	2.02893e-05
Hnrnpm	1.31507e-09	0.88214	0.69	0.741	2.07925e-05
Thoc1	1.37562e-09	1.16969	0.395	0.284	2.17499e-05
Maip1	1.38339e-09	1.75534	0.383	0.27	2.18728e-05
Tomm70a	1.42452e-09	1.22793	0.541	0.489	2.2523e-05
Sestd1	1.45366e-09	0.960726	0.38	0.264	2.29839e-05
9130401M01Rik	1.47633e-09	1.38816	0.304	0.194	2.33423e-05
Xpo1	1.48153e-09	1.03364	0.497	0.427	2.34245e-05
Ptcd2	1.51165e-09	1.5296	0.437	0.329	2.39007e-05
Cbx5	1.5213e-09	1.16003	0.578	0.601	2.40533e-05
Blvra	1.53941e-09	1.70222	0.368	0.263	2.43396e-05
Pds5b	1.674e-09	1.17909	0.403	0.289	2.64676e-05
Wdr89	1.71583e-09	1.60223	0.27	0.161	2.7129e-05
Thap4	1.73762e-09	1.45281	0.378	0.266	2.74735e-05
Spr	1.85397e-09	1.18045	0.595	0.575	2.93131e-05
Hnrnpu	1.96631e-09	0.799557	0.723	0.83	3.10893e-05
Stub1	2.01146e-09	0.873277	0.665	0.729	3.18032e-05
Bcap29	2.07598e-09	1.02502	0.351	0.232	3.28233e-05
Ppargc1b	2.10539e-09	1.08305	0.376	0.265	3.32883e-05
Dynlt1f	2.20041e-09	1.26285	0.449	0.354	3.47906e-05
Ube2m	2.21544e-09	1.01392	0.667	0.742	3.50284e-05
Naxe	2.23532e-09	1.27885	0.505	0.441	3.53426e-05
Wipf1	2.30682e-09	0.799409	0.32	0.203	3.64731e-05
Ctsb	2.56345e-09	0.854309	0.661	0.726	4.05307e-05
Bola2	2.63398e-09	0.966762	0.644	0.651	4.16458e-05
Kti12	2.69086e-09	1.70299	0.385	0.274	4.25452e-05
Fubp1	2.7424e-09	1.04326	0.622	0.62	4.33601e-05
Ppm1g	2.84036e-09	1.45399	0.53	0.474	4.49089e-05
Bpnt1	2.8893e-09	1.20335	0.422	0.324	4.56827e-05
Myc	2.90787e-09	1.39934	0.353	0.242	4.59763e-05
Dmac2	3.05926e-09	1.00728	0.283	0.174	4.83699e-05
Med21	3.1026e-09	1.18702	0.505	0.435	4.90551e-05
Ccdc61	3.16204e-09	0.886133	0.272	0.162	4.9995e-05
Gnb2	3.18333e-09	0.53503	0.8	0.902	5.03316e-05
Dnaja1	3.34101e-09	0.815591	0.726	0.828	5.28248e-05
Nubp2	3.44871e-09	1.47306	0.322	0.212	5.45275e-05
Cd320	3.60705e-09	1.38214	0.349	0.241	5.70311e-05
Dus2	3.64911e-09	1.15945	0.272	0.17	5.76961e-05
Txnl4a	3.73529e-09	1.08824	0.601	0.572	5.90587e-05
Srrt	3.76868e-09	1.12558	0.449	0.36	5.95866e-05
Cops6	3.8066e-09	1.15922	0.607	0.589	6.01862e-05
BC003965	3.8073e-09	1.14648	0.559	0.515	6.01972e-05
Mrpl27	3.91294e-09	1.10468	0.555	0.495	6.18674e-05
Lzic	3.95065e-09	0.88515	0.274	0.166	6.24638e-05
Slbp	4.03078e-09	1.2849	0.53	0.484	6.37307e-05
Reg3b	4.22661e-09	0.897777	0.723	0.712	6.6827e-05
Rrs1	4.23552e-09	1.56154	0.372	0.264	6.69677e-05
Cfdp1	4.32998e-09	0.868747	0.672	0.734	6.84613e-05
Ddx52	4.36977e-09	1.05222	0.36	0.245	6.90904e-05
Nr2c2ap	4.58854e-09	1.48492	0.455	0.354	7.25494e-05
Pdcd5	4.91369e-09	0.95975	0.657	0.69	7.76904e-05
Nup35	4.9552e-09	1.36572	0.341	0.235	7.83466e-05
Fads2	5.19574e-09	0.936082	0.549	0.472	8.21499e-05
Mrps33	5.51238e-09	0.849224	0.665	0.715	8.71562e-05
Isy1	5.56595e-09	1.51138	0.308	0.204	8.80032e-05
Prmt3	5.70354e-09	1.05092	0.301	0.194	9.01787e-05
Bok	5.85362e-09	0.83016	0.314	0.201	9.25517e-05
Xrcc1	6.64055e-09	0.865485	0.295	0.185	0.000104994
Slc25a10	7.1672e-09	0.907769	0.399	0.287	0.000113321
Akip1	7.27274e-09	1.42958	0.254	0.153	0.000114989
Ctsz	7.3381e-09	0.794877	0.688	0.762	0.000116023
Gtf3a	7.75364e-09	1.13054	0.551	0.495	0.000122593
Snx6	8.22206e-09	1.15572	0.526	0.467	0.000129999
Bphl	8.25969e-09	1.56187	0.455	0.368	0.000130594
Maz	8.75767e-09	1.10069	0.499	0.419	0.000138468
H2-Q7	9.22396e-09	1.30312	0.304	0.198	0.00014584
Npepl1	9.39753e-09	1.08994	0.422	0.326	0.000148584
Nifk	9.56875e-09	1.31292	0.443	0.352	0.000151292
Mterf4	9.68354e-09	1.59282	0.272	0.17	0.000153107
Sclt1	1.00269e-08	0.881944	0.301	0.198	0.000158535
Lancl1	1.00355e-08	1.22265	0.281	0.175	0.000158671
Pde5a	1.00638e-08	0.888053	0.509	0.425	0.000159119
Surf2	1.03925e-08	1.58372	0.27	0.168	0.000164315
Prpf4	1.10546e-08	1.39007	0.347	0.24	0.000174784
Bloc1s2	1.10744e-08	1.23738	0.516	0.448	0.000175097
Agpat5	1.28261e-08	1.21111	0.497	0.422	0.000202794
Meaf6	1.32468e-08	1.03727	0.401	0.304	0.000209446
Pfdn4	1.38345e-08	1.07819	0.418	0.313	0.000218737
Zwint	1.4088e-08	0.844457	0.445	0.334	0.000222746
Fis1	1.43268e-08	0.71226	0.757	0.852	0.000226522
Ndufaf8	1.4536e-08	1.27059	0.584	0.562	0.000229828
Exosc3	1.46078e-08	1.39014	0.447	0.356	0.000230963
Nop14	1.46254e-08	1.29167	0.372	0.269	0.000231242
Prcp	1.49392e-08	1.85218	0.254	0.154	0.000236203
Lcmt1	1.49937e-08	1.22626	0.416	0.318	0.000237066
Zmynd19	1.60383e-08	1.31582	0.306	0.201	0.000253581
Zmat2	1.67555e-08	1.03364	0.586	0.576	0.000264921
Trir	1.86929e-08	0.743579	0.696	0.82	0.000295554
Tmem160	1.87251e-08	0.346466	0.524	0.724	0.000296062
G2e3	1.87913e-08	1.31837	0.353	0.248	0.00029711
Rbm17	2.02834e-08	1.13849	0.522	0.449	0.0003207
Ap2m1	2.08581e-08	0.977129	0.653	0.679	0.000329787
Slc25a28	2.41082e-08	1.22398	0.391	0.294	0.000381175
Ppil3	2.43919e-08	1.05156	0.345	0.242	0.00038566
Pus7	2.48039e-08	1.12551	0.279	0.178	0.000392175
Psmd6	2.52636e-08	1.21068	0.593	0.584	0.000399442
Cttnbp2nl	2.52925e-08	0.509012	0.256	0.15	0.0003999
Nup210	2.66804e-08	1.2623	0.31	0.208	0.000421844
Timm17a	2.69178e-08	1.23155	0.563	0.534	0.000425598
Taf10	2.74572e-08	0.635636	0.73	0.828	0.000434126
Imp3	2.79826e-08	0.836593	0.665	0.72	0.000442433
Srsf6	2.90925e-08	0.88104	0.657	0.721	0.000459982
Reep4	2.96076e-08	1.35087	0.41	0.309	0.000468126
Nudt2	3.07536e-08	1.07705	0.472	0.379	0.000486245
Rrp1	3.16741e-08	1.04533	0.624	0.622	0.000500799
Spout1	3.18425e-08	1.33416	0.299	0.198	0.000503461
Slirp	3.43437e-08	1.05917	0.551	0.492	0.000543008
Iah1	3.49303e-08	1.34009	0.514	0.444	0.000552283
Med4	3.52488e-08	0.946314	0.333	0.22	0.000557319
Mrpl57	3.63891e-08	0.857572	0.672	0.757	0.000575348
Psmd8	3.64001e-08	1.00294	0.682	0.783	0.000575522
Tpmt	3.77448e-08	1.37705	0.258	0.162	0.000596783
Eef1akmt1	3.84219e-08	1.23728	0.507	0.426	0.000607489
Fbp2	3.90707e-08	1.01591	0.649	0.735	0.000617746
Smim11	3.9249e-08	1.02221	0.574	0.557	0.000620567
Uchl3	3.99897e-08	1.12467	0.553	0.517	0.000632277
Cdk10	4.1173e-08	1.37972	0.266	0.166	0.000650986
Cfap298	4.12786e-08	1.2898	0.387	0.291	0.000652656
Rcc2	4.37183e-08	1.18951	0.586	0.573	0.00069123
Kpnb1	4.8571e-08	1.06354	0.549	0.531	0.000767956
Rex1bd	5.01823e-08	0.777424	0.674	0.728	0.000793432
Pnpt1	5.17275e-08	1.15995	0.312	0.209	0.000817863
Pigx	5.28711e-08	1.33987	0.414	0.318	0.000835945
Pus1	5.33693e-08	1.20706	0.493	0.412	0.000843821
Wdr83	5.68054e-08	1.58332	0.328	0.227	0.000898151
Pik3c2a	5.69893e-08	0.913986	0.389	0.282	0.000901058
Rif1	5.77122e-08	1.13151	0.505	0.448	0.000912487
Ndufs1	5.78051e-08	1.33446	0.538	0.472	0.000913956
Gemin2	5.90164e-08	1.03246	0.31	0.209	0.000933109
Mtln	5.93394e-08	1.38695	0.464	0.375	0.000938216
Cisd1	5.96268e-08	1.04409	0.642	0.682	0.000942759
Lta4h	6.21527e-08	0.921082	0.511	0.452	0.000982697
Ptcd3	6.26044e-08	1.16282	0.383	0.284	0.000989839
Fuom	6.38235e-08	1.1185	0.576	0.558	0.00100911
Rbfa	6.50841e-08	1.06847	0.426	0.335	0.00102905
Rps19bp1	6.78391e-08	1.19454	0.528	0.476	0.0010726
Igbp1	6.82448e-08	1.28595	0.551	0.49	0.00107902
Poldip2	6.94835e-08	1.45474	0.48	0.4	0.0010986
Madd	7.44645e-08	0.261582	0.21	0.329	0.00117736
Aco2	8.41408e-08	0.713199	0.657	0.726	0.00133035
Tmem243	8.8878e-08	1.09292	0.328	0.228	0.00140525
Rrp7a	8.9009e-08	1.38038	0.439	0.346	0.00140732
Pigf	8.9191e-08	1.27223	0.462	0.374	0.0014102
Smc6	9.53117e-08	1.31332	0.528	0.495	0.00150697
Faah	9.58312e-08	0.999284	0.322	0.213	0.00151519
Polr2e	1.03371e-07	0.98922	0.663	0.737	0.00163441
Pdhb	1.04987e-07	1.09903	0.511	0.448	0.00165996
Cebpzos	1.05032e-07	1.03962	0.528	0.477	0.00166067
Amdhd2	1.07244e-07	1.12384	0.387	0.29	0.00169563
Sinhcaf	1.09798e-07	1.24232	0.432	0.346	0.00173601
Smc3	1.10741e-07	0.942814	0.565	0.556	0.00175093
Swap70	1.12873e-07	1.06649	0.324	0.225	0.00178464
Aen	1.18971e-07	1.23194	0.289	0.194	0.00188106
Mtx2	1.26973e-07	1.00491	0.563	0.541	0.00200758
Wbp11	1.46401e-07	0.972278	0.509	0.443	0.00231474
Ctnnal1	1.50193e-07	0.83152	0.268	0.171	0.0023747
Chrac1	1.51168e-07	1.12617	0.595	0.577	0.00239011
Itpr2	1.51203e-07	0.282585	0.279	0.399	0.00239067
Zfp593	1.54011e-07	1.0631	0.387	0.283	0.00243506
Pin1	1.61718e-07	1.01275	0.543	0.502	0.00255692
Zfp706	1.73753e-07	0.687313	0.767	0.877	0.00274721
Cat	1.73919e-07	1.00477	0.366	0.263	0.00274983
Ap1m2	1.78384e-07	1.18281	0.561	0.532	0.00282043
Srsf1	1.83513e-07	0.947392	0.586	0.594	0.00290153
Med30	1.85125e-07	0.922961	0.474	0.406	0.00292701
Polr2d	1.8805e-07	1.44636	0.314	0.22	0.00297325
Rmnd1	1.89262e-07	1.36446	0.339	0.238	0.00299243
Eno1	2.03865e-07	0.948567	0.561	0.531	0.00322331
Kansl2	2.12517e-07	1.49056	0.414	0.32	0.00336011
Fancl	2.1924e-07	1.30654	0.266	0.174	0.0034664
Nup160	2.21992e-07	1.38681	0.335	0.237	0.00350991
Tnfaip8l1	2.22225e-07	1.6149	0.301	0.214	0.0035136
Adprs	2.2242e-07	0.981196	0.331	0.232	0.00351668
Mdn1	2.5688e-07	1.1603	0.312	0.219	0.00406153
Utp18	2.75571e-07	1.26215	0.347	0.249	0.00435705
Mri1	2.86027e-07	1.15676	0.447	0.363	0.00452237
Med19	2.88091e-07	0.937134	0.424	0.341	0.00455501
Slf1	2.99211e-07	1.02169	0.368	0.267	0.00473083
Ppif	3.01508e-07	1.48737	0.445	0.367	0.00476714
Gtpbp4	3.09544e-07	1.02872	0.503	0.435	0.00489419
Psmc1	3.16601e-07	1.05052	0.538	0.488	0.00500578
Mcc	3.51049e-07	1.0336	0.486	0.414	0.00555043
Tmem11	3.55439e-07	0.95784	0.534	0.5	0.00561985
Fcf1	3.64665e-07	1.14694	0.516	0.471	0.00576572
Cox10	3.8938e-07	1.06903	0.383	0.283	0.00615648
Irf2bp2	4.06355e-07	0.869613	0.607	0.66	0.00642489
Arl6ip4	4.11061e-07	0.930095	0.584	0.594	0.00649929
Calm3	4.52291e-07	0.598633	0.732	0.852	0.00715117
Med28	4.55906e-07	0.822131	0.64	0.693	0.00720832
Gemin5	4.56978e-07	1.24991	0.26	0.171	0.00722528
Sod2	4.61094e-07	1.03167	0.63	0.672	0.00729035
Pak1ip1	4.63811e-07	1.28689	0.528	0.484	0.00733331
Mbd3	4.83841e-07	0.855045	0.524	0.495	0.00765001
Ap2s1	4.87914e-07	0.911306	0.676	0.739	0.00771442
Ccdc115	5.12284e-07	1.15831	0.358	0.266	0.00809973
Gpn3	5.22983e-07	1.02742	0.335	0.246	0.00826888
Chchd5	5.29981e-07	1.20795	0.449	0.363	0.00837953
Bcl11a	5.32729e-07	1.14101	0.362	0.27	0.00842297
Smim24	5.33583e-07	0.775168	0.678	0.711	0.00843649
Hmox2	5.33936e-07	1.03368	0.453	0.373	0.00844207
Syne2	5.50778e-07	1.42166	0.435	0.37	0.00870835
Cldnd1	5.58801e-07	1.25174	0.424	0.339	0.0088352
Dnajc11	5.98368e-07	1.04265	0.405	0.314	0.0094608
Bcap31	6.07319e-07	0.721858	0.701	0.778	0.00960232
Ddx56	6.32187e-07	1.06135	0.335	0.243	0.00999551
Glud1	6.35059e-07	1.00606	0.599	0.631	0.0100409
Rpp21	6.76532e-07	0.987238	0.565	0.559	0.0106967
Pinx1	6.77323e-07	1.50533	0.262	0.17	0.0107092
Mcat	7.03186e-07	1.1052	0.268	0.181	0.0111181
Ngdn	7.43365e-07	1.08121	0.445	0.365	0.0117533
L2hgdh	7.44739e-07	1.57028	0.283	0.191	0.0117751
1110004F10Rik	7.65684e-07	0.957517	0.59	0.584	0.0121062
Hnrnpd	7.86175e-07	0.995191	0.588	0.607	0.0124302
Btbd2	7.86884e-07	1.12384	0.316	0.222	0.0124414
Ewsr1	8.13611e-07	0.806183	0.636	0.666	0.012864
Orc2	8.23363e-07	1.06174	0.254	0.169	0.0130182
Lgr5	8.30448e-07	0.881895	0.328	0.237	0.0131302
Mcph1	8.48408e-07	1.06911	0.374	0.286	0.0134142
Thoc6	9.11621e-07	1.17619	0.281	0.195	0.0144136
Nr2c2	9.22281e-07	0.299498	0.432	0.572	0.0145822
Rpl7l1	9.78016e-07	1.06273	0.559	0.53	0.0154634
Rad50	9.78648e-07	1.22705	0.443	0.379	0.0154734
Nubpl	9.90254e-07	1.01761	0.266	0.176	0.0156569
Rbbp4	9.92069e-07	1.02326	0.565	0.551	0.0156856
Prpf38a	1.06623e-06	1.14808	0.445	0.359	0.0168581
Pwp1	1.1549e-06	0.851761	0.316	0.224	0.0182601
Pdcd2l	1.17913e-06	1.11793	0.308	0.216	0.0186433
Clybl	1.24042e-06	0.667957	0.486	0.409	0.0196122
Adk	1.34676e-06	0.776999	0.615	0.601	0.0212937
Psmd3	1.38039e-06	1.0662	0.588	0.596	0.0218253
Pfdn1	1.61135e-06	0.825199	0.651	0.715	0.025477
Dnaja3	1.65098e-06	1.47271	0.397	0.308	0.0261036
Mrpl36	1.66343e-06	0.897189	0.622	0.648	0.0263004
Fam234b	1.67558e-06	1.00587	0.36	0.267	0.0264927
Uhrf1bp1l	1.68123e-06	0.997322	0.285	0.196	0.026582
Smagp	1.68584e-06	0.67242	0.734	0.82	0.0266548
Txnl1	1.7156e-06	0.597882	0.715	0.827	0.0271254
Prkra	1.80636e-06	0.908724	0.41	0.322	0.0285603
Pstk	1.84735e-06	0.936142	0.331	0.234	0.0292084
Aebp2	1.84965e-06	0.994878	0.393	0.307	0.0292448
Ift43	1.8947e-06	0.849755	0.403	0.311	0.0299572
Plbd1	1.8979e-06	1.21663	0.274	0.187	0.0300077
Acad9	1.92143e-06	0.952554	0.326	0.234	0.0303798
Aldh2	1.97192e-06	1.61251	0.574	0.548	0.031178
Elf3	1.97796e-06	0.549137	0.79	0.895	0.0312735
Hmbs	2.02285e-06	1.27493	0.455	0.388	0.0319833
Lhpp	2.04351e-06	1.2921	0.32	0.226	0.03231
Ano9	2.04722e-06	0.712441	0.364	0.278	0.0323686
Hdac1	2.38314e-06	1.13529	0.514	0.468	0.0376798
Cdk2	2.38657e-06	1.22986	0.258	0.175	0.0377341
Pla2g4a	2.40563e-06	1.04862	0.347	0.255	0.0380354
Pdcd2	2.44402e-06	0.867593	0.414	0.33	0.0386424
Gimap1	2.55975e-06	1.07808	0.362	0.266	0.0404721
Glrx	2.66406e-06	0.856896	0.532	0.485	0.0421214
Wdr43	2.67172e-06	0.781668	0.489	0.433	0.0422425
Ints10	2.70078e-06	1.02691	0.333	0.24	0.0427021
Cox14	2.72045e-06	0.694121	0.692	0.798	0.0430131
Aasdhppt	2.79034e-06	0.981032	0.457	0.378	0.044118
Fkbp8	2.94351e-06	0.809333	0.657	0.728	0.0465398
Vps72	3.03201e-06	1.12993	0.472	0.402	0.0479391
Rnf26	3.07383e-06	1.14508	0.281	0.195	0.0486004
Nudcd2	3.08522e-06	1.08962	0.574	0.571	0.0487803
St13	3.23377e-06	0.973436	0.628	0.659	0.0511291
Cdkn2d	3.28903e-06	1.24725	0.266	0.18	0.0520029
Tmem208	3.29971e-06	0.645809	0.717	0.815	0.0521717
Cib1	3.31631e-06	0.585165	0.755	0.867	0.0524341
Med8	3.33432e-06	0.987936	0.545	0.522	0.052719
Hddc2	3.3505e-06	1.09813	0.385	0.305	0.0529747
Mzt2	3.49363e-06	1.26995	0.343	0.256	0.0552378
Ckap5	3.51147e-06	1.02372	0.464	0.422	0.0555198
Nop9	3.53906e-06	1.52586	0.289	0.208	0.055956
Pim3	3.58614e-06	0.320443	0.47	0.61	0.0567004
Tmem254	3.59731e-06	0.881916	0.613	0.633	0.056877
Pisd	3.66758e-06	0.775423	0.387	0.297	0.057988
Map4	3.68253e-06	0.312212	0.258	0.166	0.0582245
Zfp326	3.68933e-06	1.20849	0.414	0.331	0.058332
Scand1	3.72823e-06	0.769249	0.732	0.847	0.058947
Ethe1	3.78513e-06	1.65015	0.345	0.263	0.0598467
Hnrnph3	3.93248e-06	1.03721	0.509	0.455	0.0621765
Prelp	4.06185e-06	0.934077	0.287	0.194	0.064222
Ube2n	4.14442e-06	0.890967	0.665	0.729	0.0655275
B3galt4	4.30513e-06	0.342269	0.241	0.351	0.0680685
Rbis	4.39207e-06	1.01952	0.576	0.576	0.069443
Pwwp3a	4.40505e-06	1.17929	0.301	0.217	0.0696483
Ube2l3	4.44456e-06	0.687595	0.694	0.801	0.0702729
Cops7a	4.5808e-06	1.0524	0.524	0.477	0.072427
Dcaf15	4.60175e-06	0.774534	0.268	0.182	0.0727583
Cdk2ap1	4.70449e-06	1.21297	0.561	0.515	0.0743827
Acss2	4.71656e-06	1.05691	0.385	0.291	0.0745736
Atp6v1f	4.82525e-06	0.535454	0.721	0.845	0.076292
Eif4a3	4.87664e-06	0.973441	0.586	0.596	0.0771045
Tfdp1	4.89795e-06	1.28985	0.441	0.379	0.0774415
Nelfe	5.24238e-06	1.15639	0.449	0.375	0.0828872
Phax	5.28553e-06	1.10494	0.484	0.424	0.0835695
Tsr3	5.289e-06	1.56154	0.314	0.229	0.0836244
Ttc4	5.40845e-06	1.14944	0.364	0.273	0.085513
Pold3	5.6419e-06	1.16423	0.432	0.359	0.0892041
Unc5cl	5.7639e-06	0.686348	0.345	0.254	0.091133
Higd1a	5.85599e-06	0.867507	0.549	0.529	0.092589
Ecsit	5.90872e-06	1.12724	0.322	0.235	0.0934228
Erg28	5.92008e-06	0.852768	0.644	0.661	0.0936023
Churc1	6.13154e-06	0.900906	0.597	0.613	0.0969458
Fam98c	6.26686e-06	0.903059	0.501	0.456	0.0990853
Usp39	6.40457e-06	1.5737	0.281	0.198	0.101263
Ndufaf1	6.78897e-06	0.909476	0.26	0.176	0.10734
D8Ertd738e	6.94219e-06	0.620701	0.723	0.852	0.109763
Ubac1	6.96648e-06	1.355	0.308	0.229	0.110147
Hspbp1	6.99478e-06	1.13825	0.306	0.229	0.110594
Lmnb2	7.25743e-06	0.94245	0.277	0.192	0.114747
Frrs1	7.2676e-06	0.723833	0.378	0.292	0.114908
Utp14a	7.47254e-06	1.2972	0.399	0.326	0.118148
Ddx27	7.59587e-06	1.12172	0.42	0.365	0.120098
Nsmce3	8.04799e-06	1.06541	0.389	0.307	0.127247
Ado	8.16313e-06	1.35438	0.337	0.252	0.129067
Emd	8.48549e-06	1.28528	0.437	0.364	0.134164
Id2	8.72781e-06	0.99328	0.254	0.167	0.137995
Pes1	8.9243e-06	1.24666	0.385	0.306	0.141102
Sac3d1	9.24625e-06	1.53514	0.366	0.293	0.146192
Naa50	9.28328e-06	1.00091	0.57	0.6	0.146778
Xab2	9.30089e-06	1.28061	0.285	0.201	0.147056
9430038I01Rik	9.3464e-06	0.977721	0.326	0.237	0.147776
Eif2a	9.87224e-06	1.00914	0.563	0.539	0.15609
Psap	9.9692e-06	0.898105	0.64	0.699	0.157623
mt-Nd2	1.00965e-05	0.338656	0.884	0.96	0.159636
Ccdc90b	1.02454e-05	0.864581	0.312	0.223	0.16199
Itpkc	1.03349e-05	0.295641	0.168	0.258	0.163404
Dot1l	1.05137e-05	0.796252	0.376	0.285	0.166232
Psmd13	1.07726e-05	0.951471	0.611	0.643	0.170325
Pmpca	1.08133e-05	1.24032	0.339	0.264	0.170969
Mlec	1.11116e-05	0.538097	0.761	0.861	0.175686
Grb7	1.11479e-05	1.18295	0.526	0.502	0.17626
Dcakd	1.13114e-05	1.48238	0.272	0.2	0.178845
Ube2g2	1.15289e-05	0.269392	0.237	0.344	0.182283
Emc2	1.17181e-05	1.03431	0.47	0.409	0.185274
Bola1	1.19117e-05	0.763545	0.538	0.514	0.188336
Eif1b	1.20125e-05	0.868969	0.459	0.422	0.18993
Ube2z	1.23733e-05	0.316289	0.426	0.55	0.195634
Agpat4	1.26174e-05	0.937865	0.351	0.27	0.199494
Jade1	1.29065e-05	0.385177	0.412	0.547	0.204065
Med9	1.34765e-05	0.915825	0.389	0.305	0.213077
Ppp5c	1.34862e-05	0.940728	0.457	0.387	0.21323
Eed	1.35285e-05	0.892512	0.449	0.387	0.2139
Ddx18	1.39869e-05	0.966016	0.422	0.368	0.221146
Lrch1	1.40964e-05	0.807445	0.468	0.416	0.222878
U2af2	1.41762e-05	0.817672	0.501	0.446	0.22414
Pcmt1	1.45258e-05	0.976143	0.559	0.54	0.229667
Gstz1	1.47784e-05	0.867881	0.428	0.359	0.233662
Akap8	1.4904e-05	1.22382	0.439	0.367	0.235647
Zfp637	1.51144e-05	1.56618	0.308	0.23	0.238974
Fance	1.5329e-05	0.948717	0.293	0.213	0.242368
Ccdc107	1.53499e-05	0.88133	0.565	0.533	0.242697
Rnf114	1.55367e-05	1.11966	0.391	0.316	0.24565
Mre11a	1.58981e-05	1.10191	0.291	0.217	0.251365
Abracl	1.5976e-05	0.534475	0.751	0.843	0.252597
Tgm2	1.60548e-05	0.944184	0.36	0.288	0.253842
Svbp	1.66407e-05	1.07843	0.397	0.32	0.263105
Pcnt	1.70351e-05	0.883039	0.362	0.28	0.269341
Srpk2	1.75388e-05	1.13813	0.353	0.276	0.277306
Itpa	1.78838e-05	0.969194	0.443	0.372	0.282761
Rce1	1.80412e-05	1.1773	0.389	0.321	0.28525
Camk2b	1.80413e-05	0.936835	0.264	0.186	0.28525
Ssbp4	1.84981e-05	1.27613	0.476	0.429	0.292474
Mcrs1	1.85709e-05	1.20941	0.445	0.378	0.293624
Smu1	1.86568e-05	0.934427	0.501	0.435	0.294983
Dlat	1.88497e-05	0.870986	0.356	0.276	0.298033
H2aj	1.90989e-05	0.317292	0.786	0.919	0.301973
Eif4h	1.93172e-05	0.749362	0.672	0.754	0.305425
Eloc	1.9939e-05	0.762982	0.642	0.701	0.315256
Mif4gd	2.0108e-05	0.991422	0.447	0.373	0.317928
Pdhx	2.01618e-05	1.49346	0.254	0.177	0.318778
Tpd52l2	2.02451e-05	1.08044	0.518	0.477	0.320095
As3mt	2.0923e-05	1.01174	0.376	0.298	0.330814
Mlf2	2.09647e-05	0.819244	0.62	0.674	0.331472
Gfm1	2.14294e-05	1.35681	0.283	0.204	0.33882
Acaca	2.19165e-05	0.410621	0.414	0.528	0.346522
G6pc3	2.19573e-05	1.13128	0.414	0.348	0.347166
Ccnq	2.26454e-05	1.33246	0.324	0.244	0.358046
Mtg2	2.2718e-05	1.39934	0.26	0.187	0.359194
Gm2000	2.34815e-05	1.27313	0.48	0.424	0.371265
Smim12	2.35654e-05	1.02949	0.341	0.265	0.372592
Polr2i	2.43689e-05	0.885883	0.534	0.499	0.385297
Naa12	2.45273e-05	0.866309	0.599	0.611	0.387801
Lamtor5	2.51853e-05	0.843539	0.626	0.674	0.398205
Cibar1	2.5468e-05	0.810438	0.26	0.183	0.402674
H1f4	2.59656e-05	1.39965	0.559	0.577	0.410542
Psmd14	2.63649e-05	0.733227	0.613	0.643	0.416855
Htra2	2.64836e-05	0.994656	0.328	0.256	0.418733
G6pdx	2.70003e-05	0.736565	0.283	0.197	0.426902
Ccs	2.72535e-05	1.07369	0.491	0.45	0.430904
Eif4ebp1	2.79491e-05	0.312808	0.551	0.7	0.441903
Rrp36	2.82552e-05	1.0783	0.356	0.272	0.446744
Aamdc	2.86262e-05	1.01468	0.574	0.551	0.452609
Stxbp3	2.88705e-05	0.487746	0.42	0.544	0.456471
Mettl16	2.91313e-05	1.1582	0.385	0.312	0.460595
Sumo3	2.95448e-05	0.698283	0.59	0.602	0.467133
Gon7	2.98978e-05	1.05869	0.279	0.202	0.472715
Cox19	3.01782e-05	0.875168	0.538	0.518	0.477147
Aldh5a1	3.04356e-05	0.801925	0.279	0.2	0.481216
Hadhb	3.05242e-05	0.904163	0.582	0.586	0.482618
Rbm14	3.14298e-05	1.16119	0.343	0.267	0.496936
Arl2	3.1481e-05	0.991182	0.351	0.28	0.497747
Ints11	3.19052e-05	1.33353	0.335	0.259	0.504453
Pcbd2	3.37587e-05	1.04266	0.549	0.539	0.533759
Nup188	3.42776e-05	1.08166	0.262	0.19	0.541963
Sephs1	3.52816e-05	1.11069	0.301	0.225	0.557838
Sfpq	3.55339e-05	0.701269	0.688	0.796	0.561826
Eif3c	3.63476e-05	0.743938	0.711	0.815	0.574693
Knop1	3.64075e-05	0.852447	0.435	0.38	0.57564
Dhrs11	3.64365e-05	0.802295	0.337	0.259	0.576097
Gmpr2	3.66565e-05	1.05805	0.272	0.195	0.579576
Ints7	3.79078e-05	1.25429	0.295	0.213	0.599361
Arhgap35	3.83534e-05	1.03709	0.304	0.224	0.606406
Usp5	3.86151e-05	1.04141	0.322	0.245	0.610544
Nr1i2	3.98815e-05	0.889278	0.333	0.254	0.630567
Asah1	3.98837e-05	0.255668	0.414	0.538	0.630602
Nabp2	4.08931e-05	1.02166	0.499	0.476	0.646561
Nr2f6	4.12795e-05	0.93203	0.582	0.594	0.65267
Arrb1	4.14201e-05	0.91674	0.308	0.225	0.654893
Mettl5	4.1497e-05	1.33469	0.31	0.242	0.656108
Ctnnbl1	4.2773e-05	1.20635	0.378	0.295	0.676284
Ndufaf7	4.30478e-05	1.00701	0.333	0.259	0.680629
Akr1c12	4.30771e-05	1.34949	0.466	0.423	0.681092
Mpv17l2	4.46828e-05	0.996105	0.41	0.342	0.70648
Gid4	4.56489e-05	0.803795	0.422	0.343	0.721754
Rae1	4.68323e-05	1.01231	0.484	0.439	0.740465
Gba	4.74227e-05	0.408698	0.179	0.261	0.749801
Elovl5	5.04961e-05	1.29228	0.333	0.249	0.798394
Bex1	5.13472e-05	1.0263	0.32	0.253	0.811851
Ifi47	5.13775e-05	1.54636	0.291	0.212	0.81233
Lsg1	5.15201e-05	1.14979	0.378	0.303	0.814584
Coa8	5.19587e-05	1.22312	0.472	0.424	0.821519
Mccc2	5.4677e-05	0.840669	0.322	0.248	0.864498
Ubr7	5.72837e-05	0.94651	0.264	0.191	0.905712
Wdr36	5.75026e-05	1.30108	0.368	0.301	0.909174
Engase	5.76198e-05	0.875545	0.331	0.258	0.911027
Dync1li1	5.84539e-05	0.264927	0.416	0.544	0.924214
Qars	6.07493e-05	1.11388	0.617	0.64	0.960508
Drg2	6.10195e-05	1.26868	0.295	0.222	0.964779
Mrps23	6.35194e-05	0.995361	0.534	0.504	1
Cebpa	6.36758e-05	1.05409	0.345	0.269	1
Dnaja2	6.62273e-05	0.747115	0.651	0.735	1
Tuba4a	6.6498e-05	0.888937	0.613	0.638	1
Dennd6a	6.78126e-05	0.33281	0.38	0.489	1
Ppp2cb	6.83576e-05	0.280124	0.358	0.461	1
Glod4	6.88089e-05	1.01847	0.572	0.578	1
Nudt16l1	6.99184e-05	1.32354	0.252	0.184	1
Otud6b	7.4551e-05	0.935399	0.27	0.196	1
H2-D1	7.46888e-05	0.460173	0.85	0.929	1
Armc1	7.74149e-05	0.936309	0.42	0.362	1
Tbcb	8.14358e-05	1.05121	0.586	0.598	1
Deaf1	8.21691e-05	1.10298	0.306	0.231	1
Bod1	8.23513e-05	0.935322	0.484	0.44	1
Srpk1	8.38139e-05	0.990972	0.555	0.56	1
Pitx2	8.53555e-05	1.29123	0.316	0.244	1
Ddt	8.55808e-05	0.854251	0.576	0.607	1
Hspa4l	8.84197e-05	0.924739	0.31	0.233	1
Rnf187	8.88852e-05	1.03888	0.559	0.555	1
Rbm15	9.05409e-05	1.25376	0.318	0.25	1
Sart3	9.21555e-05	0.69595	0.297	0.219	1
Toe1	9.33407e-05	0.901725	0.272	0.199	1
Hprt	9.80283e-05	0.93156	0.649	0.684	1
Pgm2l1	9.84167e-05	1.42927	0.277	0.207	1
Srbd1	9.84807e-05	0.975439	0.339	0.266	1
Asf1a	0.000100833	0.908666	0.387	0.322	1
4921524J17Rik	0.000103254	0.648338	0.306	0.232	1
Znhit6	0.000103908	0.715636	0.331	0.257	1
Oser1	0.000108667	1.21665	0.372	0.313	1
Slc25a26	0.000114378	1.30038	0.279	0.212	1
Dph5	0.000115168	0.770246	0.268	0.194	1
Sgta	0.000116129	0.989525	0.499	0.465	1
Sgpp1	0.000116403	0.997652	0.264	0.198	1
Blmh	0.000116546	0.716862	0.482	0.436	1
Pam16	0.00011685	0.89254	0.568	0.554	1
Riok2	0.000117231	0.586553	0.306	0.232	1
Nudt14	0.00011745	1.07653	0.412	0.348	1
Tbl3	0.000122242	0.916696	0.258	0.192	1
Ankrd49	0.000123295	1.30904	0.293	0.228	1
Trappc6a	0.000125087	0.812154	0.682	0.755	1
Polr2b	0.00012547	0.774542	0.432	0.357	1
Sf3a1	0.000128404	1.06741	0.428	0.372	1
Pgp	0.000136463	0.8781	0.644	0.75	1
Ccdc77	0.000136751	0.700114	0.268	0.199	1
Bmyc	0.000140901	0.838301	0.383	0.314	1
Bax	0.00014112	0.979227	0.595	0.631	1
H2-DMb1	0.000141151	0.669035	0.449	0.385	1
Nat10	0.000141481	1.16342	0.256	0.189	1
Ucp2	0.000142414	0.392293	0.807	0.918	1
Cep43	0.000145765	0.759237	0.304	0.233	1
Mfn1	0.000146734	0.387331	0.279	0.375	1
Mrrf	0.000149992	1.03102	0.289	0.221	1
Rer1	0.000150978	0.611568	0.723	0.832	1
Plekhj1	0.000154399	0.90229	0.553	0.554	1
Hnrnpc	0.000160495	0.707255	0.705	0.809	1
Tmem222	0.000164785	0.947648	0.387	0.313	1
Spag7	0.000166865	0.979704	0.545	0.515	1
Ddx19a	0.000169108	0.970198	0.297	0.227	1
Spidr	0.000169859	0.912014	0.331	0.267	1
Cdk6	0.000169957	0.820773	0.557	0.553	1
Txndc17	0.000170333	0.43713	0.805	0.89	1
Vars	0.00017247	0.744534	0.599	0.625	1
Gpaa1	0.000173287	1.10206	0.414	0.355	1
Ltv1	0.000173318	1.04125	0.356	0.293	1
Snrnp48	0.000173743	0.877248	0.486	0.473	1
Syncrip	0.000174656	0.889742	0.615	0.666	1
Trappc5	0.000175495	1.07787	0.541	0.528	1
Scarb2	0.000175986	0.347194	0.322	0.431	1
Ccdc43	0.000180859	0.848977	0.291	0.225	1
Smchd1	0.000181049	0.961119	0.503	0.508	1
Arl2bp	0.000182868	0.365259	0.445	0.565	1
0610009B22Rik	0.000182904	0.897721	0.491	0.446	1
Tmprss4	0.00018479	0.619766	0.68	0.77	1
Gnl2	0.000185728	0.743017	0.326	0.252	1
Bbx	0.000186317	0.252053	0.335	0.444	1
Tspan3	0.00018866	0.78969	0.684	0.768	1
Fam234a	0.00018946	1.05132	0.484	0.436	1
Pradc1	0.000190953	1.05932	0.272	0.208	1
Tbc1d14	0.000192731	0.755917	0.31	0.232	1
Klhdc4	0.000193147	0.768909	0.306	0.233	1
Pdcd6	0.000199576	0.698467	0.659	0.741	1
Exosc9	0.000201121	1.19071	0.277	0.211	1
E2f3	0.000204854	0.912939	0.32	0.249	1
Sec11a	0.000209085	0.631434	0.701	0.805	1
Metap2	0.000209193	0.696361	0.669	0.76	1
Mettl23	0.00021223	0.764379	0.565	0.55	1
Casp1	0.000212252	0.829974	0.545	0.521	1
Csad	0.000214773	0.610292	0.308	0.236	1
Ddx1	0.000217414	1.1966	0.541	0.519	1
Tlr3	0.000219628	0.32554	0.185	0.261	1
2410002F23Rik	0.000220767	0.94414	0.335	0.264	1
Cd38	0.000223707	0.854212	0.509	0.47	1
Ube2a	0.000239744	0.845768	0.626	0.676	1
Pcca	0.000241112	0.975859	0.493	0.456	1
Fam210a	0.000242358	0.884928	0.318	0.251	1
Usp14	0.000243492	0.825113	0.511	0.49	1
Spsb3	0.000250147	1.25641	0.318	0.238	1
Nif3l1	0.000251481	1.19649	0.258	0.19	1
Tagln2	0.000255401	0.466103	0.746	0.895	1
Hadha	0.000255865	0.779439	0.601	0.638	1
Cops8	0.000256968	0.94179	0.374	0.306	1
Ino80b	0.000257667	1.14845	0.356	0.294	1
Rilpl2	0.000257709	1.18624	0.383	0.314	1
Pdcd11	0.000260617	0.920333	0.341	0.273	1
Prss8	0.000263082	0.265139	0.339	0.425	1
Kxd1	0.0002633	0.790858	0.501	0.478	1
Prps2	0.000264368	1.3581	0.435	0.386	1
Ubxn8	0.000265864	0.786877	0.258	0.189	1
Pex11b	0.000268802	1.48243	0.254	0.19	1
Cox11	0.0002705	0.956535	0.291	0.22	1
Krtcap3	0.00027088	0.781463	0.638	0.688	1
Smarca5	0.000271698	0.914211	0.603	0.688	1
Snrnp27	0.000274408	0.917289	0.53	0.524	1
Mtrf1l	0.000276549	0.741224	0.264	0.194	1
Psenen	0.000289047	0.50863	0.721	0.841	1
Calml4	0.000291991	0.477417	0.792	0.882	1
Cdc14a	0.000298912	0.587404	0.252	0.183	1
Dohh	0.000299543	1.15711	0.511	0.493	1
Rnf126	0.000300915	1.14725	0.43	0.393	1
Mrps34	0.000301576	0.717571	0.611	0.652	1
Wdr73	0.000311493	0.710128	0.277	0.206	1
Cbr4	0.00031211	1.35155	0.287	0.218	1
Nol8	0.00031311	0.889027	0.297	0.23	1
Brk1	0.000314008	0.550523	0.653	0.768	1
Hdac3	0.000315342	0.746115	0.432	0.378	1
Ipo11	0.000323576	1.21937	0.314	0.253	1
Cldn3	0.000325743	0.272457	0.869	0.945	1
Eif4e2	0.000328178	0.826484	0.653	0.732	1
Fmr1	0.000329477	0.619728	0.407	0.337	1
1810037I17Rik	0.000330721	0.519643	0.734	0.851	1
Commd3	0.000333644	0.958984	0.545	0.539	1
Rassf7	0.000335675	0.832767	0.351	0.281	1
Pmpcb	0.000347044	0.953888	0.495	0.471	1
Hnrnph1	0.000352799	0.938877	0.578	0.62	1
Derl1	0.000356134	0.431964	0.574	0.726	1
Nme6	0.000357776	0.987107	0.339	0.276	1
Map3k20	0.000358862	0.745381	0.445	0.401	1
Snw1	0.000382968	0.975902	0.58	0.62	1
Fam174c	0.000392313	1.14442	0.397	0.334	1
Pdcl3	0.000397972	1.25046	0.416	0.365	1
Slc25a17	0.000399664	0.778263	0.389	0.324	1
Plgrkt	0.000405377	0.724841	0.644	0.678	1
Atox1	0.000406043	0.571773	0.717	0.815	1
Ppp1r14d	0.00041058	0.754191	0.632	0.674	1
Hnrnpr	0.000412088	0.893091	0.543	0.563	1
Pcbp1	0.000428238	0.427355	0.753	0.874	1
Acaa2	0.000431064	0.773704	0.659	0.726	1
Sucla2	0.000447365	0.947313	0.516	0.501	1
Gng10	0.000449081	0.970535	0.287	0.225	1
Gmps	0.000457649	0.824481	0.499	0.466	1
Cstf2	0.000469265	0.872217	0.299	0.23	1
Polr2k	0.000476927	0.886801	0.545	0.565	1
Eola1	0.000478533	1.0071	0.289	0.224	1
Cdc42ep5	0.000478586	0.502973	0.694	0.776	1
Lrrfip2	0.000483544	0.264545	0.518	0.656	1
Rwdd1	0.00049733	0.800064	0.613	0.652	1
Bcl7a	0.000497661	0.783036	0.293	0.226	1
Usp33	0.000504281	0.426694	0.455	0.563	1
Rab3ip	0.000515513	0.659113	0.541	0.549	1
Skap2	0.000523685	0.922073	0.422	0.541	1
Tmem245	0.000544319	1.13172	0.432	0.396	1
Tgif1	0.000574886	1.2299	0.351	0.294	1
Rnpep	0.000600219	0.765248	0.655	0.747	1
Gstm1	0.000602031	0.957883	0.474	0.434	1
Mrps28	0.000605296	0.843431	0.582	0.588	1
Sf3b2	0.000609618	0.835194	0.659	0.761	1
Pex2	0.00061306	0.303332	0.484	0.601	1
Malsu1	0.000615994	0.79133	0.57	0.589	1
Eri1	0.000625485	0.741765	0.378	0.321	1
Tmem223	0.000626706	0.710646	0.59	0.643	1
Snx20	0.000630268	1.14381	0.343	0.271	1
Ptprd	0.000631524	0.689718	0.541	0.537	1
Zfp422	0.000644164	0.877599	0.345	0.284	1
Wdfy1	0.000644632	0.397841	0.358	0.448	1
Ciao2b	0.000655421	0.83916	0.605	0.625	1
Lsm10	0.000655975	1.26903	0.277	0.215	1
Mpg	0.000664914	0.644633	0.337	0.276	1
Gps1	0.000665515	0.96841	0.518	0.501	1
Trmt10c	0.000667674	1.07225	0.324	0.261	1
Hdac2	0.000667886	0.781856	0.435	0.392	1
Thoc5	0.000675882	1.50035	0.281	0.214	1
Apoo	0.000682744	1.15904	0.407	0.354	1
Dnajc8	0.000707764	0.693539	0.59	0.626	1
Hmgxb4	0.000738064	0.731714	0.295	0.235	1
Nsfl1c	0.000758481	0.96985	0.493	0.478	1
Bccip	0.000769043	0.902067	0.503	0.481	1
Nop53	0.000772315	0.734355	0.638	0.684	1
Mvb12a	0.000787049	1.05343	0.611	0.654	1
Gatd3a	0.000790083	0.81902	0.345	0.292	1
Cep70	0.00079421	1.0097	0.314	0.242	1
Phf6	0.000802658	0.952406	0.304	0.235	1
Eif6	0.000805818	0.466809	0.736	0.859	1
Ncln	0.000813183	1.05876	0.387	0.324	1
[truncated: 272 more rows]

## Sheet: cluster 5
Gene symbol	p value	average logFC	% in 1st group	% in 2nd group	p value adjusted
Kcnq1	0	3.88868	0.967	0.141	0
Pde3a	0	3.52828	0.906	0.092	0
Jaml	0	3.53648	0.878	0.102	0
Clca3a2	0	3.71059	0.868	0.103	0
Hmga2	0	3.70305	0.84	0.086	0
Tmem117	0	3.41515	0.838	0.091	0
Cd44	0	3.99728	0.779	0.072	0
Snx24	0	3.39709	0.772	0.065	0
Aqp4	0	3.60025	0.772	0.073	0
Htr4	0	4.32664	0.746	0.06	0
Otc	2.05521e-291	2.5607	0.898	0.126	3.24949e-287
Acot1	1.36176e-287	3.79791	0.596	0.039	2.15308e-283
Cnn3	3.80492e-280	2.92308	0.853	0.126	6.01595e-276
Nlrp6	2.36845e-279	2.69675	0.896	0.143	3.74475e-275
Tinag	6.762e-279	3.21104	0.739	0.082	1.06914e-274
Hunk	7.2788e-274	4.0624	0.599	0.045	1.15085e-269
Tm4sf20	2.96426e-273	2.47538	0.916	0.147	4.6868e-269
Shmt1	7.40061e-272	3.09375	0.794	0.104	1.17011e-267
Cftr	8.4017e-270	3.40064	0.959	0.23	1.32839e-265
Notch1	2.47341e-265	3.6527	0.584	0.043	3.91071e-261
Fmnl2	5.11914e-264	3.93391	0.619	0.053	8.09388e-260
Nhs	3.55952e-260	3.71825	0.657	0.065	5.62796e-256
Clca3b	3.64812e-250	3.09603	0.972	0.275	5.76804e-246
Ano6	5.77506e-250	2.29726	0.721	0.083	9.13095e-246
Cachd1	1.59595e-247	2.88828	0.734	0.095	2.52336e-243
Cdca7	2.54192e-247	3.21937	0.906	0.212	4.01904e-243
Cps1	3.87549e-240	3.03131	0.972	0.292	6.12754e-236
Nr5a2	2.0126e-239	2.79894	0.777	0.114	3.18213e-235
Slc16a10	4.51632e-239	2.73036	0.673	0.076	7.14075e-235
Ascl2	1.2838e-236	2.91422	0.607	0.058	2.02982e-232
Slc5a1	2.62214e-234	1.75862	0.774	0.116	4.14587e-230
Sema3c	2.77285e-233	2.95869	0.726	0.105	4.38416e-229
Cttnbp2	3.25325e-233	3.68374	0.508	0.036	5.14372e-229
Tnfsf10	2.00965e-227	2.68589	0.734	0.107	3.17746e-223
Mlxipl	6.28391e-227	2.60859	0.822	0.146	9.93549e-223
Cd302	5.03977e-226	3.01419	0.632	0.069	7.96837e-222
Prlr	1.16514e-225	2.78247	0.881	0.187	1.84221e-221
Prkg2	1.30171e-217	2.93265	0.563	0.055	2.05814e-213
Mgst1	8.04391e-215	1.87988	0.901	0.184	1.27182e-210
Olfm4	5.57624e-214	3.6019	0.992	0.498	8.81659e-210
Clca4b	2.3293e-213	1.80518	0.647	0.082	3.68286e-209
Vdr	5.91669e-213	2.71459	0.947	0.305	9.35488e-209
Mcm6	6.53305e-212	2.96427	0.779	0.14	1.03294e-207
Add3	3.23319e-211	2.65997	0.929	0.253	5.112e-207
Paics	4.87651e-211	2.73909	0.797	0.155	7.71025e-207
Mpzl2	7.05514e-209	2.52825	0.579	0.061	1.11549e-204
Car12	1.60181e-208	3.32177	0.515	0.046	2.53263e-204
Sema5a	2.08188e-206	2.7711	0.957	0.31	3.29167e-202
Cdca7l	2.99515e-204	2.76792	0.594	0.068	4.73564e-200
Pcsk5	8.41994e-204	1.92299	0.668	0.088	1.33128e-199
Slc4a4	1.96124e-203	2.56286	0.83	0.168	3.10092e-199
Vipr1	6.72113e-202	2.35868	0.665	0.092	1.06268e-197
Sox4	2.32857e-201	3.16308	0.871	0.226	3.6817e-197
Pola1	4.22792e-201	2.86843	0.645	0.089	6.68476e-197
Mfge8	3.3393e-198	2.67458	0.599	0.073	5.27976e-194
Clic6	3.58066e-198	2.74056	0.772	0.15	5.66139e-194
Arid5b	6.80838e-197	2.93035	0.959	0.41	1.07647e-192
Ugt2b35	1.56025e-192	3.36865	0.464	0.039	2.46692e-188
Gkn3	6.55365e-191	4.00187	0.444	0.035	1.0362e-186
Lgr5	2.49264e-189	3.11694	0.81	0.188	3.94111e-185
Pde8b	1.65678e-187	3.12276	0.673	0.114	2.61954e-183
Zbtb16	3.91471e-185	5.01264	0.368	0.021	6.18955e-181
Esrrg	1.42825e-184	3.01418	0.952	0.443	2.2582e-180
Pkig	6.67256e-183	2.46794	0.898	0.271	1.055e-178
Nr3c1	5.75754e-181	2.23471	0.878	0.231	9.10325e-177
H2-T3	8.51702e-180	2.12643	0.515	0.055	1.34663e-175
Snhg4	1.31083e-178	2.47672	0.865	0.25	2.07255e-174
Hmgn1	4.29534e-176	2.36206	0.916	0.33	6.79137e-172
Axin2	3.72233e-174	2.68005	0.84	0.245	5.88537e-170
Dab1	4.84445e-174	2.05098	0.609	0.088	7.65956e-170
Kcnn4	1.7209e-172	1.97898	0.728	0.135	2.72091e-168
Prap1	3.74861e-172	1.688	0.863	0.221	5.92693e-168
Slco3a1	6.7684e-172	2.72694	0.858	0.266	1.07015e-167
Map3k21	1.48554e-170	2.38883	0.739	0.157	2.34879e-166
Kif26b	1.77683e-170	3.38064	0.409	0.033	2.80934e-166
Myb	2.44692e-170	2.34899	0.891	0.289	3.86883e-166
Mcm3	1.86805e-169	2.49701	0.556	0.075	2.95358e-165
Scn2b	8.37126e-169	4.28674	0.348	0.021	1.32358e-164
Nr2e3	9.44537e-169	3.68937	0.332	0.018	1.49341e-164
Hells	2.14937e-168	2.521	0.619	0.099	3.39838e-164
Apex1	3.0675e-168	2.3161	0.799	0.198	4.85003e-164
Stmn1	1.31981e-166	1.88187	0.926	0.295	2.08674e-162
Pdss1	1.01004e-165	2.49485	0.784	0.191	1.59697e-161
Mmd	2.68191e-164	2.90379	0.574	0.088	4.24037e-160
Ckb	2.71521e-164	2.10762	0.604	0.094	4.29301e-160
Cacna1a	6.34039e-164	3.02969	0.688	0.14	1.00248e-159
Me2	9.42879e-164	2.19026	0.926	0.339	1.49079e-159
Lrp4	2.17642e-162	2.51117	0.777	0.19	3.44113e-158
Slc1a3	9.31075e-162	3.37429	0.477	0.056	1.47212e-157
Card11	1.56426e-161	2.64857	0.426	0.041	2.47325e-157
Efna4	2.03e-161	2.69695	0.579	0.09	3.20963e-157
Cdt1	9.55217e-161	2.23006	0.569	0.084	1.51029e-156
Ngef	1.25348e-160	2.73109	0.622	0.106	1.98188e-156
Sdc4	6.87725e-160	2.31959	0.939	0.484	1.08736e-155
Zbtb38	7.0657e-159	2.62655	0.891	0.357	1.11716e-154
Epha4	1.21714e-158	3.40189	0.409	0.037	1.92442e-154
Nme4	6.84278e-158	3.08732	0.472	0.056	1.08191e-153
Tnfrsf19	2.63365e-157	3.21668	0.452	0.051	4.16406e-153
Notch2	1.0707e-156	3.35848	0.393	0.034	1.69288e-152
Tfrc	4.64986e-156	2.30897	0.896	0.327	7.3519e-152
Nfib	5.76995e-156	2.21361	0.931	0.394	9.12287e-152
Ifitm3	1.10851e-155	2.57471	0.921	0.416	1.75267e-151
Cap2	1.31063e-155	3.39997	0.487	0.062	2.07223e-151
Hmgcs2	4.30127e-155	3.00219	0.472	0.057	6.80073e-151
Hsp90ab1	1.60452e-154	1.76844	1	0.936	2.5369e-150
Npm1	6.27314e-154	1.91126	0.992	0.878	9.91846e-150
Angpt2	4.47144e-153	3.39989	0.343	0.024	7.06979e-149
Mpzl3	3.52087e-152	3.46061	0.378	0.032	5.56685e-148
Dctd	1.99002e-151	2.9949	0.442	0.049	3.14641e-147
Slc1a2	1.5888e-150	4.38538	0.269	0.011	2.51205e-146
Dapk2	3.20689e-150	1.96667	0.832	0.244	5.07042e-146
Mcm2	5.74724e-150	2.53903	0.602	0.105	9.08696e-146
Ccl25	4.81924e-149	1.84225	0.914	0.351	7.6197e-145
Qsox2	6.04011e-149	2.16698	0.566	0.092	9.55001e-145
Msh2	2.69948e-148	2.44979	0.721	0.172	4.26815e-144
Nectin3	3.60694e-148	2.10467	0.896	0.338	5.70293e-144
Ccnjl	4.53528e-148	3.03703	0.508	0.073	7.17072e-144
Hspd1	6.58189e-147	1.91067	0.982	0.678	1.04066e-142
Ces1d	1.40784e-146	3.38896	0.365	0.032	2.22593e-142
Rragd	1.8093e-146	2.55294	0.492	0.068	2.86068e-142
Fads1	9.98758e-146	2.59162	0.505	0.071	1.57914e-141
Cdk6	1.82607e-145	2.33368	0.931	0.513	2.88721e-141
Pank1	6.01769e-145	2.37402	0.683	0.147	9.51456e-141
Arhgap42	7.61743e-144	2.01733	0.599	0.107	1.20439e-139
Impa2	1.4714e-142	2.11387	0.612	0.116	2.32643e-138
Smoc2	3.36144e-142	2.19301	0.947	0.52	5.31478e-138
Uaca	5.43654e-142	2.30365	0.878	0.341	8.59571e-138
Coq8a	1.144e-141	2.50316	0.617	0.121	1.80878e-137
Gkap1	1.29992e-141	2.53018	0.657	0.145	2.05531e-137
Mcm4	1.92951e-141	2.33953	0.553	0.093	3.05075e-137
Dlgap1	4.326e-140	2.85234	0.482	0.069	6.83984e-136
Rasa3	1.39991e-139	2.80595	0.426	0.051	2.2134e-135
Fgfbp1	2.71941e-139	1.79804	0.536	0.083	4.29966e-135
Ncl	7.05271e-139	2.0216	0.972	0.774	1.1151e-134
Ankrd10	2.48652e-138	2.17697	0.769	0.21	3.93144e-134
Sema7a	3.44665e-138	1.39545	0.513	0.073	5.4495e-134
Mcm7	3.81029e-138	2.07652	0.708	0.168	6.02445e-134
Slc25a27	2.01453e-136	3.60225	0.327	0.026	3.18518e-132
H2-Eb1	2.61191e-136	2.032	0.914	0.392	4.12969e-132
Sestd1	3.82979e-136	2.10835	0.784	0.224	6.05529e-132
Hmgb3	4.47884e-136	2.06826	0.799	0.242	7.08149e-132
Acsm3	1.48564e-135	2.9708	0.335	0.028	2.34895e-131
Plce1	2.53259e-135	2.19956	0.693	0.164	4.00429e-131
Bzw2	1.42557e-133	2.05254	0.914	0.43	2.25397e-129
Ciita	4.80317e-133	2.98083	0.414	0.05	7.59428e-129
Sp5	5.92931e-133	2.64578	0.434	0.057	9.37484e-129
Smim36	1.61085e-132	2.48681	0.482	0.074	2.54692e-128
Ccbe1	2.81571e-132	3.44947	0.327	0.028	4.45192e-128
Dock4	6.19358e-132	2.84694	0.416	0.052	9.79267e-128
Lrch1	1.79252e-131	2.01986	0.901	0.371	2.83415e-127
Mthfd1	2.65522e-131	2.15574	0.698	0.172	4.19817e-127
Tnfrsf11a	3.0422e-130	2.16952	0.751	0.209	4.81002e-126
Nav1	2.4547e-129	2.76666	0.497	0.08	3.88113e-125
Pbld1	8.12804e-129	3.60984	0.371	0.041	1.28512e-124
C1qbp	1.79311e-128	1.86016	0.911	0.449	2.83509e-124
Slc14a1	6.52836e-128	3.41014	0.266	0.016	1.0322e-123
Aldob	9.04009e-128	1.35214	0.863	0.307	1.42933e-123
Bri3bp	1.1876e-127	2.27297	0.655	0.155	1.87772e-123
Rps2	1.63191e-127	1.34902	1	0.958	2.58022e-123
Nasp	3.0512e-127	1.8201	0.865	0.335	4.82425e-123
Pipox	4.3562e-127	3.26116	0.325	0.029	6.88758e-123
Pik3c2a	5.07014e-127	2.09281	0.782	0.243	8.0164e-123
Nap1l1	9.44884e-127	1.99442	0.896	0.39	1.49396e-122
Hnrnpa1	1.21824e-126	1.92921	0.939	0.601	1.92616e-122
Siva1	1.35109e-126	1.91029	0.688	0.172	2.13621e-122
Pitx1	1.84522e-126	2.65575	0.467	0.071	2.91747e-122
Hspe1	3.87614e-126	1.68653	0.977	0.775	6.12857e-122
Dnah8	3.988e-126	2.0604	0.612	0.126	6.30542e-122
Igf1r	1.06487e-125	2.04933	0.911	0.444	1.68367e-121
Cluh	1.27994e-125	1.88483	0.784	0.248	2.02372e-121
Oat	1.622e-125	1.73045	0.98	0.835	2.56455e-121
Ppat	3.56212e-125	2.7304	0.48	0.079	5.63206e-121
Ptprd	2.61597e-124	1.98554	0.937	0.495	4.1361e-120
Igfbp4	5.38755e-123	2.41698	0.617	0.143	8.51826e-119
Rps9	8.65152e-122	1.23126	0.997	0.946	1.36789e-117
Ptma	1.96791e-121	1.47343	1	0.931	3.11146e-117
Rangrf	9.31214e-121	1.94657	0.807	0.288	1.47234e-116
Rtn4rl1	1.89864e-120	2.57096	0.528	0.099	3.00194e-116
Atic	2.03916e-120	2.02073	0.792	0.269	3.22412e-116
Nrn1	2.621e-120	3.01752	0.485	0.087	4.14406e-116
Trmt9b	6.53574e-120	3.72342	0.261	0.017	1.03337e-115
Impdh2	1.13615e-119	1.88301	0.926	0.55	1.79637e-115
Gmfb	2.50704e-119	2.26547	0.505	0.09	3.96388e-115
Il17rd	2.82351e-119	2.81479	0.307	0.028	4.46425e-115
Cdk4	4.01443e-118	1.91854	0.916	0.515	6.34721e-114
Anp32b	8.36905e-118	1.78646	0.949	0.741	1.32323e-113
Zfp808	1.28331e-117	2.67737	0.449	0.072	2.02905e-113
Adck5	1.5751e-117	1.49878	0.734	0.207	2.49039e-113
Rpsa	4.75811e-117	1.19902	0.997	0.965	7.52304e-113
Slc22a1	6.22725e-117	1.73385	0.635	0.149	9.8459e-113
Atad3a	6.28204e-117	1.94916	0.759	0.235	9.93253e-113
Mgam	7.90472e-117	1.59532	0.954	0.59	1.24982e-112
Nipsnap1	1.31802e-116	1.8358	0.794	0.278	2.08392e-112
Tiam1	3.11103e-116	2.15441	0.741	0.229	4.91885e-112
Cda	5.49433e-116	1.2342	0.652	0.153	8.68708e-112
Wdr12	7.99102e-116	2.00611	0.68	0.189	1.26346e-111
Zbed3	1.37282e-115	2.16852	0.381	0.049	2.17056e-111
B3glct	1.74404e-115	2.25025	0.68	0.187	2.7575e-111
Dkc1	2.24269e-115	2.19749	0.756	0.254	3.54592e-111
Isyna1	3.78318e-115	1.85204	0.746	0.235	5.98158e-111
Slc12a2	3.93888e-115	1.37923	0.99	0.859	6.22777e-111
Hmga1	4.68628e-115	1.87901	0.64	0.161	7.40948e-111
Hspa9	5.38791e-115	1.66089	0.937	0.583	8.51883e-111
Set	6.11058e-115	1.67936	0.964	0.757	9.66144e-111
Chst11	7.8884e-115	3.42431	0.297	0.027	1.24723e-110
Atr	3.19474e-114	2.15482	0.553	0.114	5.0512e-110
Prim1	9.52052e-114	2.15629	0.505	0.093	1.50529e-109
Rrp1b	1.0792e-113	2.43021	0.525	0.105	1.70632e-109
Pla2g4a	2.21453e-113	1.91898	0.723	0.217	3.5014e-109
Cd200l2	2.50414e-113	2.70141	0.365	0.046	3.9593e-109
Pde5a	2.90403e-113	1.7159	0.898	0.386	4.59156e-109
Dhrs4	5.28013e-113	1.83284	0.909	0.546	8.34841e-109
Dtx4	8.26952e-113	2.00014	0.53	0.105	1.30749e-108
Ppp1r9a	1.14673e-112	2.03928	0.873	0.375	1.8131e-108
Pik3r1	2.37666e-112	1.83655	0.919	0.529	3.75774e-108
Nit2	2.88014e-112	2.07755	0.632	0.164	4.55379e-108
Cdo1	3.16918e-112	1.84296	0.693	0.197	5.01079e-108
Mcc	4.05943e-112	2.03139	0.873	0.375	6.41837e-108
Foxn3	5.51429e-112	1.87624	0.921	0.482	8.71865e-108
Bcl11a	6.42483e-112	2.13311	0.744	0.231	1.01583e-107
Trp53	1.26473e-111	1.8716	0.845	0.35	1.99966e-107
Ccdc3	1.3545e-111	3.16111	0.287	0.026	2.14161e-107
Mcm5	1.4072e-111	1.78225	0.508	0.094	2.22492e-107
Rps20	1.61431e-111	1.02602	1	0.983	2.55239e-107
A630089N07Rik	1.93491e-111	2.43567	0.576	0.133	3.05929e-107
Ppp1r1b	5.11442e-111	1.69485	0.886	0.422	8.08641e-107
Nop56	5.88448e-111	1.84153	0.838	0.332	9.30396e-107
Cers4	6.51835e-111	1.89195	0.764	0.261	1.03062e-106
Dctpp1	8.91202e-111	1.57018	0.893	0.41	1.40908e-106
Slc35g1	9.186e-111	1.77459	0.482	0.087	1.4524e-106
Lrpprc	9.39413e-111	2.03496	0.83	0.339	1.48531e-106
Naca	9.55106e-111	1.15439	0.995	0.926	1.51012e-106
Topbp1	4.48233e-109	1.96945	0.716	0.209	7.08702e-105
Slc1a1	4.39724e-108	2.25968	0.393	0.056	6.95248e-104
Zfp36l2	7.72236e-108	1.70899	0.911	0.527	1.22098e-103
Ifitm2	9.09972e-108	1.49947	0.962	0.765	1.43876e-103
Lig1	1.09278e-107	1.65485	0.569	0.123	1.7278e-103
Haus4	1.88578e-107	1.77872	0.477	0.087	2.98161e-103
Dut	4.66412e-107	1.49582	0.825	0.324	7.37443e-103
Rps18	6.61802e-107	1.09237	0.997	0.968	1.04638e-102
Rcl1	1.29829e-106	2.0041	0.67	0.199	2.05273e-102
Myc	2.53034e-106	2.16767	0.688	0.209	4.00073e-102
Dnajc2	2.70789e-106	1.88162	0.865	0.397	4.28144e-102
Cenpv	2.8472e-106	1.55845	0.931	0.606	4.50171e-102
Rps5	3.22681e-106	1.10099	0.995	0.971	5.1019e-102
Ptprm	4.05788e-106	2.91182	0.409	0.065	6.41591e-102
Rpl3	8.89029e-106	1.17554	0.995	0.937	1.40564e-101
Mdn1	1.17934e-105	1.99116	0.66	0.184	1.86465e-101
Rps19	1.84243e-105	1.15762	1	0.949	2.91307e-101
Cd3eap	6.20618e-105	2.58396	0.546	0.128	9.81258e-101
Shisa2	6.44504e-105	2.02843	0.569	0.133	1.01903e-100
Slc6a4	1.41174e-104	2.94729	0.289	0.029	2.2321e-100
Sinhcaf	1.95905e-104	1.84904	0.815	0.307	3.09746e-100
Sox5	3.5782e-104	4.32026	0.266	0.024	5.6575e-100
Dmbt1	4.21423e-104	1.83341	0.594	0.146	6.66311e-100
Limch1	7.22561e-104	3.29777	0.251	0.02	1.14244e-99
Fkbp5	1.0212e-103	2.43688	0.536	0.126	1.61462e-99
Tmed1	1.19408e-103	2.10634	0.358	0.048	1.88796e-99
Wipf1	1.49826e-103	2.13109	0.64	0.172	2.3689e-99
Fads2	2.0677e-103	1.5821	0.898	0.437	3.26924e-99
Rgcc	2.15141e-103	2.07944	0.497	0.102	3.40159e-99
Trim24	4.26134e-103	1.79804	0.85	0.384	6.7376e-99
Ddc	4.56216e-103	2.22335	0.558	0.124	7.21323e-99
Dtl	4.92785e-103	2.19935	0.411	0.066	7.79142e-99
Afap1l1	5.74676e-103	2.85875	0.322	0.039	9.0862e-99
Mif	8.77625e-103	1.58001	0.939	0.679	1.38761e-98
Cd320	2.27759e-102	1.88977	0.675	0.209	3.6011e-98
Amot	2.79209e-102	2.22858	0.536	0.12	4.41458e-98
Slit2	4.68308e-102	3.23531	0.312	0.036	7.40442e-98
Hadh	7.00646e-102	1.46579	0.911	0.555	1.10779e-97
Fbl	7.07016e-102	1.45714	0.909	0.506	1.11786e-97
Tns4	1.36978e-101	2.93741	0.363	0.053	2.16576e-97
Srsf7	1.6821e-101	1.59201	0.939	0.635	2.65957e-97
Timm9	1.76946e-101	1.67545	0.802	0.306	2.79769e-97
Pnp2	1.79323e-101	1.35204	0.454	0.081	2.83527e-97
Rpl10a	2.24217e-101	1.07872	0.995	0.951	3.54509e-97
Adh5	5.10044e-101	1.74087	0.832	0.367	8.06431e-97
Slc27a2	5.15331e-101	2.29078	0.769	0.292	8.1479e-97
Zdhhc2	5.87647e-101	2.5098	0.487	0.099	9.29128e-97
Agmat	2.52613e-100	2.19793	0.551	0.136	3.99406e-96
Sipa1l1	2.65318e-100	1.72799	0.878	0.459	4.19495e-96
Tipin	2.69423e-100	2.1467	0.576	0.142	4.25985e-96
Rps16	3.87073e-100	0.977889	0.997	0.962	6.12001e-96
Rnf43	4.0665e-100	1.69214	0.944	0.625	6.42955e-96
Prmt1	9.76768e-100	1.71387	0.84	0.371	1.54437e-95
Hat1	1.70118e-99	1.81311	0.665	0.191	2.68973e-95
Maoa	2.24879e-99	1.18721	0.721	0.225	3.55555e-95
Rpl15	2.52408e-99	1.03605	0.99	0.951	3.99082e-95
Mybbp1a	4.0203e-99	1.76349	0.779	0.305	6.3565e-95
Zfp608	6.34814e-99	1.86602	0.761	0.265	1.0037e-94
Rpl27a	9.19231e-99	0.988879	1	0.966	1.4534e-94
Nob1	1.20149e-98	1.93338	0.647	0.193	1.89968e-94
Rps8	1.33021e-98	0.953783	1	0.975	2.1032e-94
Rpl28	1.72638e-98	1.00554	1	0.968	2.72958e-94
Plcb3	2.13961e-98	1.57577	0.871	0.433	3.38294e-94
Sorbs2	2.17415e-98	2.25885	0.749	0.283	3.43755e-94
Tmpo	3.57527e-98	1.38792	0.873	0.4	5.65286e-94
Fkbp3	6.82471e-98	1.52599	0.868	0.436	1.07905e-93
Cep250	1.06707e-97	2.32435	0.401	0.068	1.68714e-93
Hsp90aa1	1.84225e-97	1.37119	0.972	0.82	2.91278e-93
Hmgb1	3.2958e-97	1.3416	0.97	0.871	5.21099e-93
Mta1	3.33174e-97	1.77171	0.538	0.126	5.26781e-93
Rpl22	8.10866e-97	1.06676	0.995	0.911	1.28206e-92
Exosc8	1.45387e-96	1.67285	0.645	0.184	2.29871e-92
Marcks	1.5732e-96	1.50906	0.921	0.513	2.48739e-92
mt-Atp6	2.0435e-96	1.04717	1	0.989	3.23098e-92
Smyd2	2.19799e-96	1.71619	0.812	0.34	3.47524e-92
Rps15a	2.64802e-96	1.00163	1	0.954	4.18678e-92
Ctss	3.39763e-96	1.41182	0.556	0.128	5.37199e-92
Polr2h	6.5008e-96	1.6707	0.838	0.369	1.02784e-91
Gnl3	9.60743e-96	1.66189	0.817	0.346	1.51903e-91
Sorcs2	1.38148e-95	2.20677	0.728	0.261	2.18425e-91
Rps11	1.81533e-95	1.02043	0.992	0.956	2.87022e-91
PTPRG	2.01882e-95	1.71575	0.904	0.5	3.19196e-91
Plin2	2.23994e-95	1.72658	0.67	0.206	3.54158e-91
Gar1	3.32356e-95	1.77418	0.769	0.287	5.25488e-91
Lad1	4.12314e-95	1.87907	0.619	0.178	6.51909e-91
Rrp15	5.05102e-95	1.88222	0.635	0.186	7.98617e-91
Dennd5b	6.07356e-95	1.53823	0.797	0.301	9.60291e-91
Rps3	1.2215e-94	1.00634	0.997	0.961	1.93131e-90
Phb2	1.58934e-94	1.42114	0.939	0.693	2.51291e-90
Cd74	5.09489e-94	1.46588	0.972	0.69	8.05553e-90
Smo	7.0375e-94	2.19233	0.49	0.107	1.1127e-89
Rps21	1.2827e-93	0.927562	0.99	0.941	2.02807e-89
Rpl13	1.29346e-93	0.945194	0.997	0.98	2.04509e-89
Snrpf	1.37475e-93	1.46783	0.921	0.661	2.17363e-89
Rps3a1	1.40666e-93	1.02778	0.995	0.958	2.22408e-89
Rsl1d1	1.6713e-93	1.55904	0.896	0.495	2.64249e-89
Hspa8	1.68685e-93	1.12094	0.98	0.945	2.66708e-89
Chd9	1.70296e-93	1.63331	0.86	0.377	2.69255e-89
Serbp1	1.74359e-93	1.16246	0.964	0.86	2.75678e-89
Cd81	5.23555e-93	1.45801	0.939	0.619	8.27793e-89
Mecom	5.76928e-93	1.7277	0.906	0.525	9.12181e-89
Cstpp1	6.55356e-93	2.30364	0.431	0.085	1.03618e-88
G3bp1	1.05303e-92	1.40286	0.939	0.655	1.66495e-88
Trim37	1.09888e-92	1.95702	0.581	0.156	1.73743e-88
Rps13	1.83458e-92	0.979452	0.99	0.953	2.90066e-88
Eif3e	2.14047e-92	1.37854	0.942	0.734	3.3843e-88
Rpl12	2.67112e-92	1.0038	0.99	0.945	4.22331e-88
Sdc1	3.13535e-92	1.97785	0.589	0.16	4.9573e-88
Dennd1a	3.3368e-92	1.80216	0.805	0.327	5.27582e-88
Snrpe	8.07711e-92	1.33536	0.944	0.721	1.27707e-87
Tmem245	8.16959e-92	1.5992	0.822	0.355	1.29169e-87
Glod5	1.97809e-91	1.16211	0.627	0.175	3.12757e-87
Etfbkmt	1.98896e-91	2.01296	0.553	0.142	3.14475e-87
Rpl36	2.58697e-91	0.929289	0.987	0.951	4.09026e-87
Degs1	3.28301e-91	1.95218	0.358	0.056	5.19076e-87
Utp20	3.5212e-91	2.14783	0.569	0.152	5.56737e-87
Ociad2	3.71179e-91	1.48248	0.926	0.64	5.86871e-87
Taf1d	3.78093e-91	1.44215	0.891	0.468	5.97803e-87
Hook1	3.80286e-91	1.22829	0.952	0.754	6.0127e-87
2810004N23Rik	5.12748e-91	1.7358	0.792	0.318	8.10706e-87
Ppargc1b	5.61195e-91	1.74035	0.701	0.233	8.87306e-87
Aldh1b1	5.64373e-91	1.21577	0.962	0.825	8.9233e-87
Tfam	6.56525e-91	1.56587	0.835	0.395	1.03803e-86
Rpl36a	9.77295e-91	1.01543	0.982	0.893	1.5452e-86
Prxl2b	1.05344e-90	1.22485	0.5	0.11	1.6656e-86
Eef1b2	1.22531e-90	0.937425	0.992	0.929	1.93733e-86
Akr7a5	1.66867e-90	1.41898	0.878	0.461	2.63833e-86
Rpl24	2.52257e-90	0.890839	0.99	0.957	3.98843e-86
Anp32a	2.97289e-90	1.66368	0.878	0.524	4.70043e-86
Snrpd1	3.4057e-90	1.40164	0.931	0.58	5.38476e-86
Irf2bp2	3.75632e-90	1.46344	0.924	0.625	5.93911e-86
Fubp1	4.41771e-90	1.47578	0.931	0.587	6.98485e-86
Ephb4	4.62993e-90	1.95025	0.706	0.242	7.32038e-86
Mreg	5.15364e-90	2.32535	0.363	0.059	8.14843e-86
Tec	6.52994e-90	1.77687	0.528	0.129	1.03245e-85
Rps17	6.93431e-90	1.06609	0.985	0.903	1.09638e-85
Ipo5	9.20666e-90	1.69472	0.81	0.343	1.45567e-85
H2-DMa	9.92781e-90	1.47874	0.766	0.279	1.56969e-85
Fbp1	9.934e-90	2.17876	0.373	0.063	1.57066e-85
Ranbp1	1.15768e-89	1.43895	0.929	0.642	1.83041e-85
Thra	1.31043e-89	1.53994	0.766	0.296	2.07192e-85
Lrp1	1.31129e-89	2.08115	0.32	0.044	2.07328e-85
Usp10	1.38361e-89	1.60984	0.731	0.251	2.18763e-85
Slc23a4	1.55594e-89	1.42508	0.406	0.075	2.4601e-85
Pxdn	1.55674e-89	3.09036	0.277	0.032	2.46136e-85
Nsd2	2.09643e-89	1.51694	0.799	0.321	3.31466e-85
Lmnb1	2.52954e-89	1.43605	0.67	0.21	3.99946e-85
Sptssa	2.91663e-89	1.36552	0.931	0.652	4.61148e-85
Txndc16	3.35618e-89	2.03911	0.462	0.099	5.30646e-85
Rif1	4.26083e-89	1.49344	0.858	0.412	6.7368e-85
mt-Cytb	4.3515e-89	1.02204	0.995	0.975	6.88016e-85
Rplp2	5.82188e-89	0.973243	0.987	0.943	9.20498e-85
Pbx1	6.46992e-89	1.56291	0.937	0.627	1.02296e-84
Amn	6.99467e-89	1.49221	0.393	0.069	1.10593e-84
Rps4x	9.89428e-89	0.960242	0.995	0.957	1.56439e-84
Slc7a2	1.09278e-88	2.56096	0.312	0.043	1.7278e-84
Nop58	1.26475e-88	1.52171	0.873	0.46	1.99969e-84
Ppia	1.57394e-88	1.07207	0.992	0.934	2.48856e-84
Rpl18	2.01393e-88	0.905063	0.987	0.965	3.18423e-84
Rps26	2.31823e-88	1.07405	0.992	0.948	3.66535e-84
Trub1	2.61004e-88	1.87673	0.497	0.118	4.12674e-84
Ttc21b	2.92209e-88	2.6276	0.299	0.039	4.62011e-84
Btf3	4.39139e-88	1.07812	0.977	0.902	6.94322e-84
Snrpg	5.11751e-88	1.34161	0.939	0.737	8.0913e-84
Timm10	7.84345e-88	1.56859	0.726	0.267	1.24013e-83
Prdx6	1.81918e-87	1.37679	0.931	0.713	2.87631e-83
Alms1	1.94457e-87	2.15089	0.528	0.133	3.07455e-83
Tspan7	2.33658e-87	1.45909	0.708	0.247	3.69436e-83
Hnrnpr	2.94902e-87	1.48192	0.898	0.525	4.66269e-83
Cct6a	3.28181e-87	1.38139	0.911	0.583	5.18887e-83
Cdc14a	3.39102e-87	1.9688	0.556	0.152	5.36154e-83
Rpl8	3.39527e-87	0.876749	0.995	0.969	5.36826e-83
Aqp1	3.92184e-87	1.48235	0.83	0.36	6.20083e-83
Aadac	4.17234e-87	1.73177	0.292	0.037	6.59689e-83
Wee1	4.49808e-87	1.7922	0.579	0.16	7.11192e-83
Abhd14a	4.89089e-87	1.78306	0.792	0.339	7.73299e-83
Rad51b	5.01511e-87	1.71015	0.749	0.286	7.92938e-83
Mrtfb	5.06431e-87	1.65166	0.886	0.492	8.00719e-83
Ran	5.9701e-87	1.2243	0.952	0.759	9.43932e-83
Pds5b	6.5795e-87	1.641	0.728	0.257	1.04029e-82
Gpatch4	7.86884e-87	1.61515	0.673	0.228	1.24414e-82
Rpl17	1.36572e-86	0.896193	0.997	0.974	2.15933e-82
Dpp4	8.17133e-86	1.18059	0.711	0.25	1.29197e-81
Rps7	1.16853e-85	0.909897	0.995	0.962	1.84757e-81
Snrpd2	1.34056e-85	1.2755	0.939	0.712	2.11956e-81
Rpl7	1.95244e-85	0.914586	0.992	0.955	3.087e-81
Rps23	2.04131e-85	0.916199	0.992	0.964	3.22751e-81
Znrf3	2.40845e-85	1.63446	0.883	0.459	3.808e-81
Rpl13a	2.77194e-85	1.23693	0.949	0.725	4.38272e-81
Mrps5	2.97071e-85	1.65227	0.764	0.312	4.697e-81
Rpl23a	2.97234e-85	1.11014	0.982	0.889	4.69957e-81
Pebp1	4.79065e-85	1.2115	0.947	0.787	7.5745e-81
Ms4a10	5.6071e-85	1.08763	0.487	0.111	8.86538e-81
Pard3b	7.41951e-85	1.51741	0.919	0.561	1.1731e-80
Phb	7.69194e-85	1.49133	0.827	0.387	1.21617e-80
Auts2	8.30644e-85	1.71585	0.815	0.368	1.31333e-80
Grip1	9.87168e-85	1.87169	0.434	0.091	1.56081e-80
Bmp3	1.09152e-84	2.34992	0.386	0.073	1.7258e-80
Rpl35a	1.10258e-84	0.897651	0.99	0.963	1.74329e-80
Smad4	1.18973e-84	1.4137	0.906	0.559	1.88108e-80
Tma16	1.62961e-84	1.81774	0.495	0.122	2.57658e-80
Pus7	2.2629e-84	2.02789	0.546	0.152	3.57787e-80
Arhgap35	2.37925e-84	1.71731	0.622	0.192	3.76183e-80
Dnmt1	2.64707e-84	1.85372	0.64	0.203	4.18528e-80
Wdr43	2.92046e-84	1.60108	0.84	0.397	4.61754e-80
Hdgf	3.11082e-84	1.35043	0.919	0.703	4.91851e-80
Dpyd	3.73633e-84	1.43726	0.901	0.488	5.90751e-80
Pisd	4.22433e-84	1.65607	0.731	0.262	6.67909e-80
Rps27a	5.0945e-84	0.855027	0.997	0.969	8.05492e-80
Nolc1	5.35227e-84	1.63923	0.787	0.355	8.46247e-80
Nucks1	6.89233e-84	1.28319	0.919	0.575	1.08975e-79
Lsm5	9.15857e-84	1.33769	0.797	0.328	1.44806e-79
Cth	9.29361e-84	1.62162	0.635	0.204	1.46941e-79
Swap70	1.00686e-83	1.77668	0.622	0.196	1.59195e-79
Car9	1.12089e-83	1.76064	0.497	0.12	1.77225e-79
Selenoh	1.33019e-83	1.26842	0.774	0.296	2.10316e-79
Rpl4	1.56979e-83	0.896325	0.99	0.919	2.48199e-79
Nfia	1.60687e-83	1.28796	0.962	0.73	2.54062e-79
Xylt1	1.75529e-83	2.00413	0.36	0.062	2.77529e-79
Msra	2.14694e-83	1.52767	0.883	0.486	3.39453e-79
Sae1	2.30464e-83	1.53327	0.805	0.337	3.64387e-79
Cct4	2.46861e-83	1.33056	0.926	0.689	3.90312e-79
Ptprs	5.32931e-83	2.95523	0.284	0.038	8.42617e-79
Mrpl9	5.82377e-83	1.48027	0.777	0.34	9.20796e-79
Csrp2	8.48079e-83	1.29552	0.937	0.621	1.3409e-78
Chek2	1.16942e-82	1.94877	0.431	0.09	1.84897e-78
Epb41l3	1.8055e-82	1.37816	0.929	0.595	2.85467e-78
Atp5a1	1.86059e-82	1.03441	0.982	0.884	2.94178e-78
Ppid	1.90193e-82	1.59668	0.695	0.254	3.00715e-78
Rpl32	1.91826e-82	0.849187	1	0.976	3.03296e-78
Hnrnpa0	2.19256e-82	1.32074	0.929	0.714	3.46665e-78
Aprt	2.29672e-82	1.29471	0.916	0.638	3.63135e-78
Slfn9	3.65788e-82	1.66652	0.457	0.102	5.78348e-78
Gtpbp4	3.94543e-82	1.67716	0.832	0.401	6.23811e-78
Eci1	4.74254e-82	1.47556	0.86	0.476	7.49842e-78
Rpl14	4.81327e-82	0.946182	0.987	0.939	7.61026e-78
Steap2	6.045e-82	2.54219	0.348	0.06	9.55775e-78
Park7	7.77694e-82	1.15055	0.952	0.788	1.22961e-77
mt-Co3	1.39676e-81	0.92157	1	0.987	2.20841e-77
Unc5cl	1.52291e-81	1.79164	0.66	0.223	2.40787e-77
Gpd2	1.68386e-81	0.835636	0.703	0.226	2.66234e-77
Pcbp2	2.04077e-81	1.08363	0.962	0.828	3.22666e-77
Tkt	2.28392e-81	1.25676	0.942	0.733	3.61111e-77
Rpl6	4.41657e-81	0.885085	0.99	0.954	6.98304e-77
Rpl18a	4.59079e-81	0.832374	0.997	0.972	7.2585e-77
Trap1	6.08461e-81	1.48435	0.754	0.317	9.62038e-77
Nup43	6.8872e-81	1.93904	0.444	0.1	1.08894e-76
Lrig1	9.56548e-81	1.44799	0.901	0.576	1.5124e-76
Tomm40	9.83417e-81	1.36208	0.85	0.44	1.55488e-76
Riok2	1.46957e-80	1.97636	0.617	0.201	2.32353e-76
Thumpd1	1.70414e-80	1.8947	0.614	0.199	2.69442e-76
Mrto4	2.54509e-80	1.38455	0.736	0.285	4.02403e-76
Pa2g4	2.99639e-80	1.37246	0.911	0.575	4.73759e-76
Smarcc1	3.17767e-80	1.44594	0.898	0.551	5.02421e-76
Cmbl	3.36739e-80	1.77216	0.34	0.057	5.32417e-76
Nadk2	3.56335e-80	1.57557	0.751	0.315	5.63402e-76
Atp2b1	3.6623e-80	1.5345	0.911	0.555	5.79046e-76
Nup210	5.22224e-80	1.75117	0.594	0.18	8.25689e-76
Idh3b	6.73344e-80	1.38052	0.881	0.486	1.06462e-75
Snx6	7.51685e-80	1.28661	0.848	0.434	1.18849e-75
Muc4	9.90372e-80	1.1828	0.591	0.173	1.56588e-75
Prkdc	1.00746e-79	1.9416	0.678	0.244	1.59289e-75
Cct2	1.16188e-79	1.22605	0.929	0.724	1.83705e-75
Hscb	1.72779e-79	1.60376	0.622	0.201	2.73181e-75
Fstl4	2.33196e-79	2.54609	0.274	0.037	3.68707e-75
Orc6	2.38753e-79	1.40025	0.569	0.162	3.77492e-75
Msi1	2.43202e-79	1.75559	0.541	0.159	3.84527e-75
Cc2d2a	2.44254e-79	2.60616	0.332	0.056	3.8619e-75
Fam136a	2.60179e-79	1.56791	0.764	0.321	4.1137e-75
Rpl37	3.47989e-79	0.814589	0.99	0.96	5.50205e-75
Prdx2	5.50811e-79	1.06007	0.957	0.831	8.70887e-75
Slc39a5	5.71439e-79	1.4082	0.637	0.211	9.03502e-75
Mob3b	1.63884e-78	1.54426	0.876	0.499	2.59117e-74
Rmi2	1.80958e-78	2.40132	0.299	0.045	2.86112e-74
Noc2l	2.08893e-78	1.54449	0.756	0.327	3.30281e-74
Nudt21	2.16923e-78	1.35514	0.876	0.48	3.42977e-74
Septin1	2.27936e-78	2.87218	0.289	0.042	3.60389e-74
Snx10	3.06051e-78	1.60862	0.683	0.25	4.83897e-74
Mrps22	4.15643e-78	1.74685	0.574	0.172	6.57173e-74
Farp1	4.86026e-78	1.22548	0.937	0.684	7.68456e-74
Rpl11	6.14456e-78	0.827439	0.995	0.968	9.71516e-74
Mecr	7.0977e-78	1.50565	0.797	0.385	1.12222e-73
Fh1	8.94567e-78	1.4548	0.787	0.357	1.4144e-73
Ctps	9.50406e-78	1.94001	0.5	0.133	1.50269e-73
Parp1	1.11574e-77	1.72848	0.665	0.246	1.76409e-73
Gipc2	1.23634e-77	1.32431	0.827	0.376	1.95478e-73
Ndufa10	1.4341e-77	1.22291	0.926	0.652	2.26745e-73
Rpl35	1.83951e-77	0.870745	0.985	0.922	2.90846e-73
Rplp1	1.88447e-77	0.8342	1	0.973	2.97953e-73
Trim28	2.48163e-77	1.37241	0.858	0.465	3.92371e-73
Rplp0	2.5724e-77	0.801072	0.995	0.978	4.06723e-73
Dynll2	3.37432e-77	1.27745	0.916	0.607	5.33514e-73
Npm3	3.42669e-77	1.39082	0.822	0.399	5.41793e-73
Pabpc1	4.2477e-77	0.881473	0.982	0.919	6.71604e-73
Utp14a	4.35978e-77	1.5366	0.721	0.294	6.89325e-73
mt-Co2	4.81779e-77	0.871878	0.992	0.983	7.61741e-73
Aatf	6.06647e-77	1.4327	0.827	0.401	9.59169e-73
Eef1a1	6.73041e-77	0.824219	0.995	0.984	1.06415e-72
Pole2	7.85159e-77	2.22125	0.297	0.046	1.24141e-72
Hnrnpd	1.1162e-76	1.36892	0.909	0.572	1.76482e-72
Nhp2	1.21316e-76	1.29828	0.886	0.527	1.91812e-72
mt-Nd1	2.09641e-76	0.955314	0.99	0.947	3.31464e-72
Mertk	2.21679e-76	1.52716	0.398	0.083	3.50497e-72
Septin10	2.47927e-76	2.01253	0.365	0.07	3.91998e-72
Ndufs2	3.04508e-76	1.18627	0.929	0.725	4.81457e-72
Ftsj3	3.21303e-76	1.70709	0.617	0.203	5.08011e-72
Thoc7	3.46631e-76	1.19073	0.926	0.635	5.48058e-72
Ccnd1	3.72298e-76	1.47842	0.863	0.49	5.88641e-72
Osgep	3.80982e-76	1.38911	0.754	0.32	6.02371e-72
Gart	4.47856e-76	1.5744	0.685	0.266	7.08106e-72
Tomm20	4.55016e-76	1.09094	0.949	0.766	7.19426e-72
Trim2	7.22896e-76	1.33517	0.929	0.659	1.14297e-71
Cct3	8.09263e-76	1.25358	0.916	0.649	1.27953e-71
Timm8a1	1.19915e-75	1.34938	0.838	0.449	1.89597e-71
Mtmr7	1.57929e-75	2.00182	0.434	0.1	2.49701e-71
Rnf125	1.62886e-75	1.9479	0.404	0.087	2.57539e-71
Sms	1.80509e-75	1.83045	0.706	0.271	2.85403e-71
Cct5	1.96657e-75	1.15702	0.939	0.736	3.10934e-71
Hpf1	2.24535e-75	1.29173	0.734	0.291	3.55012e-71
Ttc27	2.47353e-75	1.57699	0.569	0.177	3.9109e-71
Atp1a1	5.43958e-75	0.912544	0.957	0.816	8.60052e-71
Ssbp1	5.67476e-75	1.30983	0.845	0.45	8.97236e-71
Rps12	5.96818e-75	0.772144	1	0.978	9.43629e-71
mt-Nd2	6.94237e-75	0.89208	0.992	0.946	1.09766e-70
Rgmb	1.3058e-74	1.35767	0.896	0.595	2.0646e-70
Cat	1.42253e-74	1.4263	0.652	0.235	2.24916e-70
Mrps9	1.50925e-74	1.20963	0.822	0.396	2.38628e-70
Acss2	2.53341e-74	1.55747	0.683	0.261	4.00558e-70
Cox7a2l	2.89954e-74	0.985328	0.964	0.826	4.58446e-70
Hsd17b10	2.94149e-74	1.25781	0.896	0.593	4.65079e-70
Hsph1	3.0261e-74	1.59928	0.69	0.27	4.78457e-70
Hint2	3.43137e-74	1.19239	0.896	0.561	5.42534e-70
Tfap4	4.27505e-74	1.79878	0.596	0.2	6.75928e-70
Atad2	4.74042e-74	1.23632	0.523	0.142	7.49508e-70
mt-Nd4	5.48042e-74	0.847224	0.995	0.966	8.66509e-70
Tspo	6.12544e-74	1.2517	0.906	0.564	9.68494e-70
Rpl23	7.18733e-74	0.765985	0.997	0.979	1.13639e-69
Tgif1	7.19639e-74	1.60043	0.678	0.26	1.13782e-69
Ppp2r3a	8.45897e-74	1.51536	0.723	0.289	1.33745e-69
Rack1	1.22675e-73	0.826067	0.997	0.945	1.93962e-69
Atp5c1	1.65706e-73	1.00248	0.964	0.868	2.61998e-69
Ilf3	2.03956e-73	1.64121	0.612	0.204	3.22476e-69
Slc26a3	2.23734e-73	1.51181	0.261	0.035	3.53747e-69
Cox4i1	2.30672e-73	0.832415	0.975	0.95	3.64715e-69
Fcgrt	2.42393e-73	1.62907	0.287	0.043	3.83248e-69
Mrpl12	2.69976e-73	1.10986	0.929	0.703	4.26859e-69
Tomm5	4.70295e-73	1.13344	0.937	0.743	7.43583e-69
Uqcrc2	4.80394e-73	1.17623	0.939	0.728	7.59551e-69
Clca3a1	4.81541e-73	2.24435	0.33	0.059	7.61364e-69
Ccdc86	5.06949e-73	1.83539	0.546	0.171	8.01537e-69
Lsm7	5.08953e-73	1.42262	0.799	0.398	8.04706e-69
Rpl21	5.11986e-73	0.788818	0.992	0.967	8.095e-69
Kcne3	5.13015e-73	1.28238	0.876	0.504	8.11128e-69
Tubb5	5.48835e-73	0.54739	0.911	0.557	8.67762e-69
Cct8	6.18745e-73	1.19899	0.921	0.633	9.78298e-69
Dna2	8.15632e-73	2.24789	0.355	0.07	1.2896e-68
Rcc1	8.83017e-73	1.34555	0.792	0.369	1.39614e-68
Nsa2	9.79498e-73	1.07065	0.939	0.755	1.54868e-68
Rpl7a	1.14797e-72	0.829545	0.982	0.935	1.81505e-68
Pycard	1.21279e-72	0.989286	0.962	0.808	1.91754e-68
Eif2a	1.62869e-72	1.29887	0.878	0.506	2.57512e-68
Hacd1	1.72535e-72	1.21944	0.911	0.581	2.72794e-68
Frrs1	2.10641e-72	1.5506	0.693	0.26	3.33044e-68
Rps10	2.65699e-72	0.99377	0.975	0.883	4.20097e-68
Tomm70a	2.85398e-72	1.28048	0.853	0.457	4.51244e-68
Dus4l	3.15963e-72	1.82852	0.396	0.088	4.99569e-68
Dek	3.22202e-72	1.24824	0.898	0.558	5.09434e-68
Dtymk	3.81638e-72	1.46247	0.789	0.367	6.03407e-68
Hdac11	4.27796e-72	2.0339	0.464	0.123	6.76388e-68
Wdr76	4.5358e-72	2.03062	0.419	0.099	7.17155e-68
Luc7l3	5.17088e-72	1.14787	0.931	0.649	8.17568e-68
Atpif1	5.70592e-72	0.9546	0.952	0.864	9.02163e-68
Rpl5	7.01694e-72	0.886308	0.985	0.92	1.10945e-67
Nudc	7.26627e-72	1.23894	0.906	0.578	1.14887e-67
Chaf1b	7.69268e-72	2.01698	0.305	0.052	1.21629e-67
Naa10	1.11199e-71	1.37534	0.855	0.454	1.75816e-67
Hes1	1.18125e-71	1.71494	0.792	0.419	1.86767e-67
Hdac2	1.29519e-71	1.60403	0.779	0.356	2.04783e-67
Tsen34	1.3085e-71	1.3749	0.744	0.317	2.06887e-67
Xrn2	1.3483e-71	1.22736	0.886	0.538	2.1318e-67
Noa1	1.62422e-71	2.04733	0.518	0.156	2.56806e-67
Phgdh	1.696e-71	1.80147	0.619	0.224	2.68155e-67
Rpl39	2.15661e-71	0.831623	0.987	0.948	3.40982e-67
Rpl19	2.18658e-71	0.715663	0.997	0.98	3.45721e-67
H2-Aa	2.47546e-71	1.11864	0.865	0.442	3.91396e-67
L3mbtl3	2.77592e-71	1.68374	0.67	0.257	4.389e-67
Tcaf1	3.2665e-71	3.03448	0.274	0.042	5.16466e-67
Fam234b	3.28096e-71	1.60025	0.652	0.238	5.18752e-67
Mtx3	4.07069e-71	2.00423	0.305	0.052	6.43617e-67
Rpl9	4.18965e-71	0.734667	0.99	0.981	6.62426e-67
Ndufc2	8.41254e-71	1.10253	0.944	0.714	1.33011e-66
Idh3g	1.03736e-70	1.32999	0.876	0.489	1.64017e-66
Hipk2	1.05155e-70	1.35828	0.873	0.47	1.6626e-66
Fam171a1	1.12171e-70	2.08743	0.475	0.13	1.77354e-66
Gtf2i	1.19958e-70	1.27517	0.858	0.512	1.89665e-66
Rps28	1.24862e-70	0.772714	0.987	0.953	1.9742e-66
Dus2	1.26185e-70	1.87956	0.505	0.147	1.99511e-66
Cerk	1.26748e-70	1.58052	0.497	0.14	2.00402e-66
Clybl	1.79852e-70	1.58038	0.789	0.378	2.84364e-66
Wdr4	1.85499e-70	1.75555	0.452	0.117	2.93292e-66
U2af1	1.99859e-70	1.18669	0.916	0.626	3.15998e-66
Rsrc1	2.1225e-70	1.35656	0.868	0.485	3.35589e-66
Mlxip	2.36969e-70	1.32277	0.898	0.544	3.74672e-66
Rpl30	2.52832e-70	0.721651	1	0.967	3.99753e-66
Ttc3	3.19128e-70	1.33262	0.865	0.478	5.04574e-66
Rbm3	3.77254e-70	0.94935	0.957	0.847	5.96476e-66
Rps25	4.20953e-70	0.846798	0.987	0.922	6.65569e-66
Adk	4.40668e-70	1.26753	0.906	0.571	6.9674e-66
Nono	5.59433e-70	1.13425	0.914	0.609	8.8452e-66
Rpa2	5.64527e-70	1.95425	0.444	0.112	8.92573e-66
Eefsec	5.96791e-70	1.68788	0.642	0.234	9.43587e-66
Rrs1	6.66873e-70	1.43385	0.635	0.239	1.05439e-65
Zfp326	8.19834e-70	1.59686	0.716	0.301	1.29624e-65
Emg1	8.66308e-70	1.16631	0.914	0.623	1.36972e-65
Psip1	9.08163e-70	1.36402	0.734	0.304	1.4359e-65
Ybx1	9.268e-70	0.840054	0.985	0.925	1.46536e-65
Ssrp1	9.57629e-70	1.34207	0.817	0.417	1.51411e-65
Plp2	9.83377e-70	1.46157	0.815	0.405	1.55482e-65
Ddx39b	1.01394e-69	1.17116	0.926	0.635	1.60314e-65
Sdha	1.01434e-69	1.09238	0.926	0.687	1.60377e-65
Rpl37a	1.18322e-69	0.769086	0.997	0.958	1.87079e-65
Noxa1	1.91095e-69	1.59506	0.619	0.214	3.0214e-65
Rpl27	2.48311e-69	0.79288	0.985	0.936	3.92604e-65
Dnajc9	2.64458e-69	1.33278	0.594	0.194	4.18134e-65
Cyp39a1	2.89688e-69	2.2758	0.272	0.042	4.58026e-65
Gins2	3.62232e-69	1.76721	0.376	0.081	5.72725e-65
Ruvbl1	3.69347e-69	1.31542	0.635	0.235	5.83975e-65
Cers6	4.40391e-69	1.12798	0.97	0.824	6.96302e-65
Srsf3	4.44367e-69	1.04521	0.949	0.773	7.02589e-65
Cbx1	4.84583e-69	1.20184	0.891	0.552	7.66174e-65
Platr25	5.48372e-69	2.39714	0.302	0.053	8.67031e-65
Atp5b	7.40445e-69	0.847885	0.977	0.924	1.17072e-64
Glud1	7.58712e-69	1.15302	0.911	0.597	1.1996e-64
Rpl26	8.45875e-69	0.725861	0.997	0.972	1.33741e-64
Ppan	1.02391e-68	1.57223	0.657	0.255	1.61891e-64
Syde2	1.13948e-68	2.03496	0.5	0.146	1.80163e-64
Slc12a7	1.24595e-68	1.48567	0.635	0.227	1.96998e-64
Map3k20	1.2575e-68	1.52057	0.789	0.365	1.98823e-64
Fggy	1.38283e-68	2.20098	0.36	0.078	2.18639e-64
Lclat1	1.47686e-68	1.40965	0.784	0.377	2.33507e-64
Ndufaf4	1.64778e-68	1.64224	0.711	0.302	2.6053e-64
Sumo2	1.84438e-68	0.994799	0.957	0.808	2.91615e-64
Cd14	2.00694e-68	1.74059	0.401	0.094	3.17317e-64
Pde3b	2.91087e-68	1.8718	0.477	0.129	4.60238e-64
Timm44	3.20213e-68	1.20757	0.744	0.333	5.06288e-64
Immp2l	4.25549e-68	1.407	0.964	0.757	6.72835e-64
Pgam1	6.38571e-68	1.09458	0.858	0.503	1.00965e-63
Mrpl21	6.45844e-68	1.16575	0.906	0.602	1.02114e-63
Itga6	6.92458e-68	1.01638	0.947	0.758	1.09485e-63
Tyms	7.05062e-68	1.05504	0.637	0.22	1.11477e-63
Cttnbp2nl	7.06592e-68	1.03928	0.482	0.128	1.11719e-63
Lyar	7.84033e-68	1.46614	0.794	0.412	1.23963e-63
Ddx10	9.05025e-68	1.45209	0.764	0.351	1.43093e-63
Rfc3	9.33656e-68	1.35605	0.589	0.197	1.4762e-63
Rsl24d1	1.33806e-67	1.29927	0.657	0.248	2.11561e-63
Fau	1.39336e-67	0.68835	0.997	0.981	2.20305e-63
Cabcoco1	1.53108e-67	2.04403	0.421	0.107	2.42079e-63
Tfdp2	1.79011e-67	1.35178	0.838	0.466	2.83035e-63
Prmt3	1.80428e-67	1.68565	0.541	0.172	2.85274e-63
Fastkd2	2.32302e-67	1.28858	0.487	0.141	3.67293e-63
Eef1d	4.01318e-67	0.857157	0.962	0.839	6.34524e-63
H2-Ab1	4.39835e-67	1.13227	0.954	0.719	6.95423e-63
Naf1	5.26418e-67	2.24565	0.439	0.117	8.3232e-63
Klf5	6.17078e-67	0.962347	0.975	0.83	9.75663e-63
Rpl34	7.06991e-67	0.756915	0.992	0.954	1.11782e-62
Slc25a26	1.06627e-66	1.69797	0.558	0.183	1.68588e-62
Slf1	1.2145e-66	1.47575	0.645	0.24	1.92024e-62
Acer2	1.23073e-66	1.59467	0.66	0.253	1.9459e-62
Nfu1	1.46176e-66	1.45023	0.703	0.303	2.3112e-62
Mrps6	1.58247e-66	1.87488	0.459	0.129	2.50204e-62
Ddx46	1.61113e-66	1.30326	0.896	0.537	2.54736e-62
Nop14	2.05007e-66	1.63683	0.632	0.244	3.24137e-62
Ddx27	2.07095e-66	1.41206	0.741	0.333	3.27438e-62
Myo9a	2.2789e-66	1.64224	0.64	0.24	3.60317e-62
Ezh2	2.40394e-66	1.17219	0.81	0.382	3.80088e-62
Ung	2.67388e-66	1.71148	0.538	0.175	4.22767e-62
Nrtn	2.91065e-66	1.93173	0.515	0.166	4.60202e-62
Srl	3.56694e-66	2.63745	0.266	0.043	5.63969e-62
Csad	3.74402e-66	1.57738	0.584	0.209	5.91966e-62
Bcap29	3.89096e-66	1.94327	0.594	0.209	6.152e-62
mt-Co1	5.04878e-66	0.702726	1	0.991	7.98263e-62
Tsfm	6.88527e-66	1.29179	0.744	0.336	1.08863e-61
Rps29	1.04197e-65	0.711598	0.997	0.974	1.64747e-61
Pcgf6	1.20764e-65	1.4531	0.617	0.226	1.90939e-61
Magohb	1.21272e-65	1.1313	0.713	0.308	1.91744e-61
Xylb	1.3317e-65	2.2207	0.299	0.055	2.10555e-61
Bche	1.41788e-65	2.09202	0.289	0.049	2.24181e-61
Rnf157	1.51682e-65	2.31852	0.305	0.058	2.39824e-61
Macroh2a1	1.54266e-65	1.09685	0.942	0.726	2.43911e-61
Xrcc6	1.62087e-65	1.92032	0.566	0.195	2.56276e-61
Prps2	1.69883e-65	1.34761	0.756	0.353	2.68601e-61
Fkbp4	1.80687e-65	1.1371	0.939	0.676	2.85685e-61
Usp1	2.11885e-65	1.36102	0.736	0.328	3.35011e-61
Barx2	2.51404e-65	1.68567	0.406	0.098	3.97494e-61
Rpl31	2.72691e-65	0.803177	0.972	0.889	4.31151e-61
Ndufa12	3.96801e-65	1.00403	0.944	0.744	6.27382e-61
Polr1a	3.97898e-65	2.03014	0.551	0.186	6.29116e-61
Phlpp1	4.29409e-65	1.36222	0.865	0.498	6.78939e-61
Hnrnpu	4.45998e-65	1.04574	0.952	0.803	7.05167e-61
Mttp	4.49258e-65	0.373005	0.426	0.106	7.10322e-61
Samd12	6.79484e-65	1.99857	0.409	0.103	1.07433e-60
Qdpr	7.09736e-65	1.32128	0.797	0.414	1.12216e-60
Mrpl42	7.52911e-65	1.25894	0.886	0.572	1.19043e-60
Pitrm1	7.6577e-65	1.65614	0.508	0.156	1.21076e-60
Tfdp1	8.23525e-65	1.3369	0.756	0.347	1.30207e-60
Mrm3	1.02842e-64	2.00238	0.332	0.07	1.62603e-60
Vsig10	1.06265e-64	1.6437	0.635	0.239	1.68016e-60
Eif3f	1.48422e-64	0.877363	0.972	0.867	2.3467e-60
Mal2	1.6215e-64	1.2477	0.548	0.172	2.56375e-60
Pnn	1.94406e-64	1.33457	0.853	0.512	3.07376e-60
Got2	2.24434e-64	1.3868	0.721	0.319	3.54852e-60
Ppil1	3.09571e-64	1.25385	0.695	0.287	4.89463e-60
Prkag2	3.19855e-64	1.64578	0.637	0.244	5.05723e-60
Snrpd3	3.59461e-64	1.20896	0.878	0.576	5.68344e-60
Heatr3	3.78498e-64	1.63936	0.558	0.19	5.98443e-60
Tsen15	6.41089e-64	1.77694	0.411	0.105	1.01363e-59
Nedd4	7.81979e-64	1.02041	0.957	0.774	1.23639e-59
Erh	8.20984e-64	1.09722	0.901	0.597	1.29806e-59
Adat1	1.04517e-63	2.41058	0.368	0.086	1.65252e-59
Smc6	1.17621e-63	1.20285	0.845	0.462	1.8597e-59
Dtd1	1.36509e-63	1.30813	0.673	0.277	2.15835e-59
Ptges3	1.41426e-63	1.0969	0.926	0.691	2.23609e-59
Ndufaf6	1.43226e-63	1.7631	0.505	0.16	2.26455e-59
Sco2	1.50032e-63	1.65693	0.629	0.24	2.37216e-59
Aopep	2.34937e-63	1.11887	0.931	0.689	3.71459e-59
Bcl7c	2.3556e-63	1.21607	0.754	0.359	3.72444e-59
Supt16	2.39251e-63	1.20311	0.876	0.537	3.7828e-59
Exosc7	2.61704e-63	1.25633	0.86	0.487	4.13781e-59
Smc3	3.11844e-63	1.18599	0.891	0.521	4.93057e-59
Mms22l	3.86033e-63	1.86434	0.5	0.153	6.10356e-59
1190007I07Rik	3.86295e-63	1.16084	0.703	0.306	6.1077e-59
Sdsl	4.00862e-63	1.23887	0.84	0.486	6.33802e-59
Fdx1	4.16882e-63	1.1389	0.695	0.296	6.59132e-59
Eif3h	4.18512e-63	0.94951	0.944	0.825	6.61709e-59
Ube2e3	4.56197e-63	1.27133	0.832	0.46	7.21293e-59
Ipo7	5.84042e-63	1.19133	0.876	0.525	9.23429e-59
Smc1a	6.31534e-63	1.12583	0.883	0.513	9.98519e-59
Eif4b	6.42733e-63	0.954715	0.942	0.754	1.01622e-58
Supt3	6.49949e-63	1.40685	0.662	0.269	1.02763e-58
Hmgn2	1.12589e-62	1.24259	0.782	0.382	1.78014e-58
Rps6	1.2594e-62	0.729882	0.987	0.94	1.99123e-58
Rpia	1.28035e-62	1.54467	0.574	0.2	2.02436e-58
Fam185a	1.43357e-62	1.83592	0.632	0.246	2.26661e-58
Naaladl1	1.48117e-62	0.475428	0.32	0.063	2.34187e-58
Slc25a3	1.90809e-62	0.837466	0.97	0.902	3.01688e-58
Mbnl1	2.06508e-62	1.09861	0.914	0.626	3.2651e-58
Agmo	2.38864e-62	0.973061	0.784	0.356	3.77667e-58
Tufm	2.47192e-62	1.15349	0.787	0.386	3.90836e-58
Gcat	2.65233e-62	1.37183	0.632	0.246	4.1936e-58
Dlat	3.10407e-62	1.54959	0.637	0.248	4.90785e-58
Psmg4	4.34048e-62	1.31551	0.782	0.411	6.86274e-58
Alyref	4.77235e-62	1.10631	0.871	0.499	7.54556e-58
Ptcd3	4.88981e-62	1.44256	0.652	0.258	7.73127e-58
Mettl2	5.44351e-62	1.87056	0.411	0.108	8.60673e-58
Rrm1	7.58975e-62	1.12697	0.503	0.146	1.20002e-57
Snrnp40	8.157e-62	1.11076	0.792	0.387	1.2897e-57
Dph5	8.35598e-62	1.65668	0.525	0.169	1.32116e-57
Nfix	8.65706e-62	1.26173	0.85	0.476	1.36877e-57
Oxa1l	9.40122e-62	1.25037	0.736	0.331	1.48643e-57
Naa20	9.42186e-62	1.2477	0.766	0.36	1.48969e-57
Atp5g2	1.14699e-61	0.785127	0.97	0.88	1.81351e-57
Ndufb5	1.48374e-61	0.872486	0.952	0.822	2.34593e-57
Hmgb2	1.76212e-61	0.62102	0.873	0.508	2.78608e-57
Hmgn5	1.76638e-61	1.48117	0.835	0.478	2.79282e-57
Immt	1.87265e-61	1.1049	0.893	0.605	2.96084e-57
Mgmt	1.87442e-61	2.09066	0.434	0.125	2.96364e-57
Rad50	2.05654e-61	1.37333	0.736	0.349	3.25159e-57
mt-Nd5	2.24364e-61	0.895385	0.959	0.873	3.54743e-57
Pcna	2.54505e-61	1.12383	0.789	0.396	4.02398e-57
Nat10	2.70394e-61	1.53777	0.508	0.164	4.2752e-57
Rpl29	3.42045e-61	0.730901	0.987	0.936	5.40807e-57
Ptch1	3.50425e-61	1.59238	0.589	0.215	5.54058e-57
Xpo7	4.60592e-61	1.32005	0.85	0.472	7.28241e-57
Dera	4.80178e-61	1.18321	0.843	0.474	7.59209e-57
Nrip1	6.66644e-61	1.10389	0.942	0.643	1.05403e-56
Mrpl19	7.54033e-61	1.34451	0.69	0.292	1.1922e-56
H3f3a	8.6928e-61	0.716797	0.985	0.935	1.37442e-56
Eef1e1	8.9838e-61	1.33083	0.68	0.292	1.42043e-56
Cox5b	9.6172e-61	0.860307	0.967	0.866	1.52058e-56
Hirip3	1.06503e-60	1.64046	0.373	0.089	1.68391e-56
Hibadh	1.1269e-60	1.14698	0.868	0.529	1.78174e-56
Thumpd3	1.49388e-60	1.28714	0.711	0.312	2.36197e-56
Phtf2	1.76896e-60	2.14644	0.444	0.128	2.79691e-56
Adgrl2	2.05295e-60	1.30964	0.739	0.336	3.24593e-56
Atad5	2.06996e-60	1.74631	0.338	0.073	3.27282e-56
Cyba	2.50612e-60	1.08908	0.926	0.719	3.96242e-56
Vdac1	2.535e-60	1.01751	0.916	0.675	4.00809e-56
Cnih4	2.63519e-60	1.16101	0.789	0.397	4.16649e-56
Wdr46	2.97035e-60	1.6271	0.492	0.156	4.69642e-56
Hnrnpf	3.066e-60	0.900326	0.964	0.872	4.84764e-56
Ddx18	3.11228e-60	1.47906	0.721	0.337	4.92082e-56
Zmym4	3.18188e-60	1.44531	0.749	0.365	5.03088e-56
Cuedc2	3.30539e-60	1.26849	0.695	0.304	5.22616e-56
Akap1	3.34098e-60	1.32779	0.652	0.26	5.28243e-56
Mrps31	4.06717e-60	1.19275	0.764	0.388	6.4306e-56
Snu13	4.29497e-60	1.03059	0.896	0.635	6.79078e-56
Cebpz	4.44973e-60	1.22285	0.838	0.469	7.03547e-56
Dock11	4.54206e-60	1.15182	0.673	0.27	7.18146e-56
Kantr	5.1393e-60	2.13519	0.373	0.091	8.12574e-56
Ddb2	8.03197e-60	2.03131	0.411	0.112	1.26993e-55
Spata7	8.35862e-60	1.95251	0.299	0.061	1.32158e-55
Ints7	8.99856e-60	1.47381	0.543	0.189	1.42276e-55
Snx5	1.09271e-59	1.0991	0.898	0.575	1.72768e-55
Thap4	1.1366e-59	1.08027	0.635	0.241	1.79708e-55
Psmg2	1.17198e-59	1.4612	0.642	0.273	1.85302e-55
Etfa	1.19854e-59	1.02154	0.891	0.607	1.89501e-55
Cox7b	1.22439e-59	0.830028	0.954	0.864	1.93588e-55
Mettl16	1.24604e-59	1.39442	0.665	0.284	1.97012e-55
Akap11	1.78062e-59	1.28625	0.64	0.251	2.81535e-55
Cacybp	2.01765e-59	1.20473	0.858	0.546	3.1901e-55
Dach1	2.4081e-59	1.09851	0.964	0.738	3.80745e-55
Acads	2.56537e-59	1.40135	0.766	0.383	4.05611e-55
Pold1	2.82792e-59	2.28485	0.35	0.082	4.47122e-55
Ndufv2	2.92277e-59	0.8669	0.939	0.763	4.62119e-55
Eef2	3.14426e-59	0.743849	0.98	0.923	4.97139e-55
Idh3a	3.25669e-59	1.19097	0.873	0.537	5.14916e-55
Net1	3.54718e-59	1.01052	0.731	0.313	5.60845e-55
Matr3	3.70404e-59	1.27079	0.85	0.504	5.85645e-55
Ppp1cc	4.00232e-59	1.18012	0.871	0.554	6.32807e-55
Uhrf1	4.07191e-59	1.84601	0.33	0.072	6.43809e-55
Srsf1	4.45084e-59	1.08059	0.901	0.561	7.03722e-55
Ppie	4.55105e-59	1.32116	0.629	0.255	7.19566e-55
Armc10	4.73769e-59	1.5405	0.548	0.192	7.49077e-55
Dnph1	5.0985e-59	1.67035	0.294	0.057	8.06123e-55
Wdhd1	6.69738e-59	2.08947	0.345	0.079	1.05892e-54
Psma5	7.19768e-59	1.01336	0.914	0.679	1.13803e-54
Prom1	7.30449e-59	1.01082	0.944	0.722	1.15491e-54
Ccdc58	8.68122e-59	1.31926	0.789	0.406	1.37259e-54
Acat1	9.18571e-59	1.13675	0.853	0.495	1.45235e-54
Rfc2	9.87392e-59	1.19319	0.67	0.287	1.56117e-54
Lhpp	9.91565e-59	1.49604	0.561	0.202	1.56776e-54
Etv6	1.12111e-58	1.03161	0.942	0.731	1.77258e-54
Mcrip2	1.12835e-58	1.45564	0.678	0.294	1.78403e-54
Spata5	1.15764e-58	1.62967	0.662	0.283	1.83034e-54
Fzd5	1.21749e-58	1.31646	0.576	0.209	1.92497e-54
Prmt5	1.33999e-58	1.50382	0.563	0.204	2.11865e-54
Atrx	1.89907e-58	1.05141	0.929	0.691	3.00261e-54
Rpp38	1.91137e-58	1.85712	0.386	0.102	3.02207e-54
Syne2	2.06422e-58	1.32428	0.731	0.34	3.26373e-54
Pdha1	2.18762e-58	1.03932	0.916	0.639	3.45884e-54
Pigl	2.59383e-58	1.88495	0.464	0.141	4.10111e-54
Hnrnph1	2.80734e-58	1.00758	0.888	0.586	4.43869e-54
Lysmd2	2.89229e-58	2.12986	0.302	0.063	4.57301e-54
Cebpd	3.64478e-58	1.64449	0.546	0.199	5.76276e-54
Ubap2	4.66397e-58	1.26586	0.853	0.474	7.37421e-54
Suv39h1	4.75391e-58	1.46913	0.317	0.068	7.5164e-54
Mrpl38	4.80182e-58	1.09623	0.772	0.39	7.59215e-54
Bdh1	5.35484e-58	1.23008	0.81	0.434	8.46653e-54
Cotl1	5.4102e-58	1.15449	0.835	0.448	8.55407e-54
Brca2	5.42422e-58	1.35047	0.332	0.074	8.57624e-54
Dis3	5.7671e-58	1.69154	0.431	0.122	9.11836e-54
Rfc4	6.49268e-58	1.22356	0.508	0.163	1.02656e-53
Grwd1	6.67228e-58	1.73584	0.393	0.106	1.05495e-53
Prim2	8.60956e-58	1.84845	0.431	0.124	1.36126e-53
Pigyl	9.22879e-58	1.31427	0.746	0.353	1.45916e-53
Lonp1	9.58705e-58	1.1543	0.64	0.255	1.51581e-53
Plbd1	9.6946e-58	1.28473	0.51	0.164	1.53281e-53
Ephb2	1.23315e-57	1.09125	0.911	0.611	1.94974e-53
Rbbp7	1.34378e-57	1.10637	0.871	0.56	2.12465e-53
Atp5pb	1.68167e-57	0.746049	0.975	0.882	2.65889e-53
Srpk2	2.32095e-57	1.38951	0.629	0.248	3.66966e-53
Ankrd26	2.35583e-57	1.80103	0.355	0.088	3.72481e-53
Mbtd1	2.4218e-57	1.26082	0.855	0.497	3.8291e-53
Rmnd1	2.42347e-57	1.25057	0.571	0.216	3.83175e-53
Nup205	2.52683e-57	1.55879	0.551	0.197	3.99518e-53
Tia1	3.59946e-57	1.20242	0.835	0.488	5.69111e-53
Slc16a1	3.85177e-57	1.22429	0.586	0.222	6.09003e-53
Znhit6	4.02724e-57	1.63412	0.591	0.231	6.36747e-53
Gmnn	4.49341e-57	0.902669	0.627	0.236	7.10453e-53
Sdad1	4.74064e-57	1.37941	0.558	0.206	7.49543e-53
Nt5c3b	5.85114e-57	1.76326	0.404	0.114	9.25124e-53
Prmt7	6.00949e-57	1.39295	0.627	0.266	9.50161e-53
5730522E02Rik	6.0714e-57	2.68811	0.297	0.063	9.59949e-53
Echs1	7.12047e-57	1.08947	0.848	0.537	1.12582e-52
Tcp1	7.53124e-57	0.973027	0.931	0.707	1.19076e-52
Ank	1.02809e-56	2.29179	0.289	0.058	1.62552e-52
Cox6c	1.12121e-56	0.753397	0.957	0.897	1.77275e-52
Pdcd2	1.20853e-56	1.30193	0.685	0.303	1.91081e-52
Trnt1	1.30342e-56	1.74358	0.627	0.259	2.06084e-52
Tiam2	1.42867e-56	1.90114	0.388	0.104	2.25886e-52
Dph6	1.52034e-56	1.5125	0.645	0.267	2.40381e-52
Mrpl45	1.56685e-56	1.36245	0.685	0.3	2.47735e-52
Eef1g	1.60332e-56	0.747038	0.98	0.897	2.535e-52
Pkdcc	1.75419e-56	1.59314	0.536	0.189	2.77355e-52
Pstk	2.0937e-56	1.62068	0.569	0.211	3.31035e-52
Chchd10	2.12529e-56	0.832063	0.937	0.769	3.3603e-52
Rfwd3	2.13665e-56	1.2307	0.65	0.258	3.37826e-52
Telo2	2.21002e-56	1.94128	0.383	0.103	3.49426e-52
Cyc1	2.55053e-56	0.782585	0.929	0.731	4.03264e-52
Usp37	2.7346e-56	1.42842	0.665	0.287	4.32368e-52
Polr1d	2.81198e-56	0.828944	0.942	0.83	4.44602e-52
Lta4h	2.82639e-56	1.30956	0.799	0.422	4.4688e-52
Usp49	2.96981e-56	2.09341	0.259	0.048	4.69557e-52
Pum3	3.00886e-56	1.16788	0.723	0.35	4.75731e-52
Acp1	3.41445e-56	0.983778	0.878	0.597	5.39859e-52
Eif3a	3.59379e-56	0.867549	0.957	0.828	5.68214e-52
Wdr33	4.30077e-56	1.04144	0.891	0.581	6.79995e-52
Hnrnpab	4.31013e-56	0.907051	0.942	0.774	6.81475e-52
Bphl	4.55218e-56	1.29674	0.718	0.342	7.19745e-52
Gss	5.02806e-56	1.23275	0.764	0.377	7.94986e-52
Ndufab1	5.22469e-56	0.778304	0.944	0.8	8.26075e-52
Srsf2	5.92581e-56	0.970277	0.924	0.747	9.36931e-52
Tmem161b	5.92972e-56	1.35346	0.736	0.365	9.37547e-52
Dnaaf9	6.56865e-56	1.5039	0.574	0.217	1.03857e-51
Snrpb2	7.20786e-56	1.36928	0.69	0.321	1.13963e-51
Ldb3	8.16934e-56	1.58183	0.434	0.127	1.29165e-51
Psmg1	8.43173e-56	1.29598	0.657	0.283	1.33314e-51
Rrp9	9.30946e-56	1.70827	0.411	0.116	1.47192e-51
Gstcd	9.40809e-56	1.92337	0.49	0.162	1.48751e-51
Miga1	1.1e-55	1.50271	0.574	0.216	1.7392e-51
Adsl	1.24651e-55	1.35637	0.589	0.232	1.97085e-51
Psme1	1.35143e-55	0.83479	0.954	0.818	2.13674e-51
Sfpq	1.441e-55	1.01889	0.949	0.765	2.27836e-51
Hnrnpa2b1	1.6561e-55	0.884084	0.97	0.887	2.61847e-51
Gemin5	1.75573e-55	1.66546	0.47	0.151	2.77599e-51
Syce2	1.8222e-55	1.60949	0.327	0.076	2.88108e-51
Gsr	1.8696e-55	1.0058	0.858	0.549	2.95602e-51
Thyn1	1.90507e-55	1.2411	0.617	0.257	3.0121e-51
Parp2	2.18551e-55	1.22796	0.612	0.237	3.45551e-51
Cep57l1	2.20527e-55	1.49602	0.414	0.115	3.48675e-51
Larp7	2.26299e-55	1.41851	0.571	0.214	3.57802e-51
Agpat4	2.29764e-55	1.20451	0.617	0.244	3.63279e-51
Tsn	2.71118e-55	1.05067	0.881	0.606	4.28665e-51
Prdx3	2.76509e-55	1.20213	0.815	0.457	4.37189e-51
Rp9	3.1934e-55	0.912675	0.919	0.745	5.04909e-51
Rassf4	3.31815e-55	1.33491	0.751	0.381	5.24632e-51
Tars2	3.43752e-55	1.38889	0.556	0.206	5.43506e-51
Eif3m	3.64128e-55	0.936238	0.934	0.749	5.75723e-51
Ndufa4	3.79021e-55	0.686958	0.982	0.904	5.9927e-51
Snx7	3.9279e-55	0.804721	0.734	0.325	6.21041e-51
Chchd2	4.34798e-55	0.676043	0.982	0.936	6.87459e-51
Txn2	5.04008e-55	1.03398	0.896	0.652	7.96887e-51
Lyrm4	5.0581e-55	1.67562	0.68	0.316	7.99735e-51
Rps14	5.83074e-55	0.638827	0.992	0.978	9.21899e-51
Polr3h	6.06981e-55	1.74272	0.416	0.123	9.59697e-51
Rnps1	6.80095e-55	1.10546	0.784	0.411	1.0753e-50
Sfxn1	7.51922e-55	0.956638	0.901	0.66	1.18886e-50
Nup54	7.61317e-55	1.59096	0.546	0.204	1.20372e-50
Dap3	8.51048e-55	1.12583	0.843	0.507	1.34559e-50
Mtus1	8.51308e-55	1.07207	0.898	0.632	1.346e-50
Rbmxl1	8.52749e-55	1.22352	0.711	0.337	1.34828e-50
Luc7l	1.05928e-54	1.12288	0.807	0.449	1.67483e-50
Fus	1.07348e-54	1.06479	0.942	0.68	1.69728e-50
Aig1	1.15843e-54	0.934178	0.926	0.76	1.8316e-50
Pcnx	1.15873e-54	1.2928	0.815	0.448	1.83207e-50
Paox	1.19803e-54	1.62848	0.406	0.118	1.89421e-50
Tamm41	1.20219e-54	1.55779	0.406	0.115	1.90079e-50
Las1l	1.20543e-54	1.51975	0.614	0.266	1.90591e-50
Tmem131l	1.43217e-54	1.27029	0.668	0.285	2.26441e-50
Zfp292	1.5549e-54	1.00635	0.919	0.659	2.45845e-50
Bcl7a	1.82339e-54	1.54717	0.543	0.201	2.88296e-50
Tcf20	2.03178e-54	1.2272	0.85	0.486	3.21245e-50
Rps24	2.1877e-54	0.626504	1	0.974	3.45898e-50
Memo1	2.68637e-54	1.32198	0.739	0.364	4.24742e-50
Twnk	2.74542e-54	2.01939	0.437	0.136	4.34078e-50
Gm20517	2.77448e-54	2.06853	0.34	0.083	4.38673e-50
Bok	2.77569e-54	1.18985	0.533	0.181	4.38864e-50
Nop2	2.8604e-54	1.44826	0.497	0.167	4.52258e-50
Fam120c	3.1473e-54	1.52339	0.624	0.257	4.97619e-50
Nufip1	3.3079e-54	1.28724	0.556	0.202	5.23013e-50
Thoc3	3.69057e-54	1.37758	0.627	0.26	5.83516e-50
Pdcd11	4.03941e-54	1.35549	0.607	0.246	6.38671e-50
Hnrnpm	4.08494e-54	0.910211	0.931	0.714	6.4587e-50
Nap1l4	5.21933e-54	1.06085	0.853	0.497	8.25229e-50
Fundc2	5.74509e-54	1.02264	0.832	0.486	9.08357e-50
Tpmt	5.84132e-54	1.46375	0.457	0.143	9.23571e-50
Tmem252	6.16837e-54	1.74721	0.266	0.052	9.75281e-50
Rbbp4	6.39863e-54	1.0398	0.845	0.522	1.01169e-49
Hnrnpa3	6.56812e-54	0.857988	0.964	0.853	1.03848e-49
Srsf10	6.64511e-54	1.06971	0.865	0.55	1.05066e-49
As3mt	6.72152e-54	1.39965	0.635	0.273	1.06274e-49
Nop16	7.47567e-54	1.33843	0.627	0.269	1.18198e-49
Nrarp	7.72033e-54	2.3893	0.256	0.049	1.22066e-49
Dock1	7.91272e-54	1.09391	0.863	0.531	1.25108e-49
Nrm	8.85492e-54	1.72589	0.279	0.056	1.40005e-49
Tmem11	8.96423e-54	1.16959	0.825	0.47	1.41733e-49
Gcsh	9.02031e-54	1.09187	0.708	0.337	1.4262e-49
St13	9.7054e-54	1.03904	0.901	0.629	1.53452e-49
Dgkg	1.00617e-53	1.5966	0.548	0.205	1.59086e-49
E2f3	1.12783e-53	1.45808	0.584	0.223	1.78321e-49
Bcl2l11	1.23056e-53	1.84755	0.287	0.061	1.94563e-49
Atp5o.1	1.28526e-53	0.745357	0.959	0.861	2.03213e-49
Mrpl13	1.34035e-53	1.11038	0.802	0.457	2.11923e-49
Prelp	1.49575e-53	1.16655	0.52	0.172	2.36492e-49
Uqcrc1	1.71065e-53	0.92728	0.921	0.701	2.7047e-49
Tex10	1.76401e-53	1.68658	0.541	0.198	2.78908e-49
Mrps25	1.86402e-53	0.939325	0.777	0.41	2.94721e-49
Ccdc138	1.92649e-53	1.88474	0.355	0.092	3.04597e-49
Mgme1	2.12416e-53	1.52644	0.404	0.116	3.35851e-49
Fance	2.1405e-53	1.37018	0.525	0.19	3.38435e-49
Eif3i	2.28366e-53	0.79309	0.944	0.8	3.6107e-49
Ppp1r14b	2.3652e-53	0.937594	0.926	0.772	3.73962e-49
Tcf3	2.36985e-53	1.16231	0.68	0.295	3.74698e-49
Kitl	2.47333e-53	1.12603	0.622	0.248	3.91058e-49
Smarcd2	2.8085e-53	1.10857	0.822	0.495	4.44052e-49
Knop1	3.24254e-53	1.1887	0.723	0.35	5.12678e-49
Dhfr	3.45034e-53	1.4754	0.472	0.151	5.45533e-49
Rnaseh2a	3.45662e-53	1.22644	0.619	0.257	5.46527e-49
Mrpl23	4.44069e-53	1.03519	0.898	0.602	7.02118e-49
Nmral1	4.93815e-53	1.7242	0.307	0.07	7.80771e-49
Bcas2	5.10297e-53	0.979032	0.914	0.677	8.0683e-49
Ndufb4	5.49044e-53	0.901925	0.929	0.702	8.68093e-49
Pdgfa	5.83622e-53	1.22178	0.784	0.434	9.22764e-49
Nudt6	6.10504e-53	1.83706	0.404	0.118	9.65269e-49
Uhrf1bp1l	6.13217e-53	1.35675	0.508	0.175	9.69557e-49
Mtx2	6.14152e-53	1.13176	0.838	0.512	9.71036e-49
Atp5j	6.31195e-53	0.740104	0.957	0.89	9.97982e-49
Ruvbl2	6.51039e-53	1.38586	0.637	0.277	1.02936e-48
Zc3h6	6.62102e-53	1.80849	0.424	0.13	1.04685e-48
Cbx6	6.67166e-53	2.22342	0.36	0.095	1.05486e-48
Ahcyl2	6.74358e-53	1.02773	0.914	0.614	1.06623e-48
Rcc2	6.81689e-53	0.979175	0.86	0.545	1.07782e-48
Eif3l	6.939e-53	1.00235	0.906	0.635	1.09712e-48
Wdr36	7.14612e-53	1.2168	0.64	0.274	1.12987e-48
Itpr1	7.28152e-53	1.64686	0.584	0.228	1.15128e-48
Osbpl3	7.98951e-53	1.6792	0.53	0.193	1.26322e-48
Tkfc	8.22883e-53	0.932462	0.485	0.163	1.30106e-48
Rps15	9.94637e-53	0.723367	0.982	0.926	1.57262e-48
Agr3	1.0812e-52	1.8521	0.457	0.151	1.70949e-48
Nomo1	1.3788e-52	1.35503	0.713	0.355	2.18002e-48
Tbc1d14	1.42837e-52	1.17824	0.558	0.208	2.2584e-48
Zmynd19	1.45828e-52	1.86123	0.503	0.182	2.30569e-48
Eif3g	1.51715e-52	1.01657	0.911	0.66	2.39876e-48
Cyp4v3	1.56854e-52	1.21354	0.353	0.09	2.48002e-48
Nr1i2	1.64588e-52	1.17361	0.586	0.229	2.60231e-48
Haus1	1.69692e-52	1.55888	0.368	0.098	2.683e-48
Prdm16	1.94097e-52	1.28086	0.685	0.31	3.06887e-48
Syncrip	2.86833e-52	1.01443	0.919	0.632	4.53512e-48
Pla2g5	3.55153e-52	1.28672	0.64	0.273	5.61532e-48
Endod1	4.67099e-52	1.87911	0.294	0.066	7.3853e-48
Vps13a	4.74654e-52	0.968237	0.888	0.569	7.50475e-48
Hnrnph3	6.01476e-52	0.992975	0.792	0.426	9.50993e-48
Pycrl	6.55317e-52	1.11768	0.772	0.414	1.03612e-47
Gpx2	7.22235e-52	0.711318	0.972	0.859	1.14193e-47
Dnajc15	7.97314e-52	1.00707	0.871	0.533	1.26063e-47
Zfp873	8.50953e-52	2.1484	0.277	0.058	1.34544e-47
Rpf2	8.86731e-52	1.34293	0.533	0.199	1.40201e-47
Glrx3	9.37894e-52	0.936325	0.916	0.687	1.4829e-47
Mrps27	1.00435e-51	1.51347	0.5	0.176	1.58797e-47
Gpatch2	1.0061e-51	1.18568	0.708	0.323	1.59075e-47
Exosc2	1.28497e-51	1.55111	0.386	0.111	2.03167e-47
Zfp141	1.33778e-51	1.70994	0.439	0.14	2.11517e-47
Prdx4	1.34033e-51	0.867929	0.777	0.37	2.11919e-47
Dhx9	1.39673e-51	1.09566	0.865	0.559	2.20838e-47
Itsn1	1.41403e-51	1.58835	0.589	0.23	2.23572e-47
Nin	1.50262e-51	2.47491	0.274	0.059	2.37579e-47
Prag1	1.73364e-51	1.45499	0.48	0.161	2.74106e-47
Zfp219	2.29364e-51	1.6081	0.376	0.106	3.62647e-47
Rtn4	2.56823e-51	0.941277	0.792	0.423	4.06064e-47
Mccc2	2.63645e-51	1.63373	0.561	0.224	4.1685e-47
Pnpla7	2.6905e-51	1.88121	0.467	0.157	4.25395e-47
Cldn2	3.52706e-51	1.07149	0.726	0.335	5.57663e-47
H2az2	3.7938e-51	0.703547	0.949	0.869	5.99837e-47
Patz1	4.18894e-51	1.82943	0.393	0.115	6.62314e-47
Cep83	4.28841e-51	1.34601	0.599	0.244	6.78041e-47
Aebp2	4.50283e-51	1.33087	0.64	0.282	7.11943e-47
Qtrt2	7.01116e-51	1.80231	0.376	0.104	1.10853e-46
Tbc1d9	7.08133e-51	1.64444	0.439	0.14	1.11963e-46
Hadhb	7.68214e-51	0.959314	0.865	0.556	1.21462e-46
Mrpl35	7.90629e-51	1.05715	0.774	0.411	1.25006e-46
Epsti1	9.054e-51	1.13316	0.822	0.454	1.43153e-46
Xxylt1	9.38123e-51	2.10878	0.33	0.083	1.48327e-46
Guf1	1.17521e-50	1.45531	0.457	0.147	1.85812e-46
Faah	1.21169e-50	1.58341	0.525	0.194	1.9158e-46
Zranb2	1.2478e-50	1.00438	0.873	0.525	1.9729e-46
Pnisr	1.28312e-50	0.920872	0.914	0.607	2.02874e-46
Zfp397	1.28512e-50	1.34236	0.589	0.245	2.03191e-46
Smyd3	1.39166e-50	1.21343	0.815	0.461	2.20035e-46
Fam98b	1.42799e-50	1.53313	0.551	0.214	2.25779e-46
Tcof1	1.53764e-50	1.39342	0.548	0.208	2.43116e-46
Daglb	1.59456e-50	1.70921	0.447	0.145	2.52116e-46
Zfp268	1.62123e-50	2.04759	0.254	0.051	2.56333e-46
Prodh	1.64178e-50	1.12575	0.579	0.223	2.59583e-46
Soat1	1.80821e-50	1.1605	0.873	0.648	2.85896e-46
Ptpn4	1.99215e-50	1.23087	0.731	0.368	3.14979e-46
Ddah1	2.06457e-50	0.959335	0.789	0.425	3.2643e-46
Pmf1	2.28058e-50	1.07722	0.596	0.229	3.60583e-46
Picalm	2.54343e-50	1.12538	0.906	0.671	4.02141e-46
Tns3	3.09011e-50	1.14661	0.865	0.581	4.88577e-46
Nup155	3.52638e-50	1.46423	0.475	0.16	5.57555e-46
Sf3a3	3.56318e-50	1.04816	0.69	0.323	5.63375e-46
Noc3l	3.59111e-50	1.61869	0.414	0.132	5.67791e-46
Rpl22l1	3.59958e-50	0.709957	0.977	0.898	5.6913e-46
Mtch2	3.78659e-50	0.8231	0.909	0.662	5.98698e-46
Bclaf1	3.81073e-50	0.942995	0.919	0.703	6.02514e-46
Exosc5	4.08446e-50	1.16287	0.746	0.41	6.45794e-46
Snrnp48	4.385e-50	1.03019	0.797	0.44	6.93312e-46
Nudt19	4.7376e-50	1.02419	0.706	0.332	7.49062e-46
Gpn1	5.14207e-50	1.46718	0.434	0.14	8.13012e-46
Eif3d	5.15867e-50	1.04008	0.898	0.611	8.15638e-46
Snrpa	5.47278e-50	1.02663	0.794	0.432	8.65301e-46
Klhl24	5.74689e-50	1.37858	0.734	0.391	9.08641e-46
Zfp277	6.42996e-50	0.960188	0.711	0.344	1.01664e-45
Nifk	6.76601e-50	1.17206	0.685	0.328	1.06977e-45
Eif3k	6.79672e-50	0.75267	0.947	0.837	1.07463e-45
Baz1b	6.97028e-50	1.12249	0.871	0.521	1.10207e-45
Vgll4	8.75146e-50	0.847941	0.926	0.685	1.38369e-45
Ift43	9.25514e-50	0.904657	0.662	0.285	1.46333e-45
Cryl1	1.0428e-49	0.939162	0.815	0.429	1.64877e-45
Atp5h	1.30448e-49	0.687551	0.964	0.905	2.06251e-45
Rars2	1.38249e-49	1.17056	0.751	0.398	2.18586e-45
Ppih	1.45215e-49	1.14296	0.637	0.272	2.296e-45
Timm23	1.48151e-49	0.985761	0.893	0.634	2.34241e-45
Pafah1b3	1.57097e-49	0.919644	0.896	0.596	2.48385e-45
Cep68	1.58102e-49	1.63809	0.424	0.134	2.49976e-45
Hspa4	1.60887e-49	0.941016	0.919	0.676	2.54379e-45
Vrk1	1.71964e-49	1.27041	0.444	0.14	2.71893e-45
Dab2ip	1.88075e-49	1.06975	0.749	0.382	2.97365e-45
Zfp704	2.18202e-49	1.08416	0.84	0.486	3.45e-45
Atxn3	2.42683e-49	1.33514	0.609	0.259	3.83706e-45
Mrps18b	3.10239e-49	1.11852	0.721	0.367	4.9052e-45
Mfsd10	3.25225e-49	1.18479	0.543	0.216	5.14214e-45
Pak1ip1	3.27893e-49	1.05424	0.81	0.455	5.18432e-45
Pde7a	3.49174e-49	1.52025	0.444	0.144	5.52079e-45
Cnbp	3.81975e-49	0.811327	0.947	0.802	6.0394e-45
Esd	4.26144e-49	0.755405	0.937	0.769	6.73776e-45
Larp1	4.46101e-49	0.815932	0.934	0.726	7.05331e-45
Kank1	4.52367e-49	1.16189	0.766	0.412	7.15238e-45
Rnf145	4.66002e-49	1.36957	0.437	0.139	7.36795e-45
Ebna1bp2	4.81684e-49	1.0641	0.81	0.465	7.6159e-45
Tra2a	4.95188e-49	0.955263	0.909	0.675	7.82941e-45
Ewsr1	5.085e-49	0.93389	0.891	0.638	8.03989e-45
Psma7	5.09405e-49	0.811509	0.954	0.832	8.0542e-45
Esf1	5.22351e-49	1.05354	0.807	0.461	8.2589e-45
Psmd7	6.62995e-49	1.03474	0.891	0.646	1.04826e-44
Ndufv1	8.40635e-49	0.903745	0.909	0.648	1.32913e-44
Far2	8.53212e-49	1.06819	0.891	0.532	1.34901e-44
Pola2	8.53453e-49	1.4138	0.393	0.118	1.3494e-44
Sh3gl2	8.95343e-49	0.81848	0.744	0.338	1.41563e-44
Nip7	9.08554e-49	1.18186	0.652	0.309	1.43651e-44
Wdr18	1.32374e-48	1.13621	0.637	0.283	2.09296e-44
Fxn	1.35882e-48	1.22953	0.635	0.287	2.14843e-44
Syn3	1.39632e-48	2.3024	0.416	0.134	2.20772e-44
Alkbh1	1.39816e-48	1.00602	0.736	0.365	2.21063e-44
Chaf1a	1.52696e-48	1.6367	0.289	0.067	2.41428e-44
Polr1b	1.57213e-48	1.42796	0.457	0.154	2.4857e-44
Smn1	1.63969e-48	1.27357	0.591	0.25	2.59252e-44
Snrpb	1.76318e-48	0.854259	0.916	0.742	2.78776e-44
Pcca	2.01528e-48	1.03248	0.787	0.426	3.18636e-44
Knstrn	2.04642e-48	0.905221	0.365	0.098	3.23559e-44
Msh6	2.125e-48	1.50924	0.47	0.161	3.35983e-44
Zfp341	2.17578e-48	1.6502	0.307	0.076	3.44013e-44
Ehf	2.23607e-48	0.980591	0.909	0.652	3.53544e-44
Ndufa9	2.28011e-48	0.848347	0.881	0.564	3.60508e-44
Sfmbt1	2.44034e-48	1.48641	0.569	0.233	3.85841e-44
Clint1	2.61398e-48	0.800192	0.939	0.788	4.13296e-44
Tarbp1	3.02762e-48	1.43107	0.386	0.113	4.78697e-44
Taldo1	3.55135e-48	0.677441	0.972	0.895	5.61504e-44
Galm	4.50886e-48	1.06386	0.652	0.281	7.12896e-44
Gnb1l	5.69881e-48	1.72554	0.345	0.096	9.01038e-44
Tomm7	6.60691e-48	0.760255	0.954	0.825	1.04462e-43
Fbxo22	7.12183e-48	1.37845	0.655	0.325	1.12603e-43
Timm50	7.51141e-48	0.989778	0.716	0.362	1.18763e-43
Eif5	8.31013e-48	0.703768	0.947	0.853	1.31392e-43
Etl4	8.51092e-48	0.893037	0.931	0.729	1.34566e-43
Caprin1	8.53644e-48	0.832641	0.939	0.729	1.3497e-43
Pnpt1	9.05593e-48	1.60047	0.5	0.192	1.43183e-43
Acin1	1.05919e-47	0.99507	0.906	0.657	1.67469e-43
Srsf6	1.11674e-47	0.903376	0.926	0.691	1.76567e-43
Hnrnpc	1.18608e-47	0.76743	0.944	0.781	1.87531e-43
Rbm26	1.1937e-47	0.903072	0.914	0.629	1.88735e-43
Hmbox1	1.26069e-47	1.1747	0.774	0.446	1.99327e-43
Pnp	1.42843e-47	0.898594	0.845	0.524	2.2585e-43
Naa16	1.4646e-47	1.28535	0.632	0.28	2.31567e-43
Thrb	1.5077e-47	1.13699	0.914	0.641	2.38382e-43
Pck2	1.72768e-47	1.05859	0.647	0.288	2.73164e-43
Thap12	2.03172e-47	1.30983	0.599	0.258	3.21235e-43
Rpa1	2.24217e-47	1.65984	0.431	0.144	3.54509e-43
Eif4a1	2.35263e-47	0.713942	0.962	0.887	3.71974e-43
Uchl3	2.43069e-47	1.07225	0.817	0.49	3.84317e-43
Slc19a2	2.60941e-47	1.92375	0.294	0.071	4.12574e-43
Zswim5	2.74341e-47	1.46802	0.406	0.127	4.3376e-43
Mak16	2.79068e-47	1.37399	0.655	0.313	4.41235e-43
Rps27	2.83381e-47	0.576896	0.982	0.956	4.48053e-43
Atp8b1	3.26414e-47	0.862587	0.972	0.837	5.16093e-43
Pinx1	3.3108e-47	1.33421	0.449	0.152	5.23471e-43
Mrps35	3.31206e-47	0.957583	0.777	0.426	5.23671e-43
Slc7a8	3.48146e-47	1.52726	0.348	0.098	5.50453e-43
BC003965	3.66348e-47	0.97229	0.81	0.489	5.79233e-43
Sarnp	3.72749e-47	0.928511	0.916	0.653	5.89354e-43
Yeats2	3.93212e-47	1.32886	0.612	0.269	6.21708e-43
Ankrd49	4.97468e-47	1.48199	0.53	0.204	7.86547e-43
Ncor1	5.58003e-47	0.799047	0.952	0.799	8.82259e-43
Ola1	5.58348e-47	0.896385	0.901	0.627	8.82803e-43
Tuba1b	6.83336e-47	0.306198	0.706	0.328	1.08042e-42
Atp5l	6.95839e-47	0.64369	0.975	0.889	1.10019e-42
Erap1	7.18918e-47	1.13259	0.815	0.47	1.13668e-42
Fam162a	7.56373e-47	0.991774	0.832	0.526	1.1959e-42
Ivns1abp	8.45592e-47	0.733486	0.944	0.857	1.33697e-42
Imp4	9.57409e-47	1.31094	0.655	0.317	1.51376e-42
Slc20a2	1.06905e-46	1.16524	0.708	0.349	1.69027e-42
Cox7c	1.07159e-46	0.61895	0.98	0.922	1.6943e-42
Ndufa5	1.09351e-46	0.755168	0.901	0.65	1.72895e-42
Tprkb	1.15103e-46	1.13228	0.655	0.311	1.81989e-42
Supt20	1.18888e-46	1.16682	0.741	0.377	1.87973e-42
Hadha	1.28917e-46	0.883211	0.883	0.608	2.03831e-42
Srrt	1.32726e-46	1.06629	0.706	0.335	2.09854e-42
Ilf2	1.39844e-46	1.14306	0.736	0.367	2.21107e-42
Cpsf6	1.69092e-46	1.02386	0.855	0.547	2.67352e-42
Mrpl4	1.81738e-46	1.0996	0.695	0.347	2.87346e-42
Ybx3	1.83284e-46	0.850105	0.947	0.801	2.89791e-42
Thg1l	1.89686e-46	2.03693	0.287	0.069	2.99912e-42
Uqcr10	2.04732e-46	0.643377	0.957	0.882	3.23702e-42
Sh3d19	2.05488e-46	0.823839	0.926	0.686	3.24897e-42
Rpl38	2.19288e-46	0.542832	0.99	0.952	3.46716e-42
Rbm25	2.26846e-46	0.856035	0.949	0.738	3.58667e-42
Cep164	2.42112e-46	1.03533	0.635	0.275	3.82804e-42
Lrrcc1	2.50282e-46	1.73011	0.391	0.119	3.9572e-42
Tpr	2.64137e-46	0.874751	0.937	0.763	4.17628e-42
Psma4	3.27942e-46	0.768906	0.939	0.764	5.18509e-42
Rnf114	3.66194e-46	0.931202	0.65	0.29	5.7899e-42
Raly	3.79259e-46	0.956826	0.86	0.548	5.99646e-42
Polr1f	3.86973e-46	1.20698	0.736	0.391	6.11843e-42
Wdr73	3.89935e-46	1.39466	0.49	0.184	6.16526e-42
Aldh5a1	4.08408e-46	1.40984	0.487	0.179	6.45734e-42
Galk1	4.29377e-46	1.10906	0.629	0.287	6.78888e-42
Mrpl3	4.35859e-46	1.21344	0.66	0.308	6.89137e-42
Acbd6	4.8641e-46	0.960798	0.855	0.55	7.69063e-42
Nfs1	5.06096e-46	1.2034	0.726	0.384	8.00189e-42
Pter	5.14271e-46	1.2405	0.563	0.236	8.13114e-42
Tbl1x	5.86436e-46	0.923276	0.891	0.596	9.27214e-42
Alkbh2	6.23163e-46	2.00835	0.378	0.117	9.85283e-42
Bpnt1	6.4999e-46	0.903278	0.645	0.303	1.0277e-41
Mycl	6.64678e-46	1.63081	0.348	0.101	1.05092e-41
Mettl5	7.38802e-46	1.18158	0.548	0.219	1.16812e-41
Khdrbs1	8.18234e-46	0.993468	0.881	0.592	1.29371e-41
Tcerg1	8.22594e-46	1.07457	0.817	0.481	1.3006e-41
Pms1	8.51675e-46	1.54667	0.442	0.151	1.34658e-41
Hikeshi	8.85659e-46	1.16996	0.731	0.396	1.40032e-41
Kcnk10	9.32411e-46	2.27363	0.256	0.057	1.47423e-41
Mthfd2l	1.00409e-45	1.13875	0.711	0.366	1.58756e-41
Ndufs3	1.06133e-45	0.748962	0.896	0.669	1.67807e-41
Smarca5	1.11892e-45	0.938443	0.898	0.655	1.76912e-41
Exosc1	1.15496e-45	1.11067	0.622	0.282	1.8261e-41
Spidr	1.18259e-45	1.32089	0.576	0.243	1.8698e-41
Sf3b2	1.2428e-45	0.845382	0.924	0.73	1.96499e-41
Slc25a28	1.43489e-45	1.23197	0.607	0.274	2.2687e-41
Usp22	1.51006e-45	1.15925	0.703	0.352	2.38756e-41
Mrpl32	1.68786e-45	0.852884	0.81	0.489	2.66868e-41
Riox1	1.86828e-45	1.31506	0.454	0.163	2.95394e-41
Tpi1	1.87599e-45	0.873801	0.947	0.79	2.96614e-41
Atp5j2	2.01808e-45	0.616372	0.972	0.902	3.19078e-41
Wdr77	2.32162e-45	1.16272	0.538	0.219	3.67071e-41
Chchd4	2.38386e-45	1.11271	0.637	0.304	3.76912e-41
Ipo11	2.39608e-45	1.26959	0.561	0.228	3.78845e-41
Serf1	2.4342e-45	1.0022	0.728	0.389	3.84871e-41
Trmt6	2.58691e-45	1.33937	0.619	0.279	4.09016e-41
Fam117b	2.88808e-45	1.04515	0.777	0.4	4.56635e-41
Prpf40a	3.0318e-45	0.819902	0.942	0.738	4.79358e-41
Ywhae	3.0479e-45	0.690705	0.954	0.863	4.81904e-41
Pwp1	3.25993e-45	1.6508	0.518	0.205	5.15427e-41
mt-Nd3	3.26551e-45	0.736208	0.952	0.862	5.1631e-41
Urod	3.94449e-45	1.17579	0.652	0.305	6.23664e-41
Rae1	4.58101e-45	1.09127	0.756	0.411	7.24304e-41
Ccar1	5.06763e-45	0.911757	0.924	0.667	8.01243e-41
Gid4	5.50315e-45	1.23447	0.655	0.32	8.70103e-41
Elmo1	5.54086e-45	1.09341	0.883	0.623	8.76065e-41
Ankrd11	5.97121e-45	0.723052	0.954	0.765	9.44107e-41
Dcun1d4	6.09405e-45	1.23813	0.505	0.189	9.6353e-41
Cbx3	6.98011e-45	0.777486	0.934	0.724	1.10362e-40
Scaf4	7.16013e-45	1.03903	0.766	0.408	1.13209e-40
Trmt112	7.34531e-45	0.953764	0.845	0.528	1.16137e-40
2410002F23Rik	7.96526e-45	1.38976	0.574	0.24	1.25939e-40
Rbmx	8.13145e-45	1.45645	0.5	0.189	1.28566e-40
Naa50	9.07908e-45	1.03864	0.868	0.567	1.43549e-40
Atp5g1	9.58884e-45	0.61194	0.975	0.891	1.51609e-40
Mrpl49	9.76323e-45	0.95637	0.604	0.256	1.54366e-40
Stard7	1.07523e-44	1.02688	0.779	0.445	1.70005e-40
Ccdc34	1.10351e-44	0.792344	0.886	0.627	1.74476e-40
Kansl2	1.26011e-44	1.00419	0.645	0.298	1.99236e-40
Fastkd1	1.31809e-44	2.04099	0.335	0.095	2.08403e-40
Pelp1	1.58462e-44	1.08518	0.525	0.213	2.50544e-40
Tmem176b	1.65143e-44	0.747509	0.911	0.614	2.61108e-40
Ptprk	1.73116e-44	0.850164	0.962	0.822	2.73714e-40
Naa12	1.86877e-44	0.946126	0.863	0.582	2.95471e-40
Eif2s1	1.93574e-44	0.970318	0.868	0.571	3.0606e-40
Mtarc2	2.16326e-44	0.731008	0.944	0.814	3.42034e-40
Ythdc1	2.28852e-44	0.950135	0.891	0.603	3.61838e-40
Ctsb	2.35007e-44	0.793167	0.906	0.699	3.71569e-40
Mb21d2	2.36511e-44	1.39109	0.325	0.088	3.73947e-40
Thoc1	2.36752e-44	1.37869	0.596	0.265	3.74328e-40
Myo19	2.77179e-44	2.00407	0.256	0.058	4.38248e-40
Uri1	2.83684e-44	1.01742	0.863	0.577	4.48533e-40
Pmm1	3.15316e-44	1.37296	0.312	0.084	4.98546e-40
Ehmt1	3.1792e-44	0.984601	0.881	0.603	5.02663e-40
Adtrp	3.29094e-44	0.994384	0.586	0.244	5.2033e-40
Pkn2	3.40723e-44	0.868336	0.863	0.545	5.38717e-40
Aimp2	3.59919e-44	1.12272	0.619	0.28	5.69068e-40
Trim27	3.62223e-44	1.01779	0.759	0.421	5.72711e-40
Psmg3	3.72037e-44	0.844874	0.736	0.395	5.88228e-40
Mrpl2	3.76894e-44	0.923898	0.789	0.451	5.95906e-40
Ube2cbp	3.8113e-44	2.23299	0.282	0.07	6.02604e-40
Pfas	3.82957e-44	1.52143	0.355	0.106	6.05494e-40
Surf2	3.85344e-44	1.60927	0.434	0.153	6.09267e-40
Srsf4	3.97438e-44	1.0966	0.769	0.43	6.28389e-40
Atp5d	4.05155e-44	0.604909	0.957	0.911	6.4059e-40
Dbt	4.58284e-44	1.19189	0.558	0.234	7.24594e-40
Engase	4.9789e-44	1.17373	0.561	0.236	7.87213e-40
Rtcb	4.99302e-44	0.867501	0.888	0.635	7.89447e-40
Mrpl50	5.53962e-44	1.0579	0.782	0.443	8.7587e-40
Zkscan1	5.74845e-44	1.09305	0.678	0.324	9.08887e-40
Abraxas1	5.75403e-44	2.09227	0.335	0.096	9.09769e-40
Spata13	5.75925e-44	1.04456	0.706	0.348	9.10595e-40
Banf1	5.95433e-44	0.827893	0.888	0.64	9.41439e-40
Rbfa	6.29683e-44	1.1192	0.647	0.314	9.95592e-40
Tmem70	6.51306e-44	0.869306	0.736	0.412	1.02978e-39
Prpf31	6.56248e-44	1.08825	0.576	0.246	1.03759e-39
Srpk1	6.99402e-44	0.931281	0.845	0.529	1.10582e-39
Brix1	7.42411e-44	0.75055	0.736	0.39	1.17383e-39
Spout1	7.45139e-44	1.37264	0.48	0.182	1.17814e-39
Nr6a1	7.70014e-44	0.957372	0.921	0.688	1.21747e-39
Sdhb	7.7786e-44	0.765046	0.916	0.702	1.22987e-39
Tardbp	7.79732e-44	0.912206	0.873	0.607	1.23283e-39
Tgs1	8.2868e-44	1.28513	0.629	0.284	1.31023e-39
Dhodh	8.45366e-44	1.64247	0.292	0.074	1.33661e-39
Pes1	8.99685e-44	1.14387	0.627	0.282	1.42249e-39
Shq1	9.04538e-44	1.58014	0.485	0.182	1.43017e-39
Cct7	9.88219e-44	0.777661	0.934	0.749	1.56247e-39
Ddx39a	1.02549e-43	0.959721	0.774	0.432	1.6214e-39
Ptges2	1.05939e-43	1.34705	0.464	0.169	1.675e-39
Srrm1	1.06072e-43	0.783993	0.924	0.724	1.67711e-39
Lancl1	1.1076e-43	1.66891	0.442	0.161	1.75122e-39
Pgk1	1.13999e-43	0.793578	0.904	0.641	1.80244e-39
Gpr39	1.1866e-43	1.12746	0.589	0.25	1.87614e-39
Svil	1.22038e-43	0.88565	0.777	0.425	1.92954e-39
Yars2	1.23319e-43	1.40889	0.419	0.145	1.9498e-39
Bccip	1.2791e-43	1.08753	0.764	0.454	2.02239e-39
Eif1ax	1.33339e-43	0.930124	0.881	0.617	2.10823e-39
Ddx21	1.4211e-43	1.08766	0.817	0.491	2.2469e-39
C2cd3	1.52932e-43	1.19576	0.586	0.246	2.418e-39
Chd3	1.56459e-43	1.33033	0.487	0.182	2.47377e-39
AW554918	1.64691e-43	1.31468	0.609	0.267	2.60394e-39
App	1.71292e-43	0.842042	0.954	0.769	2.7083e-39
Trmt61a	2.04655e-43	1.76619	0.297	0.079	3.2358e-39
Sugt1	2.37117e-43	0.915487	0.85	0.527	3.74906e-39
Thap2	2.40301e-43	1.27431	0.683	0.341	3.7994e-39
Eftud2	2.5066e-43	1.13084	0.614	0.271	3.96319e-39
Snrpa1	2.64075e-43	0.89983	0.766	0.441	4.17529e-39
Gmps	2.81379e-43	1.02783	0.746	0.441	4.44889e-39
Psma1	2.8138e-43	0.796157	0.888	0.615	4.4489e-39
Glmn	3.20051e-43	1.79095	0.409	0.139	5.06033e-39
Prpsap1	3.30398e-43	0.860058	0.761	0.432	5.22392e-39
Rprd1a	3.32418e-43	1.27406	0.581	0.248	5.25587e-39
Ogt	3.46104e-43	0.921709	0.926	0.716	5.47225e-39
Pabpc4	3.58531e-43	0.938239	0.853	0.55	5.66874e-39
Pusl1	3.64538e-43	1.49651	0.381	0.122	5.76371e-39
Psme2	4.3029e-43	0.814236	0.954	0.791	6.80331e-39
Hint1	4.36861e-43	0.53653	0.975	0.921	6.90722e-39
Ap1ar	4.64228e-43	1.04169	0.759	0.422	7.3399e-39
Psd3	4.66893e-43	1.06533	0.886	0.641	7.38204e-39
Peak1	4.66904e-43	1.25253	0.617	0.281	7.38222e-39
Acad9	4.89448e-43	1.35289	0.53	0.215	7.73866e-39
Zan	4.91836e-43	1.35328	0.312	0.082	7.77641e-39
Mphosph9	5.50588e-43	1.56953	0.34	0.099	8.70534e-39
Nup62	5.59058e-43	1.24719	0.477	0.182	8.83927e-39
Creg1	5.6369e-43	0.813916	0.911	0.684	8.9125e-39
Setdb1	6.7219e-43	1.02006	0.635	0.296	1.0628e-38
Nom1	6.81152e-43	1.05829	0.67	0.333	1.07697e-38
Slc25a5	7.32131e-43	0.675893	0.964	0.904	1.15757e-38
Aco2	7.42164e-43	0.865251	0.919	0.697	1.17344e-38
Anp32e	7.54304e-43	0.963238	0.703	0.364	1.19263e-38
Mtif2	7.70153e-43	1.1065	0.766	0.43	1.21769e-38
Apip	9.24315e-43	1.57404	0.259	0.061	1.46143e-38
Btbd2	9.32333e-43	1.43843	0.51	0.204	1.47411e-38
Stoml2	9.49281e-43	0.929208	0.777	0.459	1.50091e-38
Nol11	1.03193e-42	0.989901	0.602	0.27	1.63159e-38
Ctc1	1.11488e-42	1.66104	0.33	0.093	1.76273e-38
Prrc2c	1.2294e-42	0.759738	0.942	0.78	1.9438e-38
Uqcc1	1.29714e-42	1.02796	0.713	0.37	2.05091e-38
Ehbp1	1.41906e-42	1.11634	0.721	0.374	2.24368e-38
Igsf8	1.68001e-42	1.23539	0.492	0.191	2.65626e-38
Neo1	1.96361e-42	0.90798	0.86	0.556	3.10467e-38
Dnajc11	2.25054e-42	1.05923	0.635	0.292	3.55833e-38
Pigx	2.25546e-42	1.05007	0.627	0.298	3.56611e-38
Acadm	2.29338e-42	0.941643	0.838	0.515	3.62606e-38
Coq2	2.33291e-42	1.03201	0.772	0.452	3.68856e-38
Mrps15	2.40124e-42	0.924724	0.843	0.552	3.7966e-38
Cox5a	2.70396e-42	0.633411	0.957	0.894	4.27523e-38
Lsm2	2.70532e-42	0.798893	0.761	0.414	4.27738e-38
Txnl4a	3.18102e-42	0.881002	0.845	0.547	5.0295e-38
Agpat5	3.19061e-42	1.11155	0.726	0.4	5.04467e-38
Gipc1	3.35013e-42	0.95346	0.695	0.354	5.29689e-38
Dzip3	3.37124e-42	1.74562	0.31	0.086	5.33027e-38
Hnrnpk	3.43052e-42	0.769874	0.959	0.85	5.424e-38
Dars2	4.22421e-42	1.50443	0.406	0.139	6.6789e-38
Ccdc90b	4.59871e-42	1.3293	0.51	0.204	7.27103e-38
Utp3	5.21259e-42	0.924162	0.731	0.389	8.24162e-38
Strap	5.29884e-42	0.976874	0.787	0.484	8.37799e-38
Fxr1	5.50721e-42	1.10155	0.787	0.463	8.70744e-38
Uba52	5.90047e-42	0.619578	0.949	0.826	9.32923e-38
Ahcyl1	6.0146e-42	0.870959	0.853	0.539	9.50968e-38
Lsm4	6.0298e-42	0.722656	0.921	0.77	9.53372e-38
Tomm22	6.16052e-42	0.811483	0.934	0.73	9.74039e-38
Ndufb8	6.60874e-42	0.670384	0.937	0.796	1.04491e-37
Aifm1	6.61987e-42	1.00745	0.695	0.361	1.04667e-37
Sectm1b	6.66804e-42	0.657788	0.416	0.135	1.05428e-37
Ptcd2	6.71224e-42	1.0161	0.647	0.309	1.06127e-37
Prdx1	7.30073e-42	0.596189	0.975	0.902	1.15432e-37
Fancl	8.68243e-42	1.40165	0.439	0.158	1.37278e-37
Srsf11	9.07088e-42	0.803397	0.921	0.741	1.4342e-37
Khsrp	9.70407e-42	0.963184	0.736	0.389	1.53431e-37
Stx16	9.86555e-42	0.887349	0.774	0.46	1.55984e-37
Lsm3	1.1406e-41	0.667781	0.761	0.414	1.8034e-37
Csnk2a2	1.15405e-41	0.967908	0.787	0.445	1.82466e-37
Bbs9	1.24118e-41	1.94143	0.345	0.105	1.96243e-37
Apool	1.25782e-41	0.966955	0.65	0.309	1.98874e-37
Tmx2	1.2716e-41	1.28187	0.52	0.214	2.01053e-37
Rrp1	1.30929e-41	0.757982	0.881	0.594	2.07013e-37
Ydjc	1.40592e-41	1.07943	0.657	0.321	2.22289e-37
Gpx1	1.44823e-41	0.678094	0.949	0.847	2.28979e-37
Ndufb11	1.45324e-41	0.61894	0.954	0.843	2.29772e-37
U2surp	1.69508e-41	0.791134	0.891	0.652	2.68008e-37
3110082I17Rik	1.79284e-41	1.43637	0.51	0.207	2.83466e-37
Pspc1	1.96681e-41	1.1062	0.619	0.279	3.10973e-37
Rtraf	1.99949e-41	0.660497	0.937	0.816	3.1614e-37
Atm	2.42505e-41	1.12123	0.716	0.375	3.83425e-37
Pfdn2	2.64865e-41	0.9721	0.858	0.597	4.18779e-37
Pus1	2.68809e-41	1.12522	0.721	0.39	4.25014e-37
Fahd1	2.88492e-41	1.10859	0.685	0.365	4.56135e-37
Tecr	2.90364e-41	0.837772	0.924	0.689	4.59095e-37
Ahsa1	3.11352e-41	0.869699	0.825	0.529	4.92279e-37
Huwe1	3.19045e-41	0.8643	0.906	0.684	5.04441e-37
Cetn3	3.34729e-41	0.948491	0.794	0.482	5.2924e-37
Naa15	3.65498e-41	0.916948	0.838	0.512	5.77889e-37
Emc6	3.71898e-41	0.761209	0.893	0.668	5.88008e-37
Atp23	3.95029e-41	1.73737	0.348	0.108	6.2458e-37
Rpp30	4.17608e-41	1.6407	0.429	0.156	6.6028e-37
Igbp1	4.65739e-41	0.808977	0.805	0.465	7.3638e-37
Pyurf	4.76123e-41	0.980487	0.668	0.32	7.52798e-37
Dhx15	4.82987e-41	0.850368	0.878	0.627	7.63651e-37
Stip1	5.2649e-41	1.06669	0.726	0.393	8.32434e-37
Trmt10c	5.70107e-41	1.17755	0.548	0.239	9.01397e-37
Bcl11b	6.14477e-41	0.834665	0.873	0.569	9.71549e-37
Socs2	6.9816e-41	0.840888	0.868	0.657	1.10386e-36
Ints9	7.20562e-41	1.11308	0.584	0.259	1.13928e-36
Hnrnpdl	7.3591e-41	0.833188	0.906	0.652	1.16355e-36
Ylpm1	7.37636e-41	0.966954	0.797	0.467	1.16628e-36
Iars2	7.42771e-41	0.966667	0.751	0.42	1.1744e-36
Eif5a	7.50514e-41	0.700304	0.959	0.887	1.18664e-36
Arhgef26	8.83792e-41	0.98836	0.855	0.539	1.39736e-36
Simc1	9.45118e-41	1.31071	0.546	0.234	1.49433e-36
Glod4	9.4731e-41	0.894389	0.838	0.55	1.49779e-36
Coq7	9.92336e-41	0.819128	0.627	0.294	1.56898e-36
Gata4	1.10055e-40	1.10082	0.749	0.411	1.74008e-36
Nup160	1.11491e-40	0.988507	0.533	0.218	1.76278e-36
Pde11a	1.28569e-40	1.91658	0.419	0.146	2.0328e-36
Usp3	1.48672e-40	0.868923	0.914	0.681	2.35066e-36
Gab2	1.49052e-40	1.12792	0.825	0.491	2.35667e-36
mt-Atp8	1.66608e-40	0.865314	0.896	0.67	2.63423e-36
Gatb	1.83452e-40	1.33417	0.353	0.111	2.90056e-36
Srbd1	1.86078e-40	1.00166	0.563	0.244	2.94208e-36
Rbm17	1.89729e-40	1.07087	0.741	0.428	2.99981e-36
Plch2	1.95125e-40	1.25893	0.525	0.216	3.08512e-36
Msh3	2.04732e-40	1.24849	0.612	0.286	3.23701e-36
Alg8	2.15765e-40	1.30513	0.472	0.178	3.41146e-36
Nup188	2.20461e-40	1.29958	0.462	0.17	3.48571e-36
Gtpbp10	2.22211e-40	1.50382	0.383	0.132	3.51337e-36
Isoc1	2.22758e-40	0.97842	0.657	0.334	3.52203e-36
Senp1	2.24977e-40	0.874724	0.668	0.33	3.55711e-36
Mrpl15	2.4842e-40	0.824967	0.909	0.66	3.92777e-36
Tlk1	2.50364e-40	0.800974	0.883	0.619	3.9585e-36
Kxd1	2.75814e-40	0.952288	0.769	0.45	4.3609e-36
Rpl7l1	2.75849e-40	0.911336	0.81	0.504	4.36145e-36
Gtf2h3	2.76312e-40	1.75084	0.429	0.161	4.36877e-36
Elavl1	2.91506e-40	0.88309	0.888	0.613	4.60899e-36
Rbm38	3.00572e-40	1.2208	0.393	0.134	4.75234e-36
Mrpl28	3.0572e-40	0.851729	0.881	0.626	4.83374e-36
Actl6a	3.15777e-40	0.953733	0.695	0.368	4.99275e-36
Pgls	3.15907e-40	0.628506	0.937	0.796	4.9948e-36
Bzw1	3.17627e-40	0.767096	0.929	0.774	5.022e-36
Phax	3.3512e-40	0.948594	0.726	0.4	5.29859e-36
Atp5mpl	3.61858e-40	0.685611	0.937	0.824	5.72134e-36
Kpna3	3.78401e-40	0.986916	0.721	0.383	5.9829e-36
Ndufaf2	3.88796e-40	1.00088	0.695	0.364	6.14725e-36
Mipol1	4.19086e-40	1.26732	0.629	0.305	6.62617e-36
Scpep1	4.31368e-40	2.04435	0.305	0.087	6.82035e-36
Cpq	4.45661e-40	0.912787	0.898	0.635	7.04634e-36
Asxl1	4.48421e-40	0.891397	0.84	0.519	7.08998e-36
Ppargc1a	4.88172e-40	1.24871	0.459	0.17	7.71848e-36
mt-Nd4l	5.223e-40	0.776333	0.934	0.811	8.25809e-36
B4galt6	5.22774e-40	0.992165	0.68	0.331	8.26559e-36
Vdac3	5.3937e-40	0.744017	0.888	0.635	8.52797e-36
Cfdp1	5.42784e-40	0.743182	0.906	0.708	8.58196e-36
Fam234a	5.5739e-40	0.944975	0.746	0.409	8.81289e-36
Dgkz	5.74138e-40	1.08057	0.665	0.331	9.0777e-36
Sod2	6.437e-40	0.743739	0.876	0.645	1.01775e-35
Mrpl18	6.83129e-40	0.825128	0.898	0.686	1.0801e-35
Mrrf	6.88983e-40	1.18836	0.492	0.201	1.08935e-35
Selenow	7.17936e-40	0.677479	0.919	0.758	1.13513e-35
Mrps18a	7.21542e-40	0.76065	0.83	0.509	1.14083e-35
Rab17	7.39578e-40	1.05297	0.457	0.169	1.16935e-35
Erbb2	7.6957e-40	0.919154	0.591	0.257	1.21677e-35
Hsd17b4	8.16858e-40	0.951649	0.749	0.417	1.29153e-35
Pno1	8.20571e-40	1.14277	0.541	0.23	1.2974e-35
Pdk1	8.58659e-40	1.35996	0.574	0.249	1.35763e-35
Fam210a	8.83143e-40	1.1746	0.536	0.229	1.39634e-35
Aen	9.162e-40	1.75366	0.454	0.178	1.4486e-35
Hebp1	9.68195e-40	1.10557	0.282	0.079	1.53081e-35
Ndufs1	9.84846e-40	0.872227	0.761	0.45	1.55714e-35
Kpnb1	1.03532e-39	0.833716	0.82	0.502	1.63694e-35
Metap1d	1.0357e-39	1.03585	0.624	0.301	1.63754e-35
Mrpl34	1.07298e-39	0.736458	0.893	0.686	1.69649e-35
Zfp638	1.11247e-39	0.942285	0.868	0.57	1.75893e-35
Cradd	1.25072e-39	1.17469	0.688	0.366	1.97751e-35
Cdkal1	1.41021e-39	1.00853	0.789	0.49	2.22969e-35
Ppara	1.47241e-39	1.3333	0.515	0.213	2.32802e-35
Aimp1	1.48879e-39	0.77481	0.931	0.738	2.35392e-35
Gadd45gip1	1.50021e-39	0.89787	0.868	0.591	2.37198e-35
Ppil3	1.54407e-39	1.19068	0.528	0.225	2.44133e-35
Hnf1b	1.62576e-39	1.25938	0.47	0.183	2.57048e-35
Rpl10	1.93873e-39	0.50147	0.992	0.961	3.06532e-35
Sec61a2	2.03132e-39	0.96498	0.599	0.271	3.21172e-35
Gnl2	2.06462e-39	1.21682	0.533	0.232	3.26437e-35
Nvl	2.547e-39	1.0767	0.602	0.276	4.02707e-35
Zbtb20	2.57804e-39	0.862597	0.916	0.734	4.07614e-35
Lage3	2.76529e-39	0.887156	0.81	0.486	4.37221e-35
Yae1d1	2.94805e-39	1.01803	0.716	0.391	4.66116e-35
Polr1e	2.95032e-39	1.48456	0.297	0.085	4.66476e-35
Rfc5	3.00345e-39	1.4194	0.411	0.143	4.74875e-35
Naa25	3.69051e-39	1.34985	0.543	0.24	5.83507e-35
Ncbp2	3.73648e-39	1.11041	0.612	0.297	5.90775e-35
Cldnd1	3.74688e-39	1.14278	0.642	0.318	5.9242e-35
B3gntl1	3.83341e-39	1.25721	0.457	0.173	6.06101e-35
Aasdhppt	4.10538e-39	1.14008	0.67	0.357	6.49102e-35
Stag2	4.39996e-39	0.883203	0.876	0.579	6.95678e-35
Glrx5	4.40711e-39	0.673594	0.876	0.598	6.96808e-35
Glrx	5.10223e-39	1.1824	0.779	0.459	8.06713e-35
Gstz1	5.23753e-39	1.15345	0.668	0.335	8.28106e-35
Xrcc1	5.6444e-39	1.39935	0.449	0.171	8.92436e-35
Utp18	6.62506e-39	1.33507	0.53	0.232	1.04749e-34
Mcm10	6.71068e-39	0.911832	0.32	0.09	1.06103e-34
Ndufb6	6.84952e-39	0.85133	0.878	0.611	1.08298e-34
Clpp	6.99686e-39	0.880501	0.799	0.487	1.10627e-34
Heatr1	7.22452e-39	1.31775	0.477	0.193	1.14227e-34
Zfp422	7.23428e-39	1.22025	0.569	0.261	1.14381e-34
Nup153	7.3097e-39	1.03325	0.637	0.312	1.15574e-34
Pum1	7.35433e-39	0.768978	0.909	0.694	1.16279e-34
Hddc2	7.55763e-39	1.21291	0.591	0.285	1.19494e-34
Xpo1	7.59974e-39	0.851449	0.736	0.403	1.20159e-34
Hacd3	7.67929e-39	1.03099	0.695	0.366	1.21417e-34
Cebpb	8.20496e-39	1.12032	0.609	0.29	1.29729e-34
Zfp106	8.73082e-39	0.767001	0.883	0.619	1.38043e-34
2700097O09Rik	9.80484e-39	1.60241	0.434	0.166	1.55024e-34
Lrrc58	9.89287e-39	0.965389	0.751	0.426	1.56416e-34
Gls	1.04659e-38	0.841334	0.876	0.592	1.65477e-34
Zfp367	1.05072e-38	1.56516	0.376	0.126	1.66129e-34
Dtnb	1.14644e-38	1.11167	0.411	0.142	1.81264e-34
Upf3b	1.31794e-38	0.913356	0.807	0.517	2.0838e-34
Cebpzos	1.54818e-38	0.881172	0.772	0.452	2.44782e-34
Psmb3	1.55589e-38	0.682101	0.931	0.769	2.46002e-34
Tmem243	1.56857e-38	0.998502	0.508	0.211	2.48007e-34
Nup85	1.62208e-38	1.38468	0.373	0.127	2.56466e-34
Pcm1	1.66213e-38	0.876779	0.835	0.525	2.628e-34
Tsacc	1.68767e-38	2.17546	0.284	0.079	2.66837e-34
Thada	1.78623e-38	0.892112	0.678	0.349	2.8242e-34
Samm50	1.90512e-38	0.80988	0.832	0.547	3.01219e-34
Rtf1	1.94974e-38	0.905383	0.845	0.545	3.08274e-34
Ndufa8	2.0036e-38	0.688253	0.934	0.781	3.1679e-34
Akap8	2.51481e-38	0.841652	0.68	0.343	3.97617e-34
Zfp113	2.6518e-38	1.2501	0.411	0.148	4.19276e-34
Grb7	2.65986e-38	0.934153	0.766	0.477	4.2055e-34
Sdhaf1	2.87483e-38	1.16561	0.701	0.385	4.5454e-34
Cenpw	3.14991e-38	0.596259	0.368	0.115	4.98032e-34
Pttg1	3.1649e-38	1.11007	0.513	0.216	5.00402e-34
Mtap	3.21664e-38	2.00911	0.302	0.091	5.08583e-34
Atp1b1	3.26979e-38	0.625782	0.964	0.895	5.16987e-34
Kansl1l	3.31295e-38	1.22992	0.563	0.267	5.23811e-34
Apbb2	3.68718e-38	1.03964	0.797	0.504	5.82979e-34
Osbpl1a	3.7503e-38	1.46258	0.284	0.079	5.9296e-34
Ccl28	3.91269e-38	0.915735	0.716	0.37	6.18636e-34
Prkra	4.23053e-38	1.07622	0.632	0.3	6.68889e-34
Pus10	4.45193e-38	1.13129	0.546	0.239	7.03895e-34
Gpr35	4.46151e-38	0.972554	0.528	0.217	7.0541e-34
Wdr74	4.78334e-38	1.17033	0.607	0.302	7.56294e-34
Prrc2b	5.00747e-38	0.998205	0.766	0.434	7.91731e-34
Nle1	5.20336e-38	1.75389	0.378	0.135	8.22703e-34
Acvr2b	5.43745e-38	1.61591	0.381	0.128	8.59716e-34
Mllt6	5.61922e-38	1.16182	0.404	0.142	8.88455e-34
Atp5g3	6.03995e-38	0.583763	0.949	0.874	9.54976e-34
Taf4b	6.05794e-38	1.56411	0.348	0.116	9.57821e-34
Anapc5	6.36344e-38	0.825607	0.888	0.606	1.00612e-33
Ccnh	6.612e-38	1.28512	0.652	0.331	1.04542e-33
Cox6b1	6.76806e-38	0.535682	0.97	0.914	1.0701e-33
Cpsf1	6.85218e-38	1.43926	0.414	0.152	1.0834e-33
Slc25a39	7.15278e-38	0.887714	0.881	0.655	1.13093e-33
Ssb	7.25822e-38	0.6936	0.926	0.75	1.1476e-33
Dcaf1	7.43976e-38	1.10595	0.716	0.393	1.1763e-33
Mrpl39	7.46379e-38	1.04121	0.541	0.24	1.1801e-33
Sf3b3	7.60536e-38	0.88136	0.853	0.559	1.20248e-33
Dglucy	8.07048e-38	1.03029	0.452	0.17	1.27602e-33
Meaf6	8.56475e-38	1.08263	0.607	0.284	1.35417e-33
Fbxl6	8.58321e-38	1.23651	0.406	0.147	1.35709e-33
Zfp462	9.0311e-38	0.932463	0.766	0.433	1.42791e-33
Wdr89	9.43962e-38	1.14255	0.414	0.149	1.4925e-33
Dnajc7	9.80963e-38	0.74004	0.901	0.681	1.551e-33
Mrpl33	1.03096e-37	0.614711	0.909	0.654	1.63005e-33
Egln1	1.06952e-37	1.00002	0.662	0.347	1.69102e-33
Eif3c	1.15739e-37	0.695585	0.931	0.79	1.82995e-33
Gcfc2	1.16168e-37	1.91927	0.31	0.093	1.83673e-33
Tstd1	1.1865e-37	0.694339	0.617	0.282	1.87597e-33
Shmt2	1.20167e-37	1.22279	0.452	0.182	1.89997e-33
Ext1	1.20643e-37	0.881267	0.873	0.572	1.90748e-33
Ptrh2	1.35065e-37	1.05731	0.607	0.294	2.13552e-33
Nop10	1.36892e-37	0.677613	0.921	0.75	2.1644e-33
Cse1l	1.36905e-37	0.97597	0.538	0.233	2.1646e-33
Snrnp70	1.41177e-37	0.744819	0.916	0.736	2.23214e-33
Xpo4	1.45868e-37	1.14698	0.594	0.276	2.30632e-33
Khk	1.49827e-37	0.989557	0.536	0.243	2.36891e-33
Ak2	1.62446e-37	0.729234	0.926	0.763	2.56843e-33
Etaa1	1.64345e-37	1.43461	0.404	0.144	2.59846e-33
Sesn1	1.81642e-37	0.929543	0.586	0.264	2.87195e-33
Coa8	1.97318e-37	0.826739	0.726	0.398	3.11979e-33
Cers5	2.10307e-37	1.44692	0.381	0.13	3.32517e-33
Dmac1	2.13195e-37	0.937704	0.68	0.369	3.37083e-33
Tcim	2.18597e-37	0.80632	0.596	0.271	3.45623e-33
Zc3h13	2.22867e-37	1.06457	0.772	0.47	3.52375e-33
Comt	2.24353e-37	0.872141	0.898	0.648	3.54724e-33
Thrap3	2.25339e-37	0.788976	0.911	0.667	3.56283e-33
Rbks	2.31059e-37	1.2367	0.546	0.242	3.65327e-33
Ap4m1	2.33317e-37	1.3934	0.459	0.183	3.68897e-33
Sucla2	2.42076e-37	0.842997	0.787	0.472	3.82746e-33
Bdp1	2.60557e-37	0.823909	0.774	0.442	4.11967e-33
Pls3	2.7155e-37	1.69039	0.272	0.074	4.29348e-33
Nr1h3	2.80368e-37	1.54393	0.266	0.072	4.43289e-33
Naip1	2.89037e-37	0.637547	0.49	0.191	4.56997e-33
Ppm1g	2.98838e-37	0.932083	0.759	0.451	4.72493e-33
Slc9a2	3.19117e-37	0.68735	0.302	0.085	5.04556e-33
Pigf	3.29259e-37	0.884812	0.673	0.354	5.20591e-33
Poldip2	3.37932e-37	0.848444	0.698	0.378	5.34304e-33
Parn	3.38384e-37	0.934081	0.65	0.316	5.35019e-33
Dcaf17	3.42138e-37	1.06366	0.624	0.31	5.40955e-33
Orc5	3.65059e-37	1.25469	0.515	0.224	5.77194e-33
Supv3l1	3.67379e-37	1.595	0.414	0.15	5.80862e-33
Srrm2	4.03574e-37	0.664027	0.959	0.854	6.38092e-33
Klf13	4.03574e-37	0.96919	0.817	0.512	6.38092e-33
Mcat	4.53601e-37	1.20553	0.437	0.166	7.17188e-33
Mettl15	4.62833e-37	1.24188	0.444	0.17	7.31786e-33
Timm21	4.68285e-37	0.91616	0.569	0.26	7.40405e-33
Agk	4.70986e-37	1.76304	0.34	0.111	7.44676e-33
Mrps30	4.79964e-37	1.04399	0.607	0.302	7.5887e-33
Brd7	5.01018e-37	0.940441	0.777	0.462	7.9216e-33
Cbx5	5.02331e-37	0.860141	0.855	0.571	7.94235e-33
Polr2d	5.15098e-37	1.0867	0.487	0.204	8.14422e-33
Fcf1	5.41072e-37	0.868718	0.761	0.446	8.55489e-33
Abhd11	5.51849e-37	0.861069	0.822	0.557	8.72529e-33
Sypl	5.56698e-37	0.58247	0.954	0.843	8.80195e-33
Ncapd3	6.36464e-37	1.15283	0.444	0.17	1.00631e-32
Uhrf2	6.39904e-37	0.893481	0.815	0.509	1.01175e-32
Camk2b	6.48636e-37	0.79433	0.454	0.167	1.02556e-32
Uqcrh	6.98823e-37	0.508096	0.975	0.917	1.10491e-32
Pex19	7.08467e-37	1.18435	0.52	0.223	1.12016e-32
Sf3b6	7.92204e-37	0.639548	0.911	0.718	1.25255e-32
Oxld1	8.5301e-37	1.06767	0.503	0.212	1.34869e-32
Gtf2h4	8.72191e-37	1.06576	0.434	0.163	1.37902e-32
Tfb2m	9.78436e-37	1.09639	0.629	0.318	1.54701e-32
2310009B15Rik	9.80417e-37	1.12785	0.541	0.245	1.55014e-32
Sepsecs	9.88692e-37	1.28831	0.52	0.228	1.56322e-32
Top1	1.00791e-36	0.612879	0.942	0.796	1.5936e-32
Orc2	1.05908e-36	1.33838	0.419	0.153	1.67451e-32
Qser1	1.07268e-36	1.09723	0.728	0.397	1.69602e-32
Dmac2	1.08656e-36	1.3867	0.426	0.161	1.71795e-32
Cep57	1.12911e-36	1.1202	0.546	0.239	1.78524e-32
Npepps	1.17074e-36	0.684548	0.942	0.76	1.85106e-32
Eed	1.17164e-36	0.985587	0.683	0.363	1.85247e-32
Rnf149	1.22175e-36	0.767895	0.873	0.608	1.9317e-32
Ppig	1.2741e-36	0.747199	0.914	0.693	2.01448e-32
Ccnd3	1.3685e-36	1.03592	0.81	0.533	2.16374e-32
Fmc1	1.37838e-36	0.839977	0.759	0.471	2.17936e-32
Tln2	1.43416e-36	1.1105	0.487	0.194	2.26755e-32
Tnik	1.47842e-36	0.792016	0.802	0.466	2.33754e-32
Pfdn6	1.55345e-36	0.704509	0.865	0.614	2.45617e-32
Naxe	1.65193e-36	0.869522	0.736	0.418	2.61186e-32
Nup133	1.68838e-36	1.08987	0.307	0.092	2.66949e-32
Thop1	1.69322e-36	1.23826	0.409	0.153	2.67715e-32
Ctdspl2	1.79355e-36	0.907109	0.688	0.357	2.83578e-32
Zfp282	1.92916e-36	1.0704	0.477	0.195	3.05019e-32
Usp40	2.13902e-36	1.07762	0.551	0.244	3.38201e-32
Echdc2	2.17837e-36	1.56059	0.34	0.113	3.44422e-32
Mettl23	2.18916e-36	0.880383	0.799	0.526	3.46128e-32
Rbm28	2.24364e-36	1.0036	0.66	0.358	3.54742e-32
Ciao2a	2.50435e-36	0.915208	0.881	0.624	3.95964e-32
Cnih1	2.5641e-36	0.923287	0.688	0.363	4.0541e-32
Chchd1	2.59232e-36	0.757507	0.891	0.65	4.09872e-32
Myg1	2.75651e-36	1.09502	0.538	0.24	4.35832e-32
Lcmt1	2.82444e-36	0.929841	0.614	0.299	4.46572e-32
Casd1	2.938e-36	0.967091	0.617	0.294	4.64527e-32
Mrpl22	3.37878e-36	0.778875	0.721	0.384	5.34219e-32
Ythdf2	3.48377e-36	0.79526	0.777	0.481	5.50818e-32
Mrpl44	3.49961e-36	1.01083	0.586	0.278	5.53324e-32
Dcaf8	4.09022e-36	0.872618	0.802	0.504	6.46705e-32
Ube2d1	4.13668e-36	1.06919	0.632	0.319	6.54051e-32
Usp14	4.35038e-36	0.796283	0.792	0.461	6.87839e-32
Nudt1	4.79559e-36	1.30626	0.5	0.208	7.58231e-32
Dpy30	4.9791e-36	0.804733	0.873	0.63	7.87245e-32
Rnaseh2b	4.99704e-36	1.13405	0.548	0.248	7.90082e-32
Coq5	5.37903e-36	0.808865	0.558	0.255	8.50478e-32
Washc2	5.39661e-36	1.08504	0.627	0.315	8.53259e-32
Apex2	5.65873e-36	1.03325	0.495	0.208	8.94702e-32
Psmb9	5.6854e-36	0.646537	0.799	0.487	8.98918e-32
Lsm8	5.704e-36	0.948202	0.662	0.353	9.01859e-32
Mtrex	5.90226e-36	1.09512	0.627	0.317	9.33206e-32
Zfp984	6.30661e-36	0.967079	0.589	0.275	9.97138e-32
Ecd	6.43559e-36	1.12345	0.581	0.277	1.01753e-31
Mrps7	6.8752e-36	0.904891	0.822	0.537	1.08704e-31
Ryk	7.07928e-36	0.92888	0.792	0.479	1.1193e-31
Hdac4	7.26709e-36	0.838615	0.723	0.4	1.149e-31
Emc8	7.72867e-36	0.876358	0.662	0.341	1.22198e-31
Mcee	8.04637e-36	0.745749	0.81	0.535	1.27221e-31
Sf3b1	8.27604e-36	0.656392	0.934	0.776	1.30852e-31
Mpnd	8.44862e-36	1.07102	0.612	0.314	1.33581e-31
Phf20	8.55515e-36	1.04497	0.645	0.335	1.35266e-31
Mat2a	8.77061e-36	0.740392	0.896	0.656	1.38672e-31
Psma2	8.91036e-36	0.610539	0.937	0.786	1.40882e-31
Zkscan3	8.97918e-36	0.91528	0.759	0.447	1.4197e-31
Uqcrfs1	9.34558e-36	0.625499	0.937	0.77	1.47763e-31
Prpf19	9.35857e-36	0.863949	0.805	0.51	1.47968e-31
Srek1	1.06879e-35	0.859663	0.878	0.606	1.68986e-31
Smim11	1.12787e-35	0.683418	0.83	0.53	1.78327e-31
Blmh	1.12847e-35	0.867341	0.723	0.411	1.78423e-31
Sgf29	1.14874e-35	1.2153	0.541	0.249	1.81627e-31
Pop4	1.18893e-35	1.03313	0.312	0.095	1.87982e-31
Tra2b	1.24407e-35	0.707209	0.914	0.696	1.967e-31
Tsr2	1.36757e-35	1.49979	0.259	0.071	2.16227e-31
Mri1	1.3737e-35	0.955978	0.657	0.342	2.17196e-31
Ugdh	1.44546e-35	0.596521	0.393	0.137	2.28541e-31
Zdhhc6	1.48626e-35	1.02599	0.711	0.399	2.34993e-31
Med19	1.4882e-35	0.967746	0.637	0.32	2.353e-31
Krcc1	1.5515e-35	0.684769	0.921	0.696	2.45307e-31
Arhgef12	1.64261e-35	0.851095	0.868	0.599	2.59713e-31
Mrpl24	1.69994e-35	0.730259	0.888	0.695	2.68777e-31
Sdhaf3	1.73432e-35	1.05899	0.472	0.193	2.74213e-31
A1cf	1.73582e-35	0.836364	0.675	0.345	2.74451e-31
Sumo1	1.75401e-35	0.651573	0.924	0.773	2.77326e-31
Cluap1	1.85474e-35	1.34645	0.416	0.16	2.93252e-31
Nmt2	2.00459e-35	1.15026	0.571	0.271	3.16945e-31
Ube2i	2.0159e-35	0.723582	0.919	0.699	3.18734e-31
Pop5	2.26497e-35	0.68556	0.886	0.603	3.58114e-31
Ctnnal1	2.35872e-35	1.17821	0.421	0.157	3.72937e-31
Kmt2a	2.42841e-35	0.904039	0.81	0.529	3.83955e-31
Txlng	2.43296e-35	0.860868	0.711	0.398	3.84675e-31
Kti12	2.73419e-35	0.995038	0.556	0.258	4.32303e-31
Llgl1	2.74425e-35	2.0295	0.289	0.086	4.33893e-31
Cdc37	3.12592e-35	0.762872	0.881	0.666	4.9424e-31
Taf15	3.17394e-35	0.830997	0.921	0.714	5.01831e-31
Snx27	3.22827e-35	0.94753	0.647	0.325	5.10421e-31
Acaa2	3.25421e-35	0.694353	0.901	0.698	5.14524e-31
Pmpcb	3.26373e-35	1.0342	0.731	0.447	5.16028e-31
Secisbp2	3.36333e-35	1.1059	0.619	0.301	5.31775e-31
Rpa3	3.40746e-35	0.929248	0.548	0.252	5.38754e-31
Llph	3.46237e-35	0.726653	0.888	0.697	5.47435e-31
Cisd3	3.73224e-35	0.665214	0.66	0.34	5.90105e-31
Tle4	4.01293e-35	0.709435	0.685	0.362	6.34485e-31
Sgpp1	4.12344e-35	1.2264	0.449	0.18	6.51957e-31
Fbp2	4.26379e-35	0.652464	0.898	0.706	6.74148e-31
Lrig3	4.28332e-35	1.01761	0.609	0.3	6.77236e-31
Klhdc2	4.29058e-35	0.912837	0.741	0.434	6.78383e-31
Zfp1	4.4278e-35	1.25211	0.401	0.148	7.00079e-31
Zbtb44	4.45501e-35	1.00622	0.675	0.36	7.04382e-31
Smarcb1	4.46319e-35	0.953951	0.764	0.447	7.05674e-31
Prpf4b	4.54735e-35	0.681309	0.868	0.608	7.18981e-31
Cdc40	4.72552e-35	0.755368	0.741	0.412	7.47153e-31
Mrpl30	4.99353e-35	0.6142	0.921	0.776	7.89527e-31
Parl	5.0266e-35	0.949313	0.774	0.483	7.94756e-31
Alkbh8	5.07614e-35	1.45951	0.563	0.261	8.02589e-31
Qtrt1	5.54876e-35	1.0072	0.701	0.38	8.77314e-31
Uqcr11	5.84351e-35	0.505905	0.957	0.888	9.23917e-31
Ddx1	6.33232e-35	0.711118	0.805	0.491	1.0012e-30
Ift88	6.64636e-35	1.47094	0.363	0.128	1.05086e-30
Pms2	6.83266e-35	1.64261	0.274	0.079	1.08031e-30
Ubtf	7.17634e-35	0.914667	0.82	0.526	1.13465e-30
Lrmda	7.29951e-35	1.21537	0.723	0.443	1.15413e-30
Cd38	7.32834e-35	0.696675	0.784	0.442	1.15868e-30
Zfp771	8.58218e-35	0.95269	0.66	0.352	1.35693e-30
Xpc	8.93644e-35	1.44286	0.393	0.147	1.41294e-30
Pex13	9.15612e-35	1.08487	0.561	0.275	1.44767e-30
Zfp606	9.21267e-35	1.92089	0.355	0.121	1.45662e-30
Plekhh1	9.72989e-35	0.85232	0.563	0.257	1.53839e-30
Zfp369	9.82209e-35	1.24049	0.371	0.132	1.55297e-30
Nsmce4a	9.97662e-35	0.702147	0.822	0.526	1.5774e-30
Aven	1.09728e-34	0.88797	0.734	0.417	1.7349e-30
Chchd6	1.14267e-34	1.52273	0.52	0.232	1.80667e-30
Mtln	1.39331e-34	0.645561	0.683	0.354	2.20296e-30
Ak6	1.40181e-34	0.891584	0.657	0.336	2.2164e-30
Dimt1	1.48421e-34	1.56306	0.315	0.103	2.34669e-30
Ncoa5	1.59612e-34	0.971792	0.614	0.307	2.52362e-30
Zfp609	1.61402e-34	0.936327	0.777	0.489	2.55192e-30
Acpp	1.62083e-34	1.03398	0.647	0.321	2.56269e-30
Prkd3	1.74312e-34	1.58764	0.277	0.08	2.75604e-30
Tbca	1.75709e-34	0.622927	0.929	0.77	2.77813e-30
Cdca3	1.76126e-34	0.34365	0.393	0.135	2.78473e-30
Fen1	1.76857e-34	1.12205	0.439	0.174	2.79628e-30
Qars	1.79364e-34	0.685656	0.858	0.614	2.83593e-30
Pold2	1.79502e-34	1.04369	0.543	0.254	2.83811e-30
Mettl8	1.81025e-34	1.17469	0.409	0.155	2.86218e-30
B230219D22Rik	1.82515e-34	0.920142	0.769	0.458	2.88575e-30
Cdc42ep1	1.84757e-34	1.59156	0.325	0.109	2.9212e-30
Ice2	1.88904e-34	1.36601	0.396	0.15	2.98676e-30
Lmln	1.92319e-34	1.66877	0.264	0.075	3.04076e-30
Mrpl47	1.95443e-34	1.03368	0.472	0.194	3.09016e-30
Depdc5	2.03977e-34	1.09835	0.487	0.204	3.22508e-30
Eif2s3x	2.13303e-34	0.910933	0.779	0.486	3.37253e-30
Mbtps2	2.15221e-34	1.39052	0.508	0.233	3.40286e-30
Evl	2.23227e-34	0.983571	0.528	0.239	3.52945e-30
Ccs	2.23229e-34	0.902663	0.721	0.426	3.52948e-30
Ttll4	2.46102e-34	1.03043	0.477	0.197	3.89112e-30
Ccdc91	2.48935e-34	0.88355	0.642	0.339	3.93591e-30
Bbx	2.74452e-34	0.872877	0.721	0.4	4.33937e-30
Mbd3	2.9857e-34	0.852064	0.769	0.469	4.72069e-30
Cabin1	3.00447e-34	1.04784	0.632	0.312	4.75037e-30
Mysm1	3.36874e-34	0.893301	0.711	0.392	5.32631e-30
Arhgap39	3.54819e-34	0.90241	0.772	0.472	5.61004e-30
Commd10	3.55437e-34	0.999433	0.485	0.203	5.61981e-30
Nme1	4.15845e-34	0.554258	0.957	0.809	6.57492e-30
Msi2	4.20035e-34	0.762507	0.888	0.658	6.64117e-30
Dcakd	4.22548e-34	1.0817	0.449	0.183	6.6809e-30
Serhl	4.7032e-34	0.939365	0.652	0.338	7.43624e-30
Slc35f2	4.73146e-34	0.752493	0.35	0.119	7.48091e-30
Rbis	4.7467e-34	0.779372	0.815	0.55	7.50501e-30
Casp8ap2	4.84931e-34	1.10236	0.543	0.254	7.66724e-30
Nmnat3	5.0701e-34	1.13278	0.657	0.354	8.01633e-30
Mrpl46	5.08051e-34	1.00265	0.66	0.368	8.0328e-30
Jmy	5.24433e-34	1.01662	0.64	0.342	8.29181e-30
Polr1c	5.27932e-34	1.08695	0.602	0.306	8.34713e-30
Cep295	5.6239e-34	1.03184	0.431	0.166	8.89194e-30
Dguok	5.98796e-34	0.894564	0.736	0.423	9.46756e-30
Dhx35	6.15844e-34	1.46354	0.269	0.077	9.7371e-30
Wdr55	6.16238e-34	1.48217	0.404	0.155	9.74334e-30
Vps72	6.55896e-34	0.742585	0.701	0.38	1.03704e-29
2610021A01Rik	6.60157e-34	1.4269	0.287	0.085	1.04377e-29
Gmcl1	7.39087e-34	1.08904	0.713	0.401	1.16857e-29
Plpp3	7.55892e-34	1.59325	0.338	0.118	1.19514e-29
Psma6	7.73383e-34	0.722163	0.893	0.703	1.2228e-29
Acsl3	7.97494e-34	0.496167	0.543	0.233	1.26092e-29
Ino80	8.46156e-34	0.977964	0.774	0.472	1.33786e-29
Kazn	8.51387e-34	1.50654	0.34	0.117	1.34613e-29
Bckdhb	8.55745e-34	1.43054	0.497	0.222	1.35302e-29
Tmem14c	8.73313e-34	0.661868	0.934	0.735	1.3808e-29
Dbi	9.90536e-34	0.489	0.964	0.915	1.56614e-29
Igf2bp2	9.91174e-34	0.896917	0.668	0.349	1.56715e-29
Pop1	1.03258e-33	1.66618	0.269	0.078	1.63261e-29
Bex1	1.05258e-33	1.38613	0.503	0.235	1.66423e-29
Cspp1	1.16374e-33	0.909825	0.802	0.503	1.83999e-29
Opa1	1.22914e-33	0.882681	0.769	0.47	1.9434e-29
Thumpd2	1.31815e-33	1.77948	0.256	0.072	2.08412e-29
Pdap1	1.38504e-33	0.752713	0.901	0.699	2.18989e-29
Cinp	1.41241e-33	1.15924	0.477	0.205	2.23316e-29
Cdx2	1.5724e-33	0.739549	0.855	0.589	2.48613e-29
Snw1	1.5951e-33	0.690969	0.853	0.59	2.52202e-29
Brd3	1.61326e-33	0.762424	0.761	0.464	2.55073e-29
Tial1	1.63503e-33	0.840179	0.817	0.539	2.58515e-29
Cmc1	2.07669e-33	0.770096	0.85	0.571	3.28346e-29
Setx	2.08421e-33	0.966584	0.68	0.378	3.29534e-29
Mllt10	2.12072e-33	0.768291	0.911	0.657	3.35308e-29
E2f4	2.15456e-33	0.869228	0.647	0.348	3.40657e-29
Zdhhc21	2.23465e-33	1.05707	0.688	0.36	3.53321e-29
Wdr61	2.35305e-33	0.73694	0.805	0.529	3.72041e-29
Fnbp4	2.43493e-33	0.923933	0.734	0.41	3.84987e-29
Adprs	2.62081e-33	1.03073	0.492	0.217	4.14377e-29
Mdc1	2.64089e-33	1.26994	0.363	0.13	4.17551e-29
Osbpl10	2.69161e-33	0.99111	0.589	0.28	4.25571e-29
Malrd1	2.95959e-33	0.788737	0.934	0.751	4.6794e-29
Nfkbil1	3.02321e-33	0.966906	0.642	0.335	4.78e-29
Dmd	3.05792e-33	0.962414	0.563	0.271	4.83488e-29
Zpr1	3.29096e-33	0.768337	0.596	0.294	5.20334e-29
Grhl2	3.3228e-33	1.06196	0.817	0.526	5.25368e-29
Ephb3	3.39303e-33	0.769602	0.65	0.332	5.36472e-29
Mrps36	3.39896e-33	0.668401	0.805	0.502	5.3741e-29
Cfl1	3.41142e-33	0.613897	0.947	0.867	5.3938e-29
Rab3ip	3.47729e-33	0.897892	0.81	0.521	5.49794e-29
Mettl26	3.49539e-33	0.750018	0.863	0.627	5.52656e-29
Pgam5	3.71511e-33	1.06153	0.447	0.185	5.87395e-29
Cenpp	3.73795e-33	0.42533	0.332	0.106	5.91007e-29
Smad2	3.7526e-33	0.822611	0.657	0.333	5.93324e-29
Zfp692	3.76805e-33	1.17156	0.462	0.194	5.95767e-29
Metap2	3.80195e-33	0.68479	0.921	0.731	6.01126e-29
Mt1	3.86033e-33	0.579853	0.944	0.753	6.10357e-29
Zc3h14	4.11537e-33	0.817957	0.721	0.407	6.50681e-29
Cnot9	4.36857e-33	1.21173	0.401	0.157	6.90714e-29
C1qtnf12	4.53835e-33	1.18526	0.332	0.114	7.17559e-29
Zfp280d	4.72288e-33	0.847	0.777	0.496	7.46735e-29
Pofut1	4.74204e-33	1.12723	0.513	0.232	7.49764e-29
Zfp703	5.15381e-33	0.488209	0.728	0.4	8.14868e-29
Ubxn1	5.2874e-33	0.604929	0.934	0.792	8.35991e-29
Deaf1	5.5096e-33	0.866991	0.495	0.213	8.71122e-29
Mphosph10	5.58654e-33	0.896687	0.685	0.381	8.83288e-29
Pdcd4	5.67176e-33	0.611734	0.962	0.836	8.96762e-29
Fhit	5.75863e-33	0.992132	0.746	0.435	9.10497e-29
Tgm2	6.74918e-33	1.00408	0.566	0.267	1.06711e-28
Zfp827	7.00061e-33	0.779546	0.761	0.459	1.10687e-28
Tubgcp2	7.06579e-33	1.2132	0.386	0.147	1.11717e-28
Pacs1	7.33865e-33	1.33562	0.426	0.173	1.16031e-28
Reep3	7.48393e-33	0.729765	0.835	0.564	1.18328e-28
Rnaseh2c	7.67982e-33	0.843195	0.822	0.568	1.21426e-28
Cox10	9.22256e-33	1.09777	0.566	0.266	1.45818e-28
Trim44	9.49453e-33	1.07285	0.629	0.332	1.50118e-28
Cwf19l2	1.00935e-32	0.856954	0.685	0.368	1.59589e-28
Ldah	1.04904e-32	0.767778	0.779	0.452	1.65864e-28
Ndufa7	1.10729e-32	0.554043	0.949	0.837	1.75073e-28
Mrpl36	1.13972e-32	0.728165	0.86	0.622	1.80201e-28
N4bp2l1	1.14241e-32	1.0203	0.381	0.14	1.80627e-28
Ubxn7	1.15628e-32	1.11996	0.569	0.277	1.8282e-28
Zfp451	1.17901e-32	0.920607	0.607	0.304	1.86414e-28
Mrpl41	1.18909e-32	1.03973	0.708	0.401	1.88007e-28
Dcaf4	1.27436e-32	1.33748	0.305	0.099	2.01489e-28
Smpd4	1.2976e-32	1.35442	0.378	0.142	2.05163e-28
Atp11c	1.29781e-32	0.919085	0.739	0.431	2.05197e-28
Timm22	1.32167e-32	0.922101	0.609	0.306	2.0897e-28
U2af2	1.35049e-32	0.743752	0.728	0.424	2.13526e-28
Dnaja2	1.36811e-32	0.66537	0.911	0.705	2.16312e-28
Cstf2	1.38449e-32	1.10898	0.485	0.212	2.18901e-28
Cbr1	1.39863e-32	0.872038	0.764	0.462	2.21138e-28
Farsb	1.40512e-32	0.73413	0.855	0.589	2.22164e-28
Ppip5k2	1.4108e-32	0.720318	0.789	0.5	2.23062e-28
Gm11808	1.41199e-32	0.806026	0.805	0.538	2.23251e-28
Grsf1	1.41799e-32	1.03246	0.668	0.367	2.24198e-28
Cyb5r1	1.48081e-32	1.50687	0.327	0.113	2.34131e-28
Coq3	1.50583e-32	1.0069	0.581	0.288	2.38087e-28
Dis3l2	1.59561e-32	0.91317	0.695	0.39	2.52282e-28
Ube3c	1.63718e-32	0.692894	0.815	0.515	2.58854e-28
Mycbp2	1.74177e-32	0.898182	0.81	0.544	2.75391e-28
Magoh	1.74842e-32	0.669157	0.805	0.557	2.76442e-28
Senp7	2.0679e-32	1.08605	0.624	0.325	3.26956e-28
Mrpl16	2.1596e-32	0.949398	0.599	0.299	3.41454e-28
Shtn1	2.17473e-32	0.910588	0.764	0.475	3.43846e-28
Zc3h7b	2.2035e-32	1.90262	0.409	0.161	3.48395e-28
Aktip	2.20814e-32	1.07185	0.396	0.157	3.49129e-28
Snrpc	2.23368e-32	0.645866	0.802	0.505	3.53167e-28
Dck	2.24861e-32	1.4739	0.289	0.09	3.55528e-28
Slc22a21	2.59656e-32	1.15472	0.398	0.152	4.10542e-28
Arhgap8	2.66415e-32	1.52807	0.317	0.107	4.21229e-28
Hsd17b11	2.71655e-32	0.812717	0.65	0.344	4.29514e-28
Hmox2	2.94886e-32	1.03234	0.657	0.353	4.66244e-28
Ecsit	3.17489e-32	1.09593	0.487	0.219	5.01981e-28
Ndufs8	3.61332e-32	0.642167	0.914	0.725	5.71302e-28
Psmc6	3.83261e-32	0.717945	0.886	0.647	6.05975e-28
Zcchc14	3.98388e-32	1.06165	0.546	0.26	6.29891e-28
Phyh	4.11761e-32	0.756735	0.759	0.492	6.51036e-28
Pdss2	4.16052e-32	0.862054	0.85	0.583	6.5782e-28
Coq6	4.22666e-32	1.12521	0.386	0.145	6.68277e-28
Brk1	4.39563e-32	0.652593	0.911	0.738	6.94993e-28
Ccdc57	4.47363e-32	1.39827	0.358	0.132	7.07326e-28
Poglut1	4.62772e-32	1.43378	0.317	0.109	7.31689e-28
Dhrs7b	4.90015e-32	0.897795	0.695	0.377	7.74762e-28
Utrn	4.98068e-32	0.777131	0.954	0.827	7.87496e-28
Rev3l	5.09654e-32	0.828767	0.84	0.551	8.05814e-28
Sod1	5.14151e-32	0.724279	0.871	0.618	8.12924e-28
Mapkapk3	5.15308e-32	1.22018	0.53	0.257	8.14754e-28
Ipo9	5.21473e-32	1.31904	0.442	0.184	8.24501e-28
Ears2	5.87453e-32	1.34416	0.431	0.18	9.28822e-28
Ccdc28a	5.90928e-32	0.993894	0.505	0.225	9.34317e-28
Gpatch8	5.9117e-32	0.785723	0.886	0.62	9.34699e-28
Mtres1	6.20666e-32	0.884143	0.553	0.27	9.81336e-28
Sclt1	6.49752e-32	1.20781	0.444	0.185	1.02732e-27
Cntrl	7.00666e-32	1.18757	0.482	0.21	1.10782e-27
Tpk1	7.77961e-32	0.730426	0.787	0.496	1.23003e-27
Zmat2	7.91839e-32	0.859426	0.838	0.549	1.25198e-27
Kdsr	1.04446e-31	0.892645	0.607	0.311	1.6514e-27
Pot1b	1.0469e-31	1.32846	0.335	0.115	1.65526e-27
Bloc1s2	1.06104e-31	0.558641	0.734	0.427	1.67761e-27
Slbp	1.06825e-31	0.83733	0.749	0.462	1.68901e-27
Arl6ip6	1.11272e-31	1.14617	0.548	0.261	1.75932e-27
Atxn2	1.1688e-31	0.784334	0.825	0.557	1.84798e-27
Pgm2l1	1.21214e-31	0.94391	0.449	0.191	1.91652e-27
Snx29	1.31641e-31	1.10881	0.561	0.274	2.08137e-27
Trmt1	1.36826e-31	0.619599	0.797	0.486	2.16335e-27
Stag1	1.39268e-31	0.706496	0.904	0.685	2.20196e-27
Nars2	1.43154e-31	1.07304	0.505	0.226	2.2634e-27
[truncated: 3,210 more rows]

## Sheet: cluster 6
Gene symbol	p value	average logFC	% in 1st group	% in 2nd group	p value adjusted
Ido1	0	6.45698	0.864	0.038	0
Frmd3	0	6.28575	0.722	0.042	0
Lgals3	4.08497e-253	4.54326	0.764	0.114	6.45874e-249
Mxd1	9.38741e-243	5.37775	0.989	0.38	1.48424e-238
Cpm	7.81463e-229	4.5426	0.872	0.221	1.23557e-224
Lpar3	6.31913e-227	7.08694	0.338	0.007	9.99118e-223
Ly6m	4.46838e-224	5.11438	0.406	0.018	7.06495e-220
Krt20	4.6291e-220	3.7668	1	0.487	7.31907e-216
Ddx60	6.2262e-215	4.52519	0.918	0.275	9.84424e-211
Ahnak	2.66054e-213	4.10158	0.892	0.264	4.20659e-209
Fer1l6	3.30815e-208	3.95303	0.994	0.578	5.23051e-204
Oasl1	9.30998e-208	4.53901	0.824	0.207	1.472e-203
Fcgbp	3.94417e-202	3.23224	1	0.907	6.23612e-198
Trim15	2.30788e-194	4.81963	0.591	0.081	3.64898e-190
Odf2l	5.98359e-191	4.12712	0.929	0.39	9.46065e-187
Ttyh1	1.92515e-187	5.00109	0.545	0.069	3.04386e-183
S100a6	8.75627e-185	3.71672	0.983	0.684	1.38445e-180
Anxa4	2.24621e-182	2.00542	0.997	0.919	3.55149e-178
Cxcl16	3.22775e-179	4.68299	0.557	0.077	5.10339e-175
Zg16	1.3671e-177	3.63481	1	0.92	2.16152e-173
Id1	9.76839e-177	3.38484	0.821	0.232	1.54448e-172
Tff3	4.21623e-176	2.17092	1	0.972	6.66628e-172
Id3	5.93858e-176	3.26559	0.847	0.265	9.38949e-172
Tmem140	2.66516e-175	4.18391	0.588	0.093	4.21388e-171
Clca1	9.07932e-175	2.81688	0.997	0.673	1.43553e-170
Itprid2	2.98785e-174	3.45498	0.929	0.471	4.72409e-170
Muc2	8.33019e-174	1.94834	1	0.966	1.31709e-169
Cldn4	1.63728e-171	4.44842	0.878	0.354	2.58871e-167
Stxbp1	5.05847e-170	4.13358	0.767	0.217	7.99794e-166
Pls1	1.70885e-169	2.60888	0.989	0.792	2.70186e-165
Muc3	2.10586e-169	3.51882	0.756	0.196	3.32958e-165
Enpp3	1.49337e-168	3.45051	0.798	0.226	2.36117e-164
Tmcc3	2.9711e-168	4.59752	0.662	0.138	4.6976e-164
Cdh17	3.97318e-168	2.29135	0.989	0.825	6.28199e-164
Apol7a	9.57267e-166	3.65267	0.778	0.233	1.51354e-161
Rock2	1.09909e-165	2.99057	0.977	0.76	1.73776e-161
Fam3b	3.71399e-160	3.00404	0.886	0.391	5.87219e-156
Muc13	1.44283e-159	1.42073	1	0.971	2.28126e-155
Cdkn1a	1.65184e-157	3.00843	0.912	0.484	2.61172e-153
Trim25	4.7672e-157	3.16008	0.946	0.663	7.53742e-153
Rbp2	2.38005e-156	1.95823	0.668	0.145	3.76309e-152
Lpin2	3.43145e-156	3.53712	0.918	0.493	5.42547e-152
Krt8	4.73527e-156	1.80322	1	0.972	7.48694e-152
Clic5	1.15347e-155	3.30664	0.696	0.165	1.82374e-151
Clic4	3.2317e-154	3.65314	0.918	0.546	5.10965e-150
Sytl2	6.78949e-154	2.45134	0.994	0.792	1.07349e-149
Tbx3	9.63175e-152	3.56122	0.835	0.35	1.52288e-147
Ccdc68	1.13094e-150	3.93835	0.821	0.335	1.78813e-146
Tm4sf4	9.26311e-150	2.36515	0.963	0.816	1.46459e-145
[truncated: 2,090 more rows]

## Sheet: cluster 7
Gene symbol	p value	average logFC	% in 1st group	% in 2nd group	p value adjusted
[truncated: 220 more rows]

[truncated: 3 more sheets: cluster 8, cluster 9, cluster 10]
